# Supplementary material for: Trogossitidae: A review of the beetle family, with a catalogue and keys
Source: Zookeys. 2013 Dec 31;(366):1–194. doi: 10.3897/zookeys.366.6172 (PMC3890666; doi:10.3897/zookeys.366.6172)
Supplement: XML Treatment for Calityini [file zookeys.366.6172-treatment2.xml]

<!DOCTYPE tp:taxon-treatment
  PUBLIC "-//TaxonX//DTD Taxonomic Treatment Publishing DTD v0 20100105//EN" "tax-treatment-NSO.dtd">
<tp:taxon-treatment xmlns:tp="http://www.plazi.org/taxpub"><tp:treatment-meta><mixed-citation publication-type="journal"><person-group><name><surname>Kolibáč</surname><given-names>Jiří</given-names></name></person-group><article-title>Trogossitidae: A review of the beetle family,  with a catalogue and keys</article-title><source>Zookeys</source><day>31</day><month>12</month><year>2013</year><volume>2013</volume><issue>366</issue><fpage>1</fpage><lpage>194</lpage><pub-id pub-id-type="doi">10.3897/zookeys.366.6172</pub-id></mixed-citation></tp:treatment-meta><tp:nomenclature><label>Tribe</label><tp:taxon-name>
                                <tp:taxon-name-part taxon-name-part-type="tribe">Calityini</tp:taxon-name-part>
                            </tp:taxon-name><tp:taxon-authority>Reitter, 1922</tp:taxon-authority><tp:nomenclature-citation-list><tp:nomenclature-citation><tp:taxon-name>Calityini</tp:taxon-name><comment> Reitter, E. 1922: 66.</comment></tp:nomenclature-citation></tp:nomenclature-citation-list></tp:nomenclature><tp:treatment-sec sec-type="Type genus"><title>Type genus.</title><p><italic><tp:taxon-name>Calitys</tp:taxon-name></italic> Thomson, 1859</p><p>Bouchard, P. et al. 2011: 57. Crowson, R. A. 1970: 13 (referred as <tp:taxon-name>Calitinae</tp:taxon-name> subfam.nov.). Ślipiński, S. A. 1992: 442 (<tp:taxon-name>Calitinae</tp:taxon-name>). Lawrence, J. F. &amp; Newton, A. F., Jr. 1995: 869 (<tp:taxon-name>Calitinae</tp:taxon-name>). Kolibáč, J. 2006: 117 (<tp:taxon-name>Calityni</tp:taxon-name> Winkler, 1922; <italic>sic</italic>!) (diagnosis, new status). Kolibáč, J. 2007a: 364. Kolibáč, J. &amp; Leschen, R. A. B. 2010: 242</p></tp:treatment-sec><tp:treatment-sec sec-type="Remarks"><title>Remarks.</title><p>The position of the single genus <!--PageBreak--><italic><tp:taxon-name>Calitys</tp:taxon-name></italic> within the trogossitid system has changed many times over the past century or so. It has been classified within either <tp:taxon-name>Peltinae</tp:taxon-name> or <tp:taxon-name>Trogossitinae</tp:taxon-name> (compare, for example, <xref ref-type="bibr" rid="B13">Barron 1971</xref> and <xref ref-type="bibr" rid="B44">Crowson 1964a</xref> <italic>vs</italic>. <xref ref-type="bibr" rid="B48">Crowson 1970</xref>), then treated as a separate subfamily (<xref ref-type="bibr" rid="B48">Crowson 1970</xref> in <tp:taxon-name>Trogossitidae</tp:taxon-name> <italic>s.str.</italic> without <tp:taxon-name>Peltidae</tp:taxon-name>, <xref ref-type="bibr" rid="B279">Ślipiński 1992</xref> in <tp:taxon-name>Trogossitidae</tp:taxon-name> <italic>s.lat.</italic>). <xref ref-type="bibr" rid="B258">Reitter’s early idea (1876)</xref> that it might be classified within the former <tp:taxon-name>Leperini</tp:taxon-name> or <tp:taxon-name>Leperinae</tp:taxon-name> (i.e. <tp:taxon-name>Gymnochilini</tp:taxon-name> herein) is also interesting and worthy of review. <italic><tp:taxon-name>Calitys</tp:taxon-name></italic> belongs among the primitive fungivorous groups and has several features shared with <tp:taxon-name>Peltinae</tp:taxon-name>, for example: robust mandibles with mola, flat body, wide pronotum, weakly asymmetrical antennal club, and absence of elytral interlocking mechanism. However, it also has bizarre sculptures on dorsal surface of body, wax scales, and tufts of rigid setae that together differentiate the genus from all other trogossitids. Its basal position in the trogossitine branch is based chiefly on procoxal cavities perfectly externally closed, presence of paragular sclerites in larval cranium and concave larval tergite IX. Wax scales and tufts of setae on head, antennae, elytra, and pronotum make it resemble <tp:taxon-name>Gymnochilini</tp:taxon-name>. Nonetheless, it remains possible to imagine <italic><tp:taxon-name>Calitys</tp:taxon-name></italic> also as a derived member of <tp:taxon-name>Peltinae</tp:taxon-name> or even <tp:taxon-name>Lophocaterinae</tp:taxon-name>.</p></tp:treatment-sec><ref-list><ref id="B13"><mixed-citation xmlns:xlink="http://www.w3.org/1999/xlink" xlink:type="simple"><person-group><name name-style="western"><surname>Barron</surname><given-names>JR</given-names></name></person-group> (<year>1971</year>) <article-title>A revision of the Trogositidae of America North of Mexico (Coleoptera: Cleroidea).</article-title><source>Memoirs of the Entomological Society of Canada</source><volume>75</volume>: <fpage>1</fpage>-<lpage>143</lpage>. doi: <ext-link ext-link-type="uri" xlink:href="http://dx.doi.org/10.4039/entm10375fv" xlink:type="simple">10.4039/entm10375fv</ext-link></mixed-citation></ref><ref id="B44"><mixed-citation xmlns:xlink="http://www.w3.org/1999/xlink" xlink:type="simple"><person-group><name name-style="western"><surname>Crowson</surname><given-names>RA</given-names></name></person-group> (<year>1964a</year>) <article-title>A review of the classification of Cleroidea (Coleoptera), with descriptions of two genera of Peltidae and of several new larval types.</article-title><source>Transaction of the Royal entomological Society of London</source><volume>116</volume>: <fpage>275</fpage>-<lpage>327</lpage>.</mixed-citation></ref><ref id="B48"><mixed-citation xmlns:xlink="http://www.w3.org/1999/xlink" xlink:type="simple"><person-group><name name-style="western"><surname>Crowson</surname><given-names>RA</given-names></name></person-group> (<year>1970</year>) <article-title>Further observations on Cleroidea (Coleoptera).</article-title><source>Proceedings of the Royal entomological Society of London (B)</source><volume>39</volume>: <fpage>1</fpage>-<lpage>20</lpage>.</mixed-citation></ref><ref id="B279"><mixed-citation xmlns:xlink="http://www.w3.org/1999/xlink" xlink:type="simple"><person-group><name name-style="western"><surname>Ślipiński</surname><given-names>SA</given-names></name></person-group> (<year>1992</year>) <article-title>Larinotinae – A new subfamily of Trogossitidae (Coleoptera), with notes on the constitution of Trogossitidae and related families of Cleroidea.</article-title><source>Revue suisse de Zoologie</source><volume>99</volume>: <fpage>439</fpage>-<lpage>463</lpage>.</mixed-citation></ref><ref id="B258"><mixed-citation xmlns:xlink="http://www.w3.org/1999/xlink" xlink:type="simple"><person-group><name name-style="western"><surname>Reitter</surname><given-names>E</given-names></name></person-group> (<year>1876</year>) <article-title>Systematische Eintheilung der Trogositidae. (Familia Coleopterorum).</article-title><source>Verhandlungen des naturforschenden Vereines in Brünn</source><volume>14</volume>: <fpage>3</fpage>-<lpage>66</lpage>.</mixed-citation></ref></ref-list></tp:taxon-treatment>
