# Supplementary material for: Trogossitidae: A review of the beetle family, with a catalogue and keys
Source: Zookeys. 2013 Dec 31;(366):1–194. doi: 10.3897/zookeys.366.6172 (PMC3890666; doi:10.3897/zookeys.366.6172)
Supplement: XML Treatment for Calitys [file zookeys.366.6172-treatment3.xml]

<!DOCTYPE tp:taxon-treatment
  PUBLIC "-//TaxonX//DTD Taxonomic Treatment Publishing DTD v0 20100105//EN" "tax-treatment-NSO.dtd">
<tp:taxon-treatment xmlns:tp="http://www.plazi.org/taxpub"><tp:treatment-meta><mixed-citation publication-type="journal"><person-group><name><surname>Kolibáč</surname><given-names>Jiří</given-names></name></person-group><article-title>Trogossitidae: A review of the beetle family,  with a catalogue and keys</article-title><source>Zookeys</source><day>31</day><month>12</month><year>2013</year><volume>2013</volume><issue>366</issue><fpage>1</fpage><lpage>194</lpage><pub-id pub-id-type="doi">10.3897/zookeys.366.6172</pub-id></mixed-citation></tp:treatment-meta><tp:nomenclature><label>Genus</label><tp:taxon-name>
                                <tp:taxon-name-part taxon-name-part-type="genus">Calitys</tp:taxon-name-part>
                                <object-id xmlns:xlink="http://www.w3.org/1999/xlink" xlink:type="simple">http://species-id.net/wiki/Calitys</object-id>
                            </tp:taxon-name><tp:taxon-authority>Thomson, 1859</tp:taxon-authority><xref ref-type="fig" rid="F3">Figs 3</xref><xref ref-type="fig" rid="F13">, 13</xref><xref ref-type="fig" rid="F1m">; Map 1</xref><tp:nomenclature-citation-list><tp:nomenclature-citation><tp:taxon-name>Calitys</tp:taxon-name><comment> Thomson, C. G. 1859: 71.</comment></tp:nomenclature-citation></tp:nomenclature-citation-list></tp:nomenclature><tp:treatment-sec sec-type="Type species"><title>Type species.</title><p><italic><tp:taxon-name>Hispa scabra</tp:taxon-name></italic> Thunberg, 1784 [by original designation and monotypy]</p><p>Barron, J. R. 1971: 18. Crowson, R. A. 1964a: 296. Kolibáč, J. 2005: 49 (redescription). Kolibáč, J. 2006: 111 (phylogeny). Kolibáč, J. 2007a: 364. Kolibáč, J. 2008: 118–119 (phylogeny). Kolibáč, J. et al. 2005: 129 (key). Léveillé, A. 1910: 24. Reitter, E. 1911: 6, 7 (<italic><tp:taxon-name>Calytis</tp:taxon-name></italic> Thomson, 1859: misspelling; see Barron, J. R. 1971: 19). Reitter, E. 1922: 66. Spahr, U. 1981: 74 (amber and copal fossils)</p><p><italic><tp:taxon-name>Nosodes</tp:taxon-name></italic> LeConte, 1861 [type species: no species included; see <xref ref-type="bibr" rid="B13">Barron 1971</xref>]</p><p>Barron, J. R. 1971: 19. Reitter, E. 1876: 43</p><p><italic><tp:taxon-name>Peltidea</tp:taxon-name></italic> Motchulsky, 1858 [type species: <italic><tp:taxon-name>Peltidea dentata</tp:taxon-name></italic> Fabricius, 1787]</p><p>Barron, J. R. 1971: 18. (<italic>nomen oblitum</italic>)</p></tp:treatment-sec><tp:treatment-sec sec-type="Description"><title>Description</title><p>(<!--PageBreak--><!--PageBreak--><italic><tp:taxon-name>Calitys scabra</tp:taxon-name></italic>). Body size: about 10.0 mm. Adult: Body shape flat. Gular sutures wide, convergent at apex. Frontoclypeal suture present. Frons: longitudinal groove or depression absent. Cranium ventrally: tufts of long setae at sides absent. Submentum: ctenidium absent. Antennal groove present. Eyes: size moderate. Eyes number: two. Epicranial acumination deep. Lacinial hooks: two. Galea: shape sub-clavate. Galea: ciliate setae absent. Mediostipes-Lacinia partially fused. Palpifer: outer edge even. Mandibular apical teeth number: two, horizontally situated. Mola present. Penicillus (at base) present (fine, often membranous). Pubescence above mola or cutting edge absent. Ventral furrow present. Basal notch shallow or absent. Labrum-Cranium not fused. Epipharyngial sclerite absent. Lateral tormal process: projection curved downwards, processes with bridge (<italic><tp:taxon-name>Peltis</tp:taxon-name></italic>). Ligula: ciliate setae absent. Ligula rigid, strongly retroflexed, weakly emarginate. Hypopharyngeal sclerite H-shaped. Antenna 11-segmented. Antennal club symmetrical, sensorial fields absent. Front coxal cavities externally closed, internally open. Pronotum transverse. Prepectus present. Middle coxal cavities open. Elytra: long hairs absent. Epipleuron wide. Elytral interlocking mechanism absent, carinae conspicuous. Elytral punctation regular, scales present. Wing: radial cell oblong (or reduced), wedge cell small (<italic><tp:taxon-name>Peltis</tp:taxon-name></italic>), cross vein MP3-4 present, cross vein AA1+2-3+4 absent. Front tibiae: spines along side moderate. Hooked spur present. Claws: denticle absent. Parasternites number along ventrites III–VII: two. Spiculum gastrale present. Tegmen composed of three parts.</p><p>Larva: Frontal arms weakly curved. Epicranial stem absent. Endocarina present. Gular sutures conspicuous, parallel. Gula: anterior apodemes absent. Paragular sclerites present. Hypostomal rods absent. Stemmata number: five. Mandibular apical teeth number: two, horizontally situated. Lacinia mandibulae absent. Mola reduced. Maxillary palpi 3-segmented. Cardo-Stipes not fused. Cardo: size much smaller than stipes. Ligula present. Labial palpi 2-segmented. Antennal joints 1 and 2 elongate. Sensory appendix very small. Thoracic sclerites pattern (dorsally) 1-2-2. Thoracic sclerites pattern (ventrally) 0+0+0. Trochanter oblong. Abdominal segment IX not divided. Tergite IX flat. Urogomphi present, hooked; median process absent.</p><fig id="F3" position="float" orientation="portrait"><label>Figure 3.</label><caption><p><bold>A</bold> <italic><tp:taxon-name>Calitys scabra</tp:taxon-name></italic> <bold>B</bold> <italic><tp:taxon-name>Larinotus umblicatus</tp:taxon-name></italic> <bold>C</bold> <italic><tp:taxon-name>Acalanthis quadrisignata</tp:taxon-name></italic> <bold>D</bold> <italic><tp:taxon-name>Calanthosoma flavomaculata</tp:taxon-name></italic> <bold>E</bold> <italic><tp:taxon-name>Calanthosoma</tp:taxon-name></italic> (syn. <italic><tp:taxon-name>Marnia</tp:taxon-name></italic>) <italic>sipolisi</italic> <bold>F</bold> <italic><tp:taxon-name>Egolia variegata</tp:taxon-name></italic> <bold>G</bold> <italic><tp:taxon-name>Necrobiopsis tasmanicus</tp:taxon-name></italic>.</p></caption><graphic xmlns:xlink="http://www.w3.org/1999/xlink" xlink:href="ZooKeys-366-001-g003.jpg" position="float" orientation="portrait" xlink:type="simple"/></fig></tp:treatment-sec><tp:treatment-sec sec-type="Biology"><title>Biology.</title><p>Fungivorous. Live under bark of old coniferous trees (fir, pine) and on tree fungi. <italic><tp:taxon-name>Calitys scabra</tp:taxon-name></italic> was observed together with its larvae, for example, in the old stump of a fir <italic><tp:taxon-name>Abies alba</tp:taxon-name></italic> in Slovakia (J. Vávra, pers. observ.). <xref ref-type="bibr" rid="B33">Brustel (2009)</xref> recorded it from <italic><tp:taxon-name>Antrodia</tp:taxon-name></italic> sp. polypore fungi in Pyrenées Mts.</p></tp:treatment-sec><tp:treatment-sec sec-type="Distribution"><title>Distribution.</title><p>Two species Holarctic. Two more species also reported from South Africa, of which <italic><tp:taxon-name>Calitys spinifera</tp:taxon-name></italic> is unknown to me. I studied a single <italic><tp:taxon-name>Calitys africana</tp:taxon-name></italic> non-type specimen in the Musée d’Histoire Naturelle in Geneva in 2003. It does not belong to <tp:taxon-name>Cleroidea</tp:taxon-name>.</p><fig id="F1m" position="float" orientation="portrait"><label>Map 1.</label><caption><p>A distribution of the tribe <tp:taxon-name>Calityini</tp:taxon-name>.</p></caption><graphic xmlns:xlink="http://www.w3.org/1999/xlink" xlink:href="ZooKeys-366-001-g004.jpg" position="float" orientation="portrait" xlink:type="simple"/></fig><!--PageBreak--></tp:treatment-sec><tp:treatment-sec sec-type="Species"><title>Species:</title><p><italic><tp:taxon-name>Calitys africana</tp:taxon-name></italic> Boheman, 1848; Caffraria (AL)</p><p>Léveillé, A. 1910: 24. Kolibáč, J., 2003: unpublished observation of non-type specimen in MHN Geneve: not <tp:taxon-name>Cleroidea</tp:taxon-name>. Reitter, E. 1876: 44. (<italic><tp:taxon-name>Nosodes africana</tp:taxon-name></italic>)</p><p><italic><tp:taxon-name>Calitys minor</tp:taxon-name></italic> Hatch, 1962; USA, Canada (JRB)</p><p>Barron, J. R. 1971: 23. Hatch, M. H. 1962: 189</p><p><italic><tp:taxon-name>Calitys scabra</tp:taxon-name></italic> Thunberg, 1784; Europe, Siberia to Far East, North Africa(?), USA, Canada (varA)</p><p>Léveillé, A. 1910: 24. Barron, J. R. 1971: 19. Barron, J. R. 1971: 20 (syn. <italic><tp:taxon-name>Bolitophagus silphides</tp:taxon-name></italic> Newman, 1838, synonymized by whom?). Barron, J. R. 1971: 20 (syn. <italic><tp:taxon-name>Peltis serrata</tp:taxon-name></italic> LeConte, 1859, synonymized by whom?). Barron, J. R. 1971: 20 (syn. <italic><tp:taxon-name>Silpha dentata</tp:taxon-name></italic> Fabricius, 1787, synonymized by whom?). Borowiec, L. 1983: 11. Brustel, H. 2009: 227–232 (biology). Burakowski, B. et al. 1986: 118. Dajoz, R. 1997: 44 (ecology). Hansen, S. O. &amp; Borgersen, B. 1991: 40 (distribution in Norway). Klausnitzer, B. 1976: 5. Klausnitzer, B. 1996: 155 (larva). Klausnitzer, B. 1978: 176. Kolibáč, J. 1993a: 20 (key). Kolibáč, J. 1993b: 90. Kolibáč, J. 2005: 49 (redescription). Kolibáč, J. 2006: 106 (larva). Kolibáč, J. 2007a: 364. Kolibáč, J. et al. 2005: 132 (key). Mitter, H. 1998: 560. Pileckis, S. &amp; V. Monsevičius 1995: 273. Reitter, E. 1876: 44 (<italic><tp:taxon-name>Nosodes</tp:taxon-name></italic>). Vogt, H. 1967: 16</p><p><italic><tp:taxon-name>Calitys spinifera</tp:taxon-name></italic> Reitter, 1877; Cap (AL)</p><p>Léveillé, A. 1910: 24</p><p><italic><tp:taxon-name>Calitys</tp:taxon-name></italic> sp.</p><p>Beutel, R. G. &amp; Pollock, D. A. 2000: 826 (larva, morphology). Beutel, R. G. &amp; Ślipiński, S. A. 2001: 219</p><p>† “<italic><tp:taxon-name>Calitys</tp:taxon-name></italic>” sp.</p><p>Larsson, S. G. 1978: 150 (fossil, Baltic amber)</p></tp:treatment-sec><tp:treatment-sec><!--Section generated to contain objects referenced in tp:taxon-treatment.--><fig id="F13" position="float" orientation="portrait"><label>Figure 13.</label><caption><p><bold>A–B</bold> <italic><tp:taxon-name>Calitys scabra</tp:taxon-name></italic> (<bold>A</bold> head and pronotum <bold>B</bold> elytral apex with interlocking mechanism) <bold>C–D</bold> <italic><tp:taxon-name>Acalanthis quadrisignata</tp:taxon-name></italic> (<bold>C</bold> apex of protibia with hooked spur and lateral spines <bold>D</bold> sculpture of frons with punctures conjoined into wrinkles) <bold>E–H</bold> <italic><tp:taxon-name>Gymnocheilis</tp:taxon-name></italic> sp., Cameroon (<bold>E</bold> head <bold>F</bold> protibia <bold>G</bold> elytral apex <bold>H</bold> detail of scales).</p></caption><graphic xmlns:xlink="http://www.w3.org/1999/xlink" xlink:href="ZooKeys-366-001-g026.jpg" position="float" orientation="portrait" xlink:type="simple"/></fig></tp:treatment-sec><ref-list><ref id="B13"><mixed-citation xmlns:xlink="http://www.w3.org/1999/xlink" xlink:type="simple"><person-group><name name-style="western"><surname>Barron</surname><given-names>JR</given-names></name></person-group> (<year>1971</year>) <article-title>A revision of the Trogositidae of America North of Mexico (Coleoptera: Cleroidea).</article-title><source>Memoirs of the Entomological Society of Canada</source><volume>75</volume>: <fpage>1</fpage>-<lpage>143</lpage>. doi: <ext-link ext-link-type="uri" xlink:href="http://dx.doi.org/10.4039/entm10375fv" xlink:type="simple">10.4039/entm10375fv</ext-link></mixed-citation></ref><ref id="B33"><mixed-citation xmlns:xlink="http://www.w3.org/1999/xlink" xlink:type="simple"><person-group><name name-style="western"><surname>Brustel</surname><given-names>H</given-names></name></person-group> (<year>2009</year>) <article-title>Antrodia spp. – polypore hosts of rare <italic>Quilnus</italic> spp. (Heteroptera Aradidae) and <italic>Calitys scabra</italic> (Coleoptera Trogositidae) and discovery of a high entomological site in the Pyrenees: the Rioumajou valley.</article-title><source>Entomologiste</source><volume>65</volume>(<issue>5</issue>): <fpage>227</fpage>-<lpage>232</lpage>.</mixed-citation></ref></ref-list></tp:taxon-treatment>
