# Supplementary material for: Trogossitidae: A review of the beetle family, with a catalogue and keys
Source: Zookeys. 2013 Dec 31;(366):1–194. doi: 10.3897/zookeys.366.6172 (PMC3890666; doi:10.3897/zookeys.366.6172)
Supplement: XML Treatment for Larinotini [file zookeys.366.6172-treatment4.xml]

<!DOCTYPE tp:taxon-treatment
  PUBLIC "-//TaxonX//DTD Taxonomic Treatment Publishing DTD v0 20100105//EN" "tax-treatment-NSO.dtd">
<tp:taxon-treatment xmlns:tp="http://www.plazi.org/taxpub"><tp:treatment-meta><mixed-citation publication-type="journal"><person-group><name><surname>Kolibáč</surname><given-names>Jiří</given-names></name></person-group><article-title>Trogossitidae: A review of the beetle family,  with a catalogue and keys</article-title><source>Zookeys</source><day>31</day><month>12</month><year>2013</year><volume>2013</volume><issue>366</issue><fpage>1</fpage><lpage>194</lpage><pub-id pub-id-type="doi">10.3897/zookeys.366.6172</pub-id></mixed-citation></tp:treatment-meta><tp:nomenclature><label>Tribe</label><tp:taxon-name>
                                <tp:taxon-name-part taxon-name-part-type="tribe">Larinotini</tp:taxon-name-part>
                            </tp:taxon-name><tp:taxon-authority>Ślipiński, 1992</tp:taxon-authority><tp:nomenclature-citation-list><tp:nomenclature-citation><tp:taxon-name>Larinotini</tp:taxon-name><comment> Ślipiński, S. A. 1992: 443 (<tp:taxon-name>Larinotinae</tp:taxon-name>)</comment></tp:nomenclature-citation></tp:nomenclature-citation-list></tp:nomenclature><tp:treatment-sec sec-type="Type genus"><title>Type genus.</title><p><italic><tp:taxon-name>Larinotus</tp:taxon-name></italic> Carter &amp; Zeck, 1937</p><p>Bouchard, P. et al. 2011: 57. Lawrence, J. F. &amp; Newton, A. F., Jr. 1995: 868 (<tp:taxon-name>Larinotinae</tp:taxon-name>). Kolibáč, J. 2006: 118 (<tp:taxon-name>Larinotini</tp:taxon-name>) (diagnosis, stat. n.). Kolibáč, J. 2008: 118–119 (phylogeny). Kolibáč, J. &amp; Leschen, R. A. B. 2010: 242</p></tp:treatment-sec><tp:treatment-sec sec-type="Remarks"><title>Remarks.</title><p>The subfamily <tp:taxon-name>Larinotinae</tp:taxon-name> was originally established for the genera <!--PageBreak--><italic><tp:taxon-name>Colydiopeltis</tp:taxon-name></italic>, <italic><tp:taxon-name>Parapeltis</tp:taxon-name></italic> and <italic><tp:taxon-name>Larinotus</tp:taxon-name></italic> (<xref ref-type="bibr" rid="B279">Ślipiński 1992</xref>). I removed the first two genera into the separate tribe <tp:taxon-name>Colydiopeltini</tp:taxon-name> under <tp:taxon-name>Peltinae</tp:taxon-name> (<xref ref-type="bibr" rid="B146">Kolibáč 2006</xref>), leaving <tp:taxon-name>Larinotini</tp:taxon-name> monotypic. Ślipiński (<italic>l.c.</italic>) remarked upon the similarity of the adult <italic><tp:taxon-name>Larinotus</tp:taxon-name></italic> and <italic><tp:taxon-name>Necrobiopsis</tp:taxon-name></italic> (<tp:taxon-name>Trogossitinae</tp:taxon-name>: <tp:taxon-name>Egoliini</tp:taxon-name>) but, on the other hand, he also pointed out common features of the <italic><tp:taxon-name>Larinotus</tp:taxon-name></italic> larva and some <tp:taxon-name>Peltinae</tp:taxon-name> (<tp:taxon-name>Rentoniinae</tp:taxon-name>, <italic><tp:taxon-name>Protopeltis</tp:taxon-name></italic> in his original text). <xref ref-type="bibr" rid="B48">Crowson (1970)</xref> also classified <italic><tp:taxon-name>Larinotus</tp:taxon-name></italic> (described as <italic><tp:taxon-name>Nebophilus hirsutus</tp:taxon-name></italic>) within <tp:taxon-name>Egoliini</tp:taxon-name>. All the opinions of the both these authors are in perfect agreement with my observations (<xref ref-type="bibr" rid="B146">Kolibáč 2006</xref>, <xref ref-type="bibr" rid="B153">2008</xref>). Finally, character analyses (<italic>l.c.</italic>) also resulted in a close relationship between <tp:taxon-name>Larinotini</tp:taxon-name> and <tp:taxon-name>Egoliini</tp:taxon-name>. The relationship of adults appears to be so close that one might speculate about the paraphyly of <tp:taxon-name>Larinotini</tp:taxon-name>; it is, however, hard to justify such a hypothesis if one considers the monotypy of the latter (all derived features found in <italic><tp:taxon-name>Larinotus</tp:taxon-name></italic> are only autapomorphies).</p><p>The closed mesocoxal cavities are the single apomorphy distinguishing <tp:taxon-name>Larinotini</tp:taxon-name> from adult <tp:taxon-name>Egoliini</tp:taxon-name>. Larval characters connecting <italic><tp:taxon-name>Larinotus</tp:taxon-name></italic> with <tp:taxon-name>Peltinae</tp:taxon-name> are: (1) cranium with median endocarina, (2) gula with anterior apodemes, (3) strongly reduced urogomphi (minute, apices downturned). However, character states 1 and 2 are considered plesiomorphies while the third character state (reduction of urogomphi) could be a tendency observed in various cleroids living in tightly-confined surroundings (e.g. <italic><tp:taxon-name>Peltis</tp:taxon-name></italic>, <tp:taxon-name>Cleridae</tp:taxon-name>: <italic><tp:taxon-name>Dermestoides</tp:taxon-name></italic>).</p></tp:treatment-sec><ref-list><ref id="B279"><mixed-citation xmlns:xlink="http://www.w3.org/1999/xlink" xlink:type="simple"><person-group><name name-style="western"><surname>Ślipiński</surname><given-names>SA</given-names></name></person-group> (<year>1992</year>) <article-title>Larinotinae – A new subfamily of Trogossitidae (Coleoptera), with notes on the constitution of Trogossitidae and related families of Cleroidea.</article-title><source>Revue suisse de Zoologie</source><volume>99</volume>: <fpage>439</fpage>-<lpage>463</lpage>.</mixed-citation></ref><ref id="B146"><mixed-citation xmlns:xlink="http://www.w3.org/1999/xlink" xlink:type="simple"><person-group><name name-style="western"><surname>Kolibáč</surname><given-names>J</given-names></name></person-group> (<year>2006</year>) <article-title>A review of the Trogossitidae. Part 2: Larval morphology, phylogeny and taxonomy (Coleoptera, Cleroidea).</article-title><source>Entomologica Basiliensia et Collectionis Frey</source><volume>28</volume>: <fpage>105</fpage>-<lpage>153</lpage>.</mixed-citation></ref><ref id="B48"><mixed-citation xmlns:xlink="http://www.w3.org/1999/xlink" xlink:type="simple"><person-group><name name-style="western"><surname>Crowson</surname><given-names>RA</given-names></name></person-group> (<year>1970</year>) <article-title>Further observations on Cleroidea (Coleoptera).</article-title><source>Proceedings of the Royal entomological Society of London (B)</source><volume>39</volume>: <fpage>1</fpage>-<lpage>20</lpage>.</mixed-citation></ref><ref id="B153"><mixed-citation xmlns:xlink="http://www.w3.org/1999/xlink" xlink:type="simple"><person-group><name name-style="western"><surname>Kolibáč</surname><given-names>J</given-names></name><name name-style="western"><surname>Huang</surname><given-names>D-Y</given-names></name></person-group> (<year>2008</year>) <article-title>Taxonomic status of the Mesozoic genera <italic>Anhuistoma</italic> Lin, 1985, Eotenebroides Ren, 1995, <italic>Lithostoma</italic> Martynov, 1926, <italic>Palaeoendomychus</italic> Zhang, 1992 and Sinosoronia Zhang, 1992 (Coleoptera).</article-title><source>Entomologica Basiliensia et Collectionis Frey</source><volume>30</volume>: <fpage>135</fpage>-<lpage>148</lpage>.</mixed-citation></ref></ref-list></tp:taxon-treatment>
