# Supplementary material for: Trogossitidae: A review of the beetle family, with a catalogue and keys
Source: Zookeys. 2013 Dec 31;(366):1–194. doi: 10.3897/zookeys.366.6172 (PMC3890666; doi:10.3897/zookeys.366.6172)
Supplement: XML Treatment for Larinotus [file zookeys.366.6172-treatment5.xml]

<!DOCTYPE tp:taxon-treatment
  PUBLIC "-//TaxonX//DTD Taxonomic Treatment Publishing DTD v0 20100105//EN" "tax-treatment-NSO.dtd">
<tp:taxon-treatment xmlns:tp="http://www.plazi.org/taxpub"><tp:treatment-meta><mixed-citation publication-type="journal"><person-group><name><surname>Kolibáč</surname><given-names>Jiří</given-names></name></person-group><article-title>Trogossitidae: A review of the beetle family,  with a catalogue and keys</article-title><source>Zookeys</source><day>31</day><month>12</month><year>2013</year><volume>2013</volume><issue>366</issue><fpage>1</fpage><lpage>194</lpage><pub-id pub-id-type="doi">10.3897/zookeys.366.6172</pub-id></mixed-citation></tp:treatment-meta><tp:nomenclature><label>Genus</label><tp:taxon-name>
                                <tp:taxon-name-part taxon-name-part-type="genus">Larinotus</tp:taxon-name-part>
                                <object-id xmlns:xlink="http://www.w3.org/1999/xlink" xlink:type="simple">http://species-id.net/wiki/Larinotus</object-id>
                            </tp:taxon-name><tp:taxon-authority>Carter &amp; Zeck, 1937</tp:taxon-authority><xref ref-type="fig" rid="F3">Fig. 3</xref><xref ref-type="fig" rid="F2m">; Map 2</xref><tp:nomenclature-citation-list><tp:nomenclature-citation><tp:taxon-name>Colydidae</tp:taxon-name><comment> Carter, H. J. &amp; Zeck, E. H. 1937: 186. (<italic>sub</italic>  )</comment></tp:nomenclature-citation></tp:nomenclature-citation-list></tp:nomenclature><tp:treatment-sec sec-type="Type species"><title>Type species.</title><p><italic><tp:taxon-name>Larinotus umblicatus</tp:taxon-name></italic> Carter &amp; Zeck, 1937 [by monotypy]</p><p>Kolibáč, J. 2005: 62 (redescription). Kolibáč, J. 2006: 111 (phylogeny). Ślipiński, S. A. 1992: 455 (redescription)</p><p><italic><tp:taxon-name>Nebophilus</tp:taxon-name></italic> Crowson, 1970 [type species: <italic><tp:taxon-name>Nebophilus hirsutus</tp:taxon-name></italic> Crowson, 1970; designated by author]</p><p>Crowson, R. A. 1970: 14. Lawrence, J. F. 1980: 307 (synonymized with <italic><tp:taxon-name>Larinotus umblicatus</tp:taxon-name></italic>)</p></tp:treatment-sec><tp:treatment-sec sec-type="Description"><title>Description</title><p>(see also <xref ref-type="bibr" rid="B48">Crowson 1970</xref>, <xref ref-type="bibr" rid="B279">Ślipiński 1992</xref>). Body size: 3.5 mm. Body shape convex (not conglobate). Gular sutures wide, convergent at apex. Frontoclypeal suture present. Frons: longitudinal groove or depression absent. Cranium ventrally: tufts of long setae at sides absent. Submentum: ctenidium absent. Antennal groove present. Eyes: size moderate. Eyes number: two. Epicranial acumination moderate. Lacinial hooks: two. Galea: shape elongate. Galea: ciliate setae absent. Mediostipes-Lacinia not fused. Palpifer: outer edge even. Mandibular apical teeth number: two, horizontally situated. Mola present. Penicillus (at base) absent. Pubescence above mola or cutting edge absent. Ventral furrow absent. Basal notch shallow or absent. Labrum-Cranium not fused. Epipharyngial sclerite absent. Lateral tormal process: projection curved downwards, processes with bridge (<!--PageBreak--><italic><tp:taxon-name>Peltis</tp:taxon-name></italic>). Ligula: ciliate setae absent. Ligula rigid, not retroflex, weakly emarginate. Hypopharyngeal sclerite consisting of two separate parts. Antenna 9-segmented. Antennal club symmetrical, sensorial fields absent. Front coxal cavities externally closed, internally open. Pronotum transverse. Prepectus absent. Middle coxal cavities closed. Elytra: long hairs present. Epipleuron moderate. Elytral interlocking mechanism present, carinae reduced. Elytral punctation regular, scales absent. Wing: radial cell triangular, wedge cell present, cross vein MP3-4 absent, cross vein AA1+2-3+4 present. Front tibiae: spines along side reduced, hooked spur present. Claws: denticle absent. Spiculum gastrale absent. Tegmen composed of two parts.</p><p>Larva: Frontal arms weakly curved. Epicranial stem reduced. Endocarina present. Gular sutures conspicuous, parallel. Gula: anterior apodemes present. Paragular sclerites absent. Hypostomal rods absent. Stemmata number: five. Mandible apical teeth number: two, horizontally situated. Lacinia mandibulae with several small spines. Mola absent. Maxillary palpi 3-segmented. Palpifer present. Pedunculate seta absent. Mala simple. Mala: bidentate protrusion absent. Cardo-Stipes not fused. Cardo: size much smaller than stipes. Ligula absent. Labial palpi 2-segmented. Prementum in single part, anterior margin projecting. Torma: two separate lateral sclerites. Antennal joints 1, 2 transverse. Sensory appendix larger than half of joint 3. Thoracic sclerites pattern (dorsally) 0+0+0. Thoracic sclerites pattern (ventrally) 0+0+0. Trochanter triangular. Abdominal segment IX not divided. Tergite IX depressed. Urogomphi minute; median process absent.</p></tp:treatment-sec><tp:treatment-sec sec-type="Biology"><title>Biology.</title><p>The larvae and adults were found together by J. Doyen “<italic>in rotten wood beneath resupinate fungi</italic>” (<xref ref-type="bibr" rid="B279">Ślipiński 1992</xref>).</p></tp:treatment-sec><tp:treatment-sec sec-type="Distribution"><title>Distribution.</title><p>Australia: Northern Queensland.</p><fig id="F2m" position="float" orientation="portrait"><label>Map 2.</label><caption><p>A distribution of the tribe <tp:taxon-name>Larinotini</tp:taxon-name>.</p></caption><graphic xmlns:xlink="http://www.w3.org/1999/xlink" xlink:href="ZooKeys-366-001-g005.jpg" position="float" orientation="portrait" xlink:type="simple"/></fig></tp:treatment-sec><tp:treatment-sec sec-type="Species"><title>Species:</title><p><italic><tp:taxon-name>Larinotus umblicatus</tp:taxon-name></italic> Carter &amp; Zeck, 1937; Australia: Queensland (varA)</p><p>Carter, H. J. &amp; Zeck, E. H. 1937: 186. Crowson, R. A. 1970: 16 (<italic><tp:taxon-name>Nebophilus hirsutus</tp:taxon-name></italic>). Lawrence, J. F. 1980: 307 (syn. <italic><tp:taxon-name>Nebophilus hirsutus</tp:taxon-name></italic> Crowson, 1970; synonymized by author). Ślipiński, S. A. 1992: 455 (redescription adult, description larva). Kolibáč, J. 2005: 62</p><!--PageBreak--></tp:treatment-sec><tp:treatment-sec><!--Section generated to contain objects referenced in tp:taxon-treatment.--><fig id="F3" position="float" orientation="portrait"><label>Figure 3.</label><caption><p><bold>A</bold> <italic><tp:taxon-name>Calitys scabra</tp:taxon-name></italic> <bold>B</bold> <italic><tp:taxon-name>Larinotus umblicatus</tp:taxon-name></italic> <bold>C</bold> <italic><tp:taxon-name>Acalanthis quadrisignata</tp:taxon-name></italic> <bold>D</bold> <italic><tp:taxon-name>Calanthosoma flavomaculata</tp:taxon-name></italic> <bold>E</bold> <italic><tp:taxon-name>Calanthosoma</tp:taxon-name></italic> (syn. <italic><tp:taxon-name>Marnia</tp:taxon-name></italic>) <italic>sipolisi</italic> <bold>F</bold> <italic><tp:taxon-name>Egolia variegata</tp:taxon-name></italic> <bold>G</bold> <italic><tp:taxon-name>Necrobiopsis tasmanicus</tp:taxon-name></italic>.</p></caption><graphic xmlns:xlink="http://www.w3.org/1999/xlink" xlink:href="ZooKeys-366-001-g003.jpg" position="float" orientation="portrait" xlink:type="simple"/></fig></tp:treatment-sec><ref-list><ref id="B48"><mixed-citation xmlns:xlink="http://www.w3.org/1999/xlink" xlink:type="simple"><person-group><name name-style="western"><surname>Crowson</surname><given-names>RA</given-names></name></person-group> (<year>1970</year>) <article-title>Further observations on Cleroidea (Coleoptera).</article-title><source>Proceedings of the Royal entomological Society of London (B)</source><volume>39</volume>: <fpage>1</fpage>-<lpage>20</lpage>.</mixed-citation></ref><ref id="B279"><mixed-citation xmlns:xlink="http://www.w3.org/1999/xlink" xlink:type="simple"><person-group><name name-style="western"><surname>Ślipiński</surname><given-names>SA</given-names></name></person-group> (<year>1992</year>) <article-title>Larinotinae – A new subfamily of Trogossitidae (Coleoptera), with notes on the constitution of Trogossitidae and related families of Cleroidea.</article-title><source>Revue suisse de Zoologie</source><volume>99</volume>: <fpage>439</fpage>-<lpage>463</lpage>.</mixed-citation></ref></ref-list></tp:taxon-treatment>
