# Supplementary material for: Trogossitidae: A review of the beetle family, with a catalogue and keys
Source: Zookeys. 2013 Dec 31;(366):1–194. doi: 10.3897/zookeys.366.6172 (PMC3890666; doi:10.3897/zookeys.366.6172)
Supplement: XML Treatment for Egoliini [file zookeys.366.6172-treatment6.xml]

<!DOCTYPE tp:taxon-treatment
  PUBLIC "-//TaxonX//DTD Taxonomic Treatment Publishing DTD v0 20100105//EN" "tax-treatment-NSO.dtd">
<tp:taxon-treatment xmlns:tp="http://www.plazi.org/taxpub"><tp:treatment-meta><mixed-citation publication-type="journal"><person-group><name><surname>Kolibáč</surname><given-names>Jiří</given-names></name></person-group><article-title>Trogossitidae: A review of the beetle family,  with a catalogue and keys</article-title><source>Zookeys</source><day>31</day><month>12</month><year>2013</year><volume>2013</volume><issue>366</issue><fpage>1</fpage><lpage>194</lpage><pub-id pub-id-type="doi">10.3897/zookeys.366.6172</pub-id></mixed-citation></tp:treatment-meta><tp:nomenclature><label>Tribe</label><tp:taxon-name>
                                <tp:taxon-name-part taxon-name-part-type="tribe">Egoliini</tp:taxon-name-part>
                            </tp:taxon-name><tp:taxon-authority>Lacordaire, 1854</tp:taxon-authority><tp:nomenclature-citation-list><tp:nomenclature-citation><tp:taxon-name>Egoliini</tp:taxon-name><comment> Lacordaire, J. T. 1854: 334.</comment></tp:nomenclature-citation></tp:nomenclature-citation-list></tp:nomenclature><tp:treatment-sec sec-type="Type genus"><title>Type genus.</title><p><italic><tp:taxon-name>Egolia</tp:taxon-name></italic> Erichson, 1842</p><p>Arias, E. et al. 2009: 37. Bouchard, P. et al. 2011: 57. Crowson, R. A. 1964a: 287 (<tp:taxon-name>Egoliinae</tp:taxon-name>). Lawrence, J. F. &amp; Newton, A. F., Jr. 1995: 869 (<tp:taxon-name>Egoliinae</tp:taxon-name>). Ślipiński, S. A. 1992: 442 (<tp:taxon-name>Egoliinae</tp:taxon-name>). Kolibáč, J. 2006: 106, 119 (larval morphology; stat. n.; phylogeny). Kolibáč, J. 2008: 118–119 (phylogeny)</p></tp:treatment-sec><tp:treatment-sec sec-type="Remarks"><title>Remarks.</title><p>This tribe exhibits several primitive features (for example, mandibles with distinct mola) and belongs among the basal groups of <tp:taxon-name>Trogossitinae</tp:taxon-name>. While earlier entomologists always classified <italic><tp:taxon-name>Acalanthis</tp:taxon-name></italic>, <italic><tp:taxon-name>Egolia</tp:taxon-name></italic> and <italic><tp:taxon-name>Calanthosoma</tp:taxon-name></italic> together with <italic><tp:taxon-name>Nemozoma</tp:taxon-name></italic> and allied genera (for example, in the “<tp:taxon-name>Nemozomini</tp:taxon-name>” of <xref ref-type="bibr" rid="B258">Reitter 1876</xref> and “<tp:taxon-name>Nemosomatinae</tp:taxon-name>” of <xref ref-type="bibr" rid="B188">Léveillé 1910</xref>), i.e. they always associated the present tribe with <tp:taxon-name>Trogossitinae</tp:taxon-name>, <xref ref-type="bibr" rid="B44">Crowson (1964a</xref>, <xref ref-type="bibr" rid="B46">1966</xref>) was convinced of a relationship to <tp:taxon-name>Peltidae</tp:taxon-name>. His main reason was perhaps the relative primitiveness of adult egoliins with respect to trogossitids <italic>s.lat.</italic> Later, <xref ref-type="bibr" rid="B48">Crowson (1970)</xref> transferred it to <tp:taxon-name>Trogossitidae</tp:taxon-name> <italic>s.str.</italic>, together with his newly-established subfamily <tp:taxon-name>Calitinae</tp:taxon-name> (in fact, only a change of status for <tp:taxon-name>Calityini</tp:taxon-name> Reitter, 1922). Having examined larvae of <tp:taxon-name>Egoliinae</tp:taxon-name> (<italic><tp:taxon-name>Acalanthis</tp:taxon-name></italic>, <italic><tp:taxon-name>Paracalanthis</tp:taxon-name></italic>) I consider its classification with modern trogossitins undeniable.</p></tp:treatment-sec><tp:treatment-sec sec-type="Key to genera"><title>Key to genera</title><table-wrap content-type="key" position="anchor" orientation="portrait"><table><tbody><tr><td rowspan="1" colspan="1">1</td><td rowspan="1" colspan="1">Pronotum distinctly elongate; antennae 11-segmented, club 3-segmented with sensorial fields; elytra bare, long hairs at elytral apex only</td><td rowspan="1" colspan="1"><italic><tp:taxon-name>Calanthosoma</tp:taxon-name></italic></td></tr><tr><td rowspan="1" colspan="1">–</td><td rowspan="1" colspan="1">Pronotum cordate or transverse; antennae 8- or 10-segmented, club 1- or 2-segmented without sensorial fields; elytra and pronotum with long hairs or, rarely, perfectly bare</td><td rowspan="1" colspan="1">2</td></tr><tr><td rowspan="1" colspan="1">2</td><td rowspan="1" colspan="1">Pronotum transverse; frontoclypeal suture present; antennae 8-segmented, club 1-segmented (composed of 3 united segments)</td><td rowspan="1" colspan="1"><italic><tp:taxon-name>Necrobiopsis</tp:taxon-name></italic></td></tr><tr><td rowspan="1" colspan="1">–</td><td rowspan="1" colspan="1">Pronotum cordate; frontoclypeal suture absent; antennae 10-segmented, club 2-segmented</td><td rowspan="1" colspan="1">3</td></tr><tr><td rowspan="1" colspan="1">3</td><td rowspan="1" colspan="1">Dorsal surface bare</td><td rowspan="1" colspan="1"><italic><tp:taxon-name>Egolia</tp:taxon-name></italic></td></tr><tr><td rowspan="1" colspan="1">–</td><td rowspan="1" colspan="1">Dorsal surface with long, pale hairs</td><td rowspan="1" colspan="1">4</td></tr><tr><td rowspan="1" colspan="1">4</td><td rowspan="1" colspan="1">Head, pronotum and elytra black or elytral apex dark blue; each elytron with two orange spots or with two transverse bands composed of light pubescence</td><td rowspan="1" colspan="1"><italic><tp:taxon-name>Acalanthis</tp:taxon-name></italic></td></tr><tr><td rowspan="1" colspan="1">–</td><td rowspan="1" colspan="1">Head, pronotum and elytra brown; elytra with X-shaped yellowish spot in anterior half and transverse yellowish stripe in apical half</td><td rowspan="1" colspan="1"><italic><tp:taxon-name>Paracalanthis</tp:taxon-name></italic></td></tr><!--PageBreak--></tbody></table></table-wrap></tp:treatment-sec><ref-list><ref id="B258"><mixed-citation xmlns:xlink="http://www.w3.org/1999/xlink" xlink:type="simple"><person-group><name name-style="western"><surname>Reitter</surname><given-names>E</given-names></name></person-group> (<year>1876</year>) <article-title>Systematische Eintheilung der Trogositidae. (Familia Coleopterorum).</article-title><source>Verhandlungen des naturforschenden Vereines in Brünn</source><volume>14</volume>: <fpage>3</fpage>-<lpage>66</lpage>.</mixed-citation></ref><ref id="B188"><mixed-citation xmlns:xlink="http://www.w3.org/1999/xlink" xlink:type="simple"><person-group><name name-style="western"><surname>Léveillé</surname><given-names>A</given-names></name></person-group> (<year>1910</year>) <article-title>Temnochilidae.</article-title> In: <person-group><name name-style="western"><surname>Schenkling</surname><given-names>S</given-names></name></person-group> (<role>Ed</role>) <source>Coleopterorum Catalogus</source><volume>11</volume>, <publisher-name>W. Junk</publisher-name>, <publisher-loc>Berlin</publisher-loc>, <lpage>40</lpage> pp.</mixed-citation></ref><ref id="B44"><mixed-citation xmlns:xlink="http://www.w3.org/1999/xlink" xlink:type="simple"><person-group><name name-style="western"><surname>Crowson</surname><given-names>RA</given-names></name></person-group> (<year>1964a</year>) <article-title>A review of the classification of Cleroidea (Coleoptera), with descriptions of two genera of Peltidae and of several new larval types.</article-title><source>Transaction of the Royal entomological Society of London</source><volume>116</volume>: <fpage>275</fpage>-<lpage>327</lpage>.</mixed-citation></ref><ref id="B46"><mixed-citation xmlns:xlink="http://www.w3.org/1999/xlink" xlink:type="simple"><person-group><name name-style="western"><surname>Crowson</surname><given-names>RA</given-names></name></person-group> (<year>1966</year>) <article-title>Further observations on Peltidae (Coleoptera: Cleroidea), with definitions of a new subfamily and of four new genera.</article-title><source>Proceedings of the Royal entomological Society of London</source><volume>35</volume>: <fpage>119</fpage>-<lpage>127</lpage>.</mixed-citation></ref><ref id="B48"><mixed-citation xmlns:xlink="http://www.w3.org/1999/xlink" xlink:type="simple"><person-group><name name-style="western"><surname>Crowson</surname><given-names>RA</given-names></name></person-group> (<year>1970</year>) <article-title>Further observations on Cleroidea (Coleoptera).</article-title><source>Proceedings of the Royal entomological Society of London (B)</source><volume>39</volume>: <fpage>1</fpage>-<lpage>20</lpage>.</mixed-citation></ref></ref-list></tp:taxon-treatment>
