# Supplementary material for: Trogossitidae: A review of the beetle family, with a catalogue and keys
Source: Zookeys. 2013 Dec 31;(366):1–194. doi: 10.3897/zookeys.366.6172 (PMC3890666; doi:10.3897/zookeys.366.6172)
Supplement: XML Treatment for Acalanthis [file zookeys.366.6172-treatment7.xml]

<!DOCTYPE tp:taxon-treatment
  PUBLIC "-//TaxonX//DTD Taxonomic Treatment Publishing DTD v0 20100105//EN" "tax-treatment-NSO.dtd">
<tp:taxon-treatment xmlns:tp="http://www.plazi.org/taxpub"><tp:treatment-meta><mixed-citation publication-type="journal"><person-group><name><surname>Kolibáč</surname><given-names>Jiří</given-names></name></person-group><article-title>Trogossitidae: A review of the beetle family,  with a catalogue and keys</article-title><source>Zookeys</source><day>31</day><month>12</month><year>2013</year><volume>2013</volume><issue>366</issue><fpage>1</fpage><lpage>194</lpage><pub-id pub-id-type="doi">10.3897/zookeys.366.6172</pub-id></mixed-citation></tp:treatment-meta><tp:nomenclature><label>Genus</label><tp:taxon-name>
                                <tp:taxon-name-part taxon-name-part-type="genus">Acalanthis</tp:taxon-name-part>
                                <object-id xmlns:xlink="http://www.w3.org/1999/xlink" xlink:type="simple">http://species-id.net/wiki/Acalanthis</object-id>
                            </tp:taxon-name><tp:taxon-authority>Erichson, 1844</tp:taxon-authority><xref ref-type="fig" rid="F1">Figs 1</xref><xref ref-type="fig" rid="F3">, 3</xref><xref ref-type="fig" rid="F13">, 13</xref><xref ref-type="fig" rid="F3m">; Map 3</xref><tp:nomenclature-citation-list><tp:nomenclature-citation><tp:taxon-name>Acalanthis</tp:taxon-name><comment> Erichson, W. F. 1844: 446.</comment></tp:nomenclature-citation></tp:nomenclature-citation-list></tp:nomenclature><tp:treatment-sec sec-type="Type species"><title>Type species.</title><p><italic><tp:taxon-name>Acalanthis quadrisignata</tp:taxon-name></italic> Erichson, 1844 [by monotypy]</p><p>Léveillé, A. 1910: 4. Arias, E. et al. 2009: 39. Crowson, R. A. 1964a: 299 (larva, described as <italic><tp:taxon-name>Phanodesta</tp:taxon-name></italic>). Crowson, R. A. 1970: 13. Kolibáč, J. 2005: 40. Kolibáč, J. 2006: 106 (larva; see <xref ref-type="bibr" rid="B44">Crowson 1964a</xref>)</p></tp:treatment-sec><tp:treatment-sec sec-type="Remarks"><title>Remarks.</title><p>An antennal apex I figured (<xref ref-type="bibr" rid="B145">Kolibáč 2005</xref>: 89, Pl. 1-Fig. 5) was associated with <italic><tp:taxon-name>Acalanthis quadrisignata</tp:taxon-name></italic> in error, as correctly noted by <xref ref-type="bibr" rid="B4">Arias et al. (2009)</xref>. The drawing probably belongs to <italic><tp:taxon-name>Calanthosoma flavomaculata</tp:taxon-name></italic>.</p></tp:treatment-sec><tp:treatment-sec sec-type="Description"><title>Description.</title><p>Body size: 6.0–9.0 mm. Body shape elongate. Gular sutures narrow, subparallel at apex. Frontoclypeal suture absent. Frons: longitudinal groove or depression absent. Cranium ventrally: tufts of long setae at sides present. Submentum: ctenidium absent. Antennal groove present. Eyes: size moderate Eyes number: two. Epicranial acumination moderate. Lacinial hooks: two. Galea: shape sub-clavate. Galea: ciliate setae absent. Mediostipes-Lacinia partially fused. Palpifer: outer edge even. Mandibular apical teeth number: two, horizontally situated. Mola reduced but present. Penicillus (at base) present (fine, often membranous). Pubescence above mola or cutting edge present. Ventral furrow present. Basal notch moderate. Labrum-Cranium not fused. Epipharyngial sclerite present. Lateral tormal process: projection curved downwards, processes not connected (<italic><tp:taxon-name>Airora</tp:taxon-name></italic>). Ligula: ciliate setae absent. Ligula rigid, weakly retroflex, deeply emarginate. Hypopharyngeal sclerite H-shaped. Antenna 10-segmented, Antennal club asymmetrical, sensorial fields present. Front coxal cavities externally closed, internally open. Pronotum cordate. Prepectus absent. Middle coxal cavities closed. Elytra: long hairs present. Epipleuron moderate. Elytral interlocking mechanism present, carinae reduced. Elytral punctation regular, scales absent. Wing: radial cell triangular, wedge cell present, cross vein MP3-4 present, cross vein AA1+2-3+4 absent. Front tibiae: spines along side moderate. Hooked spur present. Claws: denticle absent. Parasternites number along ventrites III–VII: one. Spiculum gastrale absent. Tegmen composed of three parts. Coxitae undivided.</p><p>Larva: Frontal arms V-shaped. Epicranial stem reduced. Endocarina present. Antennal joints 1 and 2 elongate. Thoracic sclerites pattern (dorsally) 1-2-2. Tergite IX depressed. Urogomphi present, hooked; median process absent.</p></tp:treatment-sec><tp:treatment-sec sec-type="Biology"><title>Biology.</title><p>Predatory. <xref ref-type="bibr" rid="B44">Crowson (1964a)</xref> remarked “<!--PageBreak--><italic>numerous insect fragments in gut</italic>” of an assumed <italic><tp:taxon-name>Phanodesta</tp:taxon-name></italic> larva but, as he noted later (<xref ref-type="bibr" rid="B48">1970</xref>: 1), the larva probably belongs to some species of <italic><tp:taxon-name>Acalanthis</tp:taxon-name></italic>. Its brief description in his key (<xref ref-type="bibr" rid="B44">1964a</xref>: 299) in fact agrees perfectly with the larval characters of <tp:taxon-name>Egoliini</tp:taxon-name>. The adult gut contents of <italic><tp:taxon-name>Acalanthis quadrisignata</tp:taxon-name></italic> included insect fragments (<xref ref-type="bibr" rid="B44">Crowson 1964a</xref>). Elizabeth Arias and colleagues (<xref ref-type="bibr" rid="B4">Arias et al. 2009</xref>) caught numerous <italic><tp:taxon-name>Acalanthis</tp:taxon-name></italic> specimens by canopy fogging and beating vegetation in forests, yielding a range of species including some <italic><tp:taxon-name>Nothophagus</tp:taxon-name></italic>, <italic><tp:taxon-name>Araucaria</tp:taxon-name></italic>, <italic><tp:taxon-name>Schinus</tp:taxon-name></italic>, and <italic><tp:taxon-name>Rhaphitamnus</tp:taxon-name></italic>.</p></tp:treatment-sec><tp:treatment-sec sec-type="Distribution"><title>Distribution.</title><p>Temperate forests of central Chile and Argentina (<xref ref-type="bibr" rid="B4">Arias et al. 2009</xref>).</p><fig id="F3m" position="float" orientation="portrait"><label>Map 3.</label><caption><p>A distribution of the tribe <tp:taxon-name>Egoliini</tp:taxon-name>.</p></caption><graphic xmlns:xlink="http://www.w3.org/1999/xlink" xlink:href="ZooKeys-366-001-g006.jpg" position="float" orientation="portrait" xlink:type="simple"/></fig></tp:treatment-sec><tp:treatment-sec sec-type="Species"><title>Species:</title><p><italic><tp:taxon-name>Acalanthis mirabilis</tp:taxon-name></italic> Reitter, 1876; Chile (AL, varA)</p><p>Léveillé, A. 1910: 4. Arias, E. et al. 2009: 40</p><p><italic><tp:taxon-name>Acalanthis quadrisignata</tp:taxon-name></italic> Erichson, 1844; Chile (AL, varA)</p><p>Léveillé, A. 1910: 4. Arias, E. et al. 2009: 39. Kolibáč, J. 1999b: 12. Kolibáč, J. 2005: 40 (redescription)</p><p><italic><tp:taxon-name>Acalanthis semimetallica</tp:taxon-name></italic> Fairmaire, 1861 (<italic><tp:taxon-name>Clerus</tp:taxon-name></italic>); Chile (AL, varA)</p><p>Léveillé, A. 1910: 4. Arias, E. et al. 2009: 41</p></tp:treatment-sec><tp:treatment-sec><!--Section generated to contain objects referenced in tp:taxon-treatment.--><fig id="F1" position="float" orientation="portrait"><label>Figure 1.</label><caption><p>Adult morphology: <bold>A</bold> <italic><tp:taxon-name>Alindria</tp:taxon-name></italic> sp. from Laos, ventral surface <bold>B</bold> <italic><tp:taxon-name>Leipaspis lauricola</tp:taxon-name></italic>, labium <bold>C</bold> <italic><tp:taxon-name>Airora cylindrica</tp:taxon-name></italic>, antennal club <bold>D</bold> <italic><tp:taxon-name>Corticotomus cylindricus</tp:taxon-name></italic>, mandible dorsally <bold>E</bold> <italic><tp:taxon-name>Airora cylindrica</tp:taxon-name></italic>, mandible ventrally <bold>F</bold> <italic><tp:taxon-name>Acalanthis quadrisignata</tp:taxon-name></italic>, labium <bold>G</bold> <italic><tp:taxon-name>Acalanthis quadrisignata</tp:taxon-name></italic>, maxilla <bold>H</bold> <italic><tp:taxon-name>Acalanthis quadrisignata</tp:taxon-name></italic>, wing <bold>I</bold> <italic><tp:taxon-name>Peltonyxa deyrollei</tp:taxon-name></italic>, tegmen composed of 3 parts <bold>J</bold> <italic><tp:taxon-name>Airora cylindrica</tp:taxon-name></italic>, tegmen composed of 2 parts.</p></caption><graphic xmlns:xlink="http://www.w3.org/1999/xlink" xlink:href="ZooKeys-366-001-g001.jpg" position="float" orientation="portrait" xlink:type="simple"/></fig><fig id="F3" position="float" orientation="portrait"><label>Figure 3.</label><caption><p><bold>A</bold> <italic><tp:taxon-name>Calitys scabra</tp:taxon-name></italic> <bold>B</bold> <italic><tp:taxon-name>Larinotus umblicatus</tp:taxon-name></italic> <bold>C</bold> <italic><tp:taxon-name>Acalanthis quadrisignata</tp:taxon-name></italic> <bold>D</bold> <italic><tp:taxon-name>Calanthosoma flavomaculata</tp:taxon-name></italic> <bold>E</bold> <italic><tp:taxon-name>Calanthosoma</tp:taxon-name></italic> (syn. <italic><tp:taxon-name>Marnia</tp:taxon-name></italic>) <italic>sipolisi</italic> <bold>F</bold> <italic><tp:taxon-name>Egolia variegata</tp:taxon-name></italic> <bold>G</bold> <italic><tp:taxon-name>Necrobiopsis tasmanicus</tp:taxon-name></italic>.</p></caption><graphic xmlns:xlink="http://www.w3.org/1999/xlink" xlink:href="ZooKeys-366-001-g003.jpg" position="float" orientation="portrait" xlink:type="simple"/></fig><fig id="F13" position="float" orientation="portrait"><label>Figure 13.</label><caption><p><bold>A–B</bold> <italic><tp:taxon-name>Calitys scabra</tp:taxon-name></italic> (<bold>A</bold> head and pronotum <bold>B</bold> elytral apex with interlocking mechanism) <bold>C–D</bold> <italic><tp:taxon-name>Acalanthis quadrisignata</tp:taxon-name></italic> (<bold>C</bold> apex of protibia with hooked spur and lateral spines <bold>D</bold> sculpture of frons with punctures conjoined into wrinkles) <bold>E–H</bold> <italic><tp:taxon-name>Gymnocheilis</tp:taxon-name></italic> sp., Cameroon (<bold>E</bold> head <bold>F</bold> protibia <bold>G</bold> elytral apex <bold>H</bold> detail of scales).</p></caption><graphic xmlns:xlink="http://www.w3.org/1999/xlink" xlink:href="ZooKeys-366-001-g026.jpg" position="float" orientation="portrait" xlink:type="simple"/></fig></tp:treatment-sec><ref-list><ref id="B44"><mixed-citation xmlns:xlink="http://www.w3.org/1999/xlink" xlink:type="simple"><person-group><name name-style="western"><surname>Crowson</surname><given-names>RA</given-names></name></person-group> (<year>1964a</year>) <article-title>A review of the classification of Cleroidea (Coleoptera), with descriptions of two genera of Peltidae and of several new larval types.</article-title><source>Transaction of the Royal entomological Society of London</source><volume>116</volume>: <fpage>275</fpage>-<lpage>327</lpage>.</mixed-citation></ref><ref id="B145"><mixed-citation xmlns:xlink="http://www.w3.org/1999/xlink" xlink:type="simple"><person-group><name name-style="western"><surname>Kolibáč</surname><given-names>J</given-names></name></person-group> (<year>2005</year>) <article-title>A review of the Trogositidae. Part 1: Morphology of the genera (Coleoptera, Cleroidea).</article-title><source>Entomologica Basiliensia et Collectionis Frey</source><volume>27</volume>: <fpage>39</fpage>-<lpage>159</lpage>.</mixed-citation></ref><ref id="B4"><mixed-citation xmlns:xlink="http://www.w3.org/1999/xlink" xlink:type="simple"><person-group><name name-style="western"><surname>Arias</surname><given-names>E</given-names></name><etal>et al.</etal></person-group> (<year>2009</year>) <article-title>A review of the Chilean Egoliini (Coleoptera: Trogossitidae) with description of a new species of Necrobiopsis Crowson.</article-title><source>Zootaxa</source><volume>2170</volume>: <fpage>37</fpage>-<lpage>45</lpage>.</mixed-citation></ref><ref id="B48"><mixed-citation xmlns:xlink="http://www.w3.org/1999/xlink" xlink:type="simple"><person-group><name name-style="western"><surname>Crowson</surname><given-names>RA</given-names></name></person-group> (<year>1970</year>) <article-title>Further observations on Cleroidea (Coleoptera).</article-title><source>Proceedings of the Royal entomological Society of London (B)</source><volume>39</volume>: <fpage>1</fpage>-<lpage>20</lpage>.</mixed-citation></ref></ref-list></tp:taxon-treatment>
