# Supplementary material for: Trogossitidae: A review of the beetle family, with a catalogue and keys
Source: Zookeys. 2013 Dec 31;(366):1–194. doi: 10.3897/zookeys.366.6172 (PMC3890666; doi:10.3897/zookeys.366.6172)
Supplement: XML Treatment for Egolia [file zookeys.366.6172-treatment9.xml]

<!DOCTYPE tp:taxon-treatment
  PUBLIC "-//TaxonX//DTD Taxonomic Treatment Publishing DTD v0 20100105//EN" "tax-treatment-NSO.dtd">
<tp:taxon-treatment xmlns:tp="http://www.plazi.org/taxpub"><tp:treatment-meta><mixed-citation publication-type="journal"><person-group><name><surname>Kolibáč</surname><given-names>Jiří</given-names></name></person-group><article-title>Trogossitidae: A review of the beetle family,  with a catalogue and keys</article-title><source>Zookeys</source><day>31</day><month>12</month><year>2013</year><volume>2013</volume><issue>366</issue><fpage>1</fpage><lpage>194</lpage><pub-id pub-id-type="doi">10.3897/zookeys.366.6172</pub-id></mixed-citation></tp:treatment-meta><tp:nomenclature><label>Genus</label><tp:taxon-name>
                                <tp:taxon-name-part taxon-name-part-type="genus">Egolia</tp:taxon-name-part>
                                <object-id xmlns:xlink="http://www.w3.org/1999/xlink" xlink:type="simple">http://species-id.net/wiki/Egolia</object-id>
                            </tp:taxon-name><tp:taxon-authority>Erichson, 1842</tp:taxon-authority><xref ref-type="fig" rid="F3">Fig. 3</xref><xref ref-type="fig" rid="F3m">; Map 3</xref><tp:nomenclature-citation-list><tp:nomenclature-citation><tp:taxon-name>Egolia</tp:taxon-name><comment> Erichson, W. F. 1842: 150.</comment></tp:nomenclature-citation></tp:nomenclature-citation-list></tp:nomenclature><tp:treatment-sec sec-type="Type species"><title>Type species.</title><p><italic><tp:taxon-name>Egolia variegata</tp:taxon-name></italic> Erichson, 1842 [by monotypy]</p><p>Léveillé, A. 1910: 4. Crowson, R. A. 1970: 13. Kolibáč, J. 2005: 54. Kolibáč, J. 2006: 111 (phylogeny). Reitter, E. 1876: 8</p></tp:treatment-sec><tp:treatment-sec sec-type="Description"><title>Description.</title><p>Body size: about 9.0 mm. Body shape elongate. Gular sutures narrow, subparallel at apex. Frontoclypeal suture absent. Frons: longitudinal groove or depression absent. Submentum: ctenidium absent. Antennal groove present. Eyes: size moderate. Eyes number: two. Epicranial acumination moderate. Lacinial hooks: two. Galea: shape sub-clavate. Galea: ciliate setae absent. Mediostipes-Lacinia partially fused. Palpifer: outer edge even. Mandibular apical teeth number: two, horizontally situated. Mola present. Penicillus (at base) present (fine, often membranous). Pubescence above mola or cutting edge present. Ventral furrow present. Basal notch moderate. Labrum-Cranium not fused. Epipharyngial sclerite present. Lateral tormal process: projection curved downwards, processes not connected (<italic><tp:taxon-name>Airora</tp:taxon-name></italic>). Ligula: ciliate setae absent. Ligula rigid, weakly retroflexed, deeply emarginate. Hypopharyngeal sclerite H-shaped. Antenna 10-segmented. Antennal club asymmetrical, sensorial fields present. Front coxal cavities externally closed, internally open. Pronotum cordate. Prepectus absent. Middle coxal cavities closed. Elytra: long hairs absent. Epipleuron moderate. Elytral interlocking mechanism present, carinae reduced. Elytral punctation regular, scales absent. Wing: radial cell triangular, wedge cell present, cross vein MP3-4 present, cross vein AA1+2-3+4 absent. Front tibiae: spines along side reduced. Hooked spur absent, apical spurs not hooked or weakly hooked. Claws: denticle absent. Parasternites number along ventrites III–VII: one. Spiculum gastrale absent. Tegmen composed of three parts.</p><p>Larva: Frontal arms V-shaped. Epicranial stem absent. Endocarina present. Gular sutures conspicuous, parallel. Gula: anterior apodemes absent. Paragular sclerites present. Hypostomal rods absent. Stemmata number: 3. Mandibular apical teeth number: two, horizontally situated. Lacinia mandibulae absent. Mola absent. Maxillary palpi 3-segmented. Palpifer present. Pedunculate seta absent. Mala bilobed. Mala: bidentate protrusion absent. Cardo-Stipes not fused. Cardo: size much smaller than stipes. Ligula absent. Labial palpi 2-segmented. Prementum consists of two parts. Torma: single compact plate. Antennal joints 1 and 2 elongate. Sensory appendix medium-sized (reaching half-way along joint 3). Thoracic sclerites pattern (dorsally) 1-2-2. Tro<!--PageBreak-->chanter triangular. Abdominal segment IX not divided. Tergite IX depressed. Urogomphi present, hooked; median process absent.</p></tp:treatment-sec><tp:treatment-sec sec-type="Biology"><title>Biology.</title><p>Probably predatory.</p></tp:treatment-sec><tp:treatment-sec sec-type="Distribution"><title>Distribution.</title><p>Australia: Tasmania; Tahiti?</p></tp:treatment-sec><tp:treatment-sec sec-type="Species"><title>Species:</title><p><italic><tp:taxon-name>Egolia variegata</tp:taxon-name></italic> Erichson, 1842; Tasmania, Tahiti (AL)</p><p>Léveillé, A. 1910: 4. Kolibáč, J. 2005: 54 (redescription). Reitter, E. 1876: 8</p></tp:treatment-sec><tp:treatment-sec><!--Section generated to contain objects referenced in tp:taxon-treatment.--><fig id="F3" position="float" orientation="portrait"><label>Figure 3.</label><caption><p><bold>A</bold> <italic><tp:taxon-name>Calitys scabra</tp:taxon-name></italic> <bold>B</bold> <italic><tp:taxon-name>Larinotus umblicatus</tp:taxon-name></italic> <bold>C</bold> <italic><tp:taxon-name>Acalanthis quadrisignata</tp:taxon-name></italic> <bold>D</bold> <italic><tp:taxon-name>Calanthosoma flavomaculata</tp:taxon-name></italic> <bold>E</bold> <italic><tp:taxon-name>Calanthosoma</tp:taxon-name></italic> (syn. <italic><tp:taxon-name>Marnia</tp:taxon-name></italic>) <italic>sipolisi</italic> <bold>F</bold> <italic><tp:taxon-name>Egolia variegata</tp:taxon-name></italic> <bold>G</bold> <italic><tp:taxon-name>Necrobiopsis tasmanicus</tp:taxon-name></italic>.</p></caption><graphic xmlns:xlink="http://www.w3.org/1999/xlink" xlink:href="ZooKeys-366-001-g003.jpg" position="float" orientation="portrait" xlink:type="simple"/></fig><fig id="F3m" position="float" orientation="portrait"><label>Map 3.</label><caption><p>A distribution of the tribe <tp:taxon-name>Egoliini</tp:taxon-name>.</p></caption><graphic xmlns:xlink="http://www.w3.org/1999/xlink" xlink:href="ZooKeys-366-001-g006.jpg" position="float" orientation="portrait" xlink:type="simple"/></fig></tp:treatment-sec></tp:taxon-treatment>
