# Supplementary material for: Trogossitidae: A review of the beetle family, with a catalogue and keys
Source: Zookeys. 2013 Dec 31;(366):1–194. doi: 10.3897/zookeys.366.6172 (PMC3890666; doi:10.3897/zookeys.366.6172)
Supplement: XML Treatment for Necrobiopsis [file zookeys.366.6172-treatment10.xml]

<!DOCTYPE tp:taxon-treatment
  PUBLIC "-//TaxonX//DTD Taxonomic Treatment Publishing DTD v0 20100105//EN" "tax-treatment-NSO.dtd">
<tp:taxon-treatment xmlns:tp="http://www.plazi.org/taxpub"><tp:treatment-meta><mixed-citation publication-type="journal"><person-group><name><surname>Kolibáč</surname><given-names>Jiří</given-names></name></person-group><article-title>Trogossitidae: A review of the beetle family,  with a catalogue and keys</article-title><source>Zookeys</source><day>31</day><month>12</month><year>2013</year><volume>2013</volume><issue>366</issue><fpage>1</fpage><lpage>194</lpage><pub-id pub-id-type="doi">10.3897/zookeys.366.6172</pub-id></mixed-citation></tp:treatment-meta><tp:nomenclature><label>Genus</label><tp:taxon-name>
                                <tp:taxon-name-part taxon-name-part-type="genus">Necrobiopsis</tp:taxon-name-part>
                                <object-id xmlns:xlink="http://www.w3.org/1999/xlink" xlink:type="simple">http://species-id.net/wiki/Necrobiopsis</object-id>
                            </tp:taxon-name><tp:taxon-authority>Crowson, 1964</tp:taxon-authority><xref ref-type="fig" rid="F3">Fig. 3</xref><xref ref-type="fig" rid="F3m">; Map 3</xref><tp:nomenclature-citation-list><tp:nomenclature-citation><tp:taxon-name>Necrobiopsis</tp:taxon-name><comment> Crowson, R. A. 1964a: 293.</comment></tp:nomenclature-citation></tp:nomenclature-citation-list></tp:nomenclature><tp:treatment-sec sec-type="Type species"><title>Type species.</title><p><italic><tp:taxon-name>Necrobiopsis tasmanicus</tp:taxon-name></italic> Crowson, 1964 [by original designation and monotypy]</p><p>Arias, E. et al. 2009: 39. Crowson, R. A. 1970: 14. Kolibáč, J. 2005: 71 (redescription). Kolibáč, J. 2006: 111 (phylogeny)</p></tp:treatment-sec><tp:treatment-sec sec-type="Description"><title>Description.</title><p>Body size: 3.0–4.5 mm. Body shape convex (not conglobate). Gular sutures narrow, subparallel at apex. Frontoclypeal suture present. Frons: longitudinal groove or depression absent. Submentum: ctenidium absent. Antennal groove present. Eyes: size large, lateral. Eyes number: two. Epicranial acumination moderate. Lacinial hooks: two. Galea: shape elongate. Galea: ciliate setae absent. Mediostipes-Lacinia not fused. Palpifer: outer edge even. Mandibular apical teeth number: two, vertically situated. Mola reduced but present. Penicillus (at base) present (fine, often membranous). Pubescence above mola or cutting edge absent. Ventral furrow present. Basal notch shallow or absent. Labrum-Cranium not fused. Epipharyngial sclerite present. Lateral tormal process: projection curved downwards, processes not connected (<italic><tp:taxon-name>Airora</tp:taxon-name></italic>). Ligula: ciliate setae absent. Ligula membranous, not retroflexed, weakly emarginate. Hypopharyngeal sclerite H-shaped. Antenna 8-segmented, sensorial fields present. Front coxal cavities externally closed, internally open. Pronotum transverse. Prepectus present. Middle coxal cavities closed. Elytra: long hairs present. Epipleuron thin. Elytral interlocking mechanism present, carinae conspicuous. Elytral punctation regular, scales absent. Wing: radial cell triangular, wedge cell absent, cross vein MP3-4 present, cross vein AA1+2-3+4 absent. Front tibiae: spines along side reduced. Hooked spur absent, apical spurs not hooked or weakly hooked. Claws: denticle absent. Parasternites number along ventrites III–VII: two. Spiculum gastrale present. Tegmen composed of two parts.</p></tp:treatment-sec><tp:treatment-sec sec-type="Biology"><title>Biology.</title><p>Unknown in <italic><tp:taxon-name>Necrobiopsis tasmanicus</tp:taxon-name></italic>. The recently described Chilean species <italic><tp:taxon-name>Necrobiopsis shangrila</tp:taxon-name></italic> wascollected by canopy fogging in <italic><tp:taxon-name>Nothophagus</tp:taxon-name></italic> forests, including fogging of <italic><tp:taxon-name>Cyttaria</tp:taxon-name></italic> fungi on <italic><tp:taxon-name>Nothophagus</tp:taxon-name></italic> (<xref ref-type="bibr" rid="B4">Arias et al. 2009</xref>).</p></tp:treatment-sec><tp:treatment-sec sec-type="Distribution"><title>Distribution.</title><p>Tasmania, central Chile (Region VIII, Biobío).</p></tp:treatment-sec><tp:treatment-sec sec-type="Species"><title>Species:</title><p><italic><tp:taxon-name>Necrobiopsis tasmanicus</tp:taxon-name></italic> Crowson, 1964; Tasmania (RAC)</p><p>Crowson, R. A. 1964a: 293. Arias, E. et al. 2009: 38. Kolibáč, J. 2005: 71 (redescription)</p><!--PageBreak--><p><italic><tp:taxon-name>Necrobiopsis shangrila</tp:taxon-name></italic> Arias, Ślipiński, Lawrence &amp; Elgueta, 2009; Chile (AD)</p><p>Arias, E. et al. 2009: 39</p></tp:treatment-sec><tp:treatment-sec><!--Section generated to contain objects referenced in tp:taxon-treatment.--><fig id="F3" position="float" orientation="portrait"><label>Figure 3.</label><caption><p><bold>A</bold> <italic><tp:taxon-name>Calitys scabra</tp:taxon-name></italic> <bold>B</bold> <italic><tp:taxon-name>Larinotus umblicatus</tp:taxon-name></italic> <bold>C</bold> <italic><tp:taxon-name>Acalanthis quadrisignata</tp:taxon-name></italic> <bold>D</bold> <italic><tp:taxon-name>Calanthosoma flavomaculata</tp:taxon-name></italic> <bold>E</bold> <italic><tp:taxon-name>Calanthosoma</tp:taxon-name></italic> (syn. <italic><tp:taxon-name>Marnia</tp:taxon-name></italic>) <italic>sipolisi</italic> <bold>F</bold> <italic><tp:taxon-name>Egolia variegata</tp:taxon-name></italic> <bold>G</bold> <italic><tp:taxon-name>Necrobiopsis tasmanicus</tp:taxon-name></italic>.</p></caption><graphic xmlns:xlink="http://www.w3.org/1999/xlink" xlink:href="ZooKeys-366-001-g003.jpg" position="float" orientation="portrait" xlink:type="simple"/></fig><fig id="F3m" position="float" orientation="portrait"><label>Map 3.</label><caption><p>A distribution of the tribe <tp:taxon-name>Egoliini</tp:taxon-name>.</p></caption><graphic xmlns:xlink="http://www.w3.org/1999/xlink" xlink:href="ZooKeys-366-001-g006.jpg" position="float" orientation="portrait" xlink:type="simple"/></fig></tp:treatment-sec><ref-list><ref id="B4"><mixed-citation xmlns:xlink="http://www.w3.org/1999/xlink" xlink:type="simple"><person-group><name name-style="western"><surname>Arias</surname><given-names>E</given-names></name><etal>et al.</etal></person-group> (<year>2009</year>) <article-title>A review of the Chilean Egoliini (Coleoptera: Trogossitidae) with description of a new species of Necrobiopsis Crowson.</article-title><source>Zootaxa</source><volume>2170</volume>: <fpage>37</fpage>-<lpage>45</lpage>.</mixed-citation></ref></ref-list></tp:taxon-treatment>
