# Supplementary material for: Trogossitidae: A review of the beetle family, with a catalogue and keys
Source: Zookeys. 2013 Dec 31;(366):1–194. doi: 10.3897/zookeys.366.6172 (PMC3890666; doi:10.3897/zookeys.366.6172)
Supplement: XML Treatment for Paracalanthis [file zookeys.366.6172-treatment11.xml]

<!DOCTYPE tp:taxon-treatment
  PUBLIC "-//TaxonX//DTD Taxonomic Treatment Publishing DTD v0 20100105//EN" "tax-treatment-NSO.dtd">
<tp:taxon-treatment xmlns:tp="http://www.plazi.org/taxpub"><tp:treatment-meta><mixed-citation publication-type="journal"><person-group><name><surname>Kolibáč</surname><given-names>Jiří</given-names></name></person-group><article-title>Trogossitidae: A review of the beetle family,  with a catalogue and keys</article-title><source>Zookeys</source><day>31</day><month>12</month><year>2013</year><volume>2013</volume><issue>366</issue><fpage>1</fpage><lpage>194</lpage><pub-id pub-id-type="doi">10.3897/zookeys.366.6172</pub-id></mixed-citation></tp:treatment-meta><tp:nomenclature><label>Genus</label><tp:taxon-name>
                                <tp:taxon-name-part taxon-name-part-type="genus">Paracalanthis</tp:taxon-name-part>
                                <object-id xmlns:xlink="http://www.w3.org/1999/xlink" xlink:type="simple">http://species-id.net/wiki/Paracalanthis</object-id>
                            </tp:taxon-name><tp:taxon-authority>Crowson, 1970</tp:taxon-authority><xref ref-type="fig" rid="F3m">Map 3</xref><tp:nomenclature-citation-list><tp:nomenclature-citation><tp:taxon-name>Paracalanthis</tp:taxon-name><comment> Crowson, R. A. 1970: 14.</comment></tp:nomenclature-citation></tp:nomenclature-citation-list></tp:nomenclature><tp:treatment-sec sec-type="Type species"><title>Type species:</title><p><italic><tp:taxon-name>Paracalanthis binnaburrense</tp:taxon-name></italic> Crowson, 1970 [by original designation and monotypy]</p><p>Kolibáč, J. 2005: 74. Kolibáč, J. 2006: 116 (phylogeny)</p></tp:treatment-sec><tp:treatment-sec sec-type="Description"><title>Description.</title><p>Body size: about 12.0 mm. Body shape elongate. Frontoclypeal suture absent. Frons: longitudinal groove or depression absent. Antennal groove present. Eyes: size moderate. Eyes number: two. Antenna 10-segmented. Front coxal cavities externally closed, internally open. Pronotum cordate. Middle coxal cavities closed. Elytra: long hairs present. Epipleuron thin, carinae reduced. Elytral punctation regular, scales absent. Front tibiae: spines along side moderate. Hooked spur absent in middle and hind tibiae. Claws: denticle absent.</p></tp:treatment-sec><tp:treatment-sec sec-type="Biology"><title>Biology.</title><p>Unknown. Collected “<italic>from decayed log</italic>” (<xref ref-type="bibr" rid="B48">Crowson 1970</xref>).</p></tp:treatment-sec><tp:treatment-sec sec-type="Distribution"><title>Distribution.</title><p>Australia: Queensland.</p></tp:treatment-sec><tp:treatment-sec sec-type="Species"><title>Species:</title><p><italic><tp:taxon-name>Paracalanthis binnaburrense</tp:taxon-name></italic> Crowson, 1970; Australia: Queensland (RAC)</p><p>Crowson, R. A. 1970: 14, 16 (larva). Kolibáč, J. 2005: 74. Kolibáč, J. 2006: 108 (larva)</p></tp:treatment-sec><tp:treatment-sec><!--Section generated to contain objects referenced in tp:taxon-treatment.--><fig id="F3m" position="float" orientation="portrait"><label>Map 3.</label><caption><p>A distribution of the tribe <tp:taxon-name>Egoliini</tp:taxon-name>.</p></caption><graphic xmlns:xlink="http://www.w3.org/1999/xlink" xlink:href="ZooKeys-366-001-g006.jpg" position="float" orientation="portrait" xlink:type="simple"/></fig></tp:treatment-sec><ref-list><ref id="B48"><mixed-citation xmlns:xlink="http://www.w3.org/1999/xlink" xlink:type="simple"><person-group><name name-style="western"><surname>Crowson</surname><given-names>RA</given-names></name></person-group> (<year>1970</year>) <article-title>Further observations on Cleroidea (Coleoptera).</article-title><source>Proceedings of the Royal entomological Society of London (B)</source><volume>39</volume>: <fpage>1</fpage>-<lpage>20</lpage>.</mixed-citation></ref></ref-list></tp:taxon-treatment>
