# Supplementary material for: Trogossitidae: A review of the beetle family, with a catalogue and keys
Source: Zookeys. 2013 Dec 31;(366):1–194. doi: 10.3897/zookeys.366.6172 (PMC3890666; doi:10.3897/zookeys.366.6172)
Supplement: XML Treatment for Gymnochilini [file zookeys.366.6172-treatment12.xml]

<!DOCTYPE tp:taxon-treatment
  PUBLIC "-//TaxonX//DTD Taxonomic Treatment Publishing DTD v0 20100105//EN" "tax-treatment-NSO.dtd">
<tp:taxon-treatment xmlns:tp="http://www.plazi.org/taxpub"><tp:treatment-meta><mixed-citation publication-type="journal"><person-group><name><surname>Kolibáč</surname><given-names>Jiří</given-names></name></person-group><article-title>Trogossitidae: A review of the beetle family,  with a catalogue and keys</article-title><source>Zookeys</source><day>31</day><month>12</month><year>2013</year><volume>2013</volume><issue>366</issue><fpage>1</fpage><lpage>194</lpage><pub-id pub-id-type="doi">10.3897/zookeys.366.6172</pub-id></mixed-citation></tp:treatment-meta><tp:nomenclature><label>Tribe</label><tp:taxon-name>
                                <tp:taxon-name-part taxon-name-part-type="tribe">Gymnochilini</tp:taxon-name-part>
                            </tp:taxon-name><tp:taxon-authority>Lacordaire, 1854</tp:taxon-authority><tp:nomenclature-citation-list><tp:nomenclature-citation><tp:taxon-name>Gymnochilini</tp:taxon-name><comment> Lacordaire, J. T. 1854: 344.</comment></tp:nomenclature-citation></tp:nomenclature-citation-list></tp:nomenclature><tp:treatment-sec sec-type="Type genus"><title>Type genus.</title><p><italic><tp:taxon-name>Gymnochila</tp:taxon-name></italic> Erichson, 1844 (= <italic><tp:taxon-name>Gymnocheilis</tp:taxon-name></italic> Dejean, 1835)</p><p>Bouchard, P. et al. 2011: 57. Burakowski, B. et al. 1986: 118 (<tp:taxon-name>Gymnochilinae</tp:taxon-name>). Kolibáč, J. 2006: 119 (diagnosis, stat. n.). Kolibáč, J. 2007a: 364. Kolibáč, J. 2008: 118–119 (phylogeny). Leschen, R. A. B. &amp; Lackner, T. 2013: 283</p></tp:treatment-sec><tp:treatment-sec sec-type="Remarks"><title>Remarks.</title><p>Five genera of <tp:taxon-name>Gymnochilini</tp:taxon-name> (namely <!--PageBreak--><italic><tp:taxon-name>Anacypta</tp:taxon-name></italic>, <italic><tp:taxon-name>Gymnocheilis</tp:taxon-name></italic>, <italic><tp:taxon-name>Narcisa</tp:taxon-name></italic>, <italic><tp:taxon-name>Xenoglena</tp:taxon-name></italic>, <italic><tp:taxon-name>Leperina</tp:taxon-name></italic>) form, beyond doubt, a monophyletic group. Gymnochilins constitute an advanced group of <tp:taxon-name>Trogossitinae</tp:taxon-name>, adapted to a predatory way of life. They are rapid flyers, dwelling on fallen logs and hunting for bostrichids, scolytids and other insects, strongly resembling the jewel beetles (<tp:taxon-name>Buprestidae</tp:taxon-name>) in their body shape and movement. Two distinctly separated pairs of eyes in most of them and their ability to jump (<italic><tp:taxon-name>Anacypta</tp:taxon-name></italic>) characterize the tribe as one of the most advanced of all trogossitids. Some remarks about the independent status of the tribe <tp:taxon-name>Gymnochilini</tp:taxon-name> with regard to <tp:taxon-name>Trogossitini</tp:taxon-name> are made below, in the section relating the latter tribe.</p><p>The inclusion of <italic><tp:taxon-name>Phanodesta</tp:taxon-name></italic> from Juan Fernandez Isl. was more or less confirmed by two separate character analyses (<xref ref-type="bibr" rid="B146">Kolibáč 2006</xref>, <xref ref-type="bibr" rid="B149">2008</xref>). However, the phylogeny of the genus was rendered unclear by the number of autapomorphies (e.g. winglessness, characteristic elytral structure) and separated distribution. I postulated a a sister group of <italic><tp:taxon-name>Leperina</tp:taxon-name></italic> with a “Gondwanan” distribution (Australia-Chile). Recently, a phylogeny and distribution of <italic><tp:taxon-name>Phanodesta</tp:taxon-name></italic>, together with descriptions and combinations of some more species from New Zealand and its vicinity have been addressed by <xref ref-type="bibr" rid="B184">Leschen and Lackner (2013)</xref> in detail. Two more genera occured in the gymnochiline clade in my second analysis (<xref ref-type="bibr" rid="B149">Kolibáč 2008</xref>): <italic><tp:taxon-name>Seidlitzella</tp:taxon-name></italic> and <italic><tp:taxon-name>Melambia</tp:taxon-name></italic>. The first genus, <italic><tp:taxon-name>Seidlitzella</tp:taxon-name></italic>, was considered related to the Palaearctic species of <italic><tp:taxon-name>Leperina</tp:taxon-name></italic>, as also pointed out by <xref ref-type="bibr" rid="B272">Schawaller (1993)</xref>. However, his formal synonymization of <italic><tp:taxon-name>Seidlitzella</tp:taxon-name></italic> was not confirmed in a recent study by <xref ref-type="bibr" rid="B184">Leschen and Lackner (2013)</xref> who established the new genus <italic><tp:taxon-name>Kolibacia</tp:taxon-name></italic> for <italic><tp:taxon-name>Leperina tibialis</tp:taxon-name></italic> and <italic><tp:taxon-name>Leperina squamulata</tp:taxon-name></italic> instead.</p><p>In both analyses by <xref ref-type="bibr" rid="B146">Kolibáč (2006</xref>, <xref ref-type="bibr" rid="B149">2008</xref>), the genera <italic><tp:taxon-name>Seidlitzella</tp:taxon-name></italic> and <italic><tp:taxon-name>Melambia</tp:taxon-name></italic> were considered primitive or basal among the <tp:taxon-name>Gymnochilini</tp:taxon-name> or <tp:taxon-name>Trogossitini</tp:taxon-name>. They were included in the trogossitins in my original tribe definition (<xref ref-type="bibr" rid="B146">Kolibáč 2006</xref>). A comparison made specifically for the current shows the heterogenity of <italic><tp:taxon-name>Melambia</tp:taxon-name></italic> species and the need for revision of the genus with respect to the systematic position of particular species. It cannot be excluded that there are some species of <italic><tp:taxon-name>Melambia</tp:taxon-name></italic> congeneric with <italic><tp:taxon-name>Alindria</tp:taxon-name></italic>.</p></tp:treatment-sec><tp:treatment-sec sec-type="Key to genera"><title>Key to genera</title><table-wrap content-type="key" position="anchor" orientation="portrait"><table><tbody><tr><td rowspan="1" colspan="1">1</td><td rowspan="1" colspan="1">Head with 1 pair of eyes. Ventral part of cranium with long setae at sides. Radial cell triangular and moved down, or reduced. Elytra with conspicuous carinae</td><td rowspan="1" colspan="1">2</td></tr><tr><td rowspan="1" colspan="1">–</td><td rowspan="1" colspan="1">Head with 2 pairs of eyes. Ventral part of cranium without long setae at sides. Radial cell mostly oblong. Elytral carinae reduced or inconspicuous</td><td rowspan="1" colspan="1">5</td></tr><tr><td rowspan="1" colspan="1">2</td><td rowspan="1" colspan="1">Body bare, without setae. Window punctures absent. Unicolorous, black species</td><td rowspan="1" colspan="1"><italic><tp:taxon-name>Seidlitzella</tp:taxon-name></italic></td></tr><tr><td rowspan="1" colspan="1">–</td><td rowspan="1" colspan="1">Body surface with vestiture consisting of scales or setae or both. Window punctures absent or present. Dorsal side brown or black-brown, with colour patterns formed by vestiture</td><td rowspan="1" colspan="1">3</td></tr><tr><td rowspan="1" colspan="1">3</td><td rowspan="1" colspan="1">Dorsal vestiture consisting of scales. Elytral carinae not beaded; intercarinal space punctate; window punctures present. Mucro absent</td><td rowspan="1" colspan="1">4</td></tr><tr><td rowspan="1" colspan="1">–</td><td rowspan="1" colspan="1">Dorsal vestiture consisting of setae, scales or both. Elytral carinae usually beaded; intercarinal space apunctate; window punctures absent. Mucro absent or weakly developed</td><td rowspan="1" colspan="1"><italic><tp:taxon-name>Phanodesta</tp:taxon-name></italic></td></tr><tr><td rowspan="1" colspan="1">4</td><td rowspan="1" colspan="1">Elytral intercarinal space bipunctate; window punctures simple. Protibial edge smooth. Mandibles with mola</td><td rowspan="1" colspan="1"><italic><tp:taxon-name>Kolibacia</tp:taxon-name></italic></td></tr><tr><td rowspan="1" colspan="1">–</td><td rowspan="1" colspan="1">Elytral intercarinal space multipunctate; window punctures tuberculate. Protibial edge spinate. Mandibles without mola</td><td rowspan="1" colspan="1"><italic><tp:taxon-name>Leperina</tp:taxon-name></italic></td></tr><tr><td rowspan="1" colspan="1"><!--PageBreak-->5</td><td rowspan="1" colspan="1">Body rather flat, compact; smaller species (about 4–8 mm)</td><td rowspan="1" colspan="1">6</td></tr><tr><td rowspan="1" colspan="1">–</td><td rowspan="1" colspan="1">Body rather cylindrical, elongate; larger species (about 6–20 mm)</td><td rowspan="1" colspan="1">7</td></tr><tr><td rowspan="1" colspan="1">6</td><td rowspan="1" colspan="1">Body perfectly covered with large scales</td><td rowspan="1" colspan="1"><italic><tp:taxon-name>Narcisa</tp:taxon-name></italic></td></tr><tr><td rowspan="1" colspan="1">–</td><td rowspan="1" colspan="1">Body without scales or pubescence, with metallic lustre</td><td rowspan="1" colspan="1"><italic><tp:taxon-name>Anacypta</tp:taxon-name></italic></td></tr><tr><td rowspan="1" colspan="1">7</td><td rowspan="1" colspan="1">Body with colour pattern composed of scales and short thick setae; antennal club large</td><td rowspan="1" colspan="1"><italic><tp:taxon-name>Gymnocheilis</tp:taxon-name></italic></td></tr><tr><td rowspan="1" colspan="1">–</td><td rowspan="1" colspan="1">Body without scales, spots on pronotum and elytra formed by short setae; antennal club smaller</td><td rowspan="1" colspan="1"><italic><tp:taxon-name>Xenoglena</tp:taxon-name></italic></td></tr></tbody></table></table-wrap></tp:treatment-sec><ref-list><ref id="B146"><mixed-citation xmlns:xlink="http://www.w3.org/1999/xlink" xlink:type="simple"><person-group><name name-style="western"><surname>Kolibáč</surname><given-names>J</given-names></name></person-group> (<year>2006</year>) <article-title>A review of the Trogossitidae. Part 2: Larval morphology, phylogeny and taxonomy (Coleoptera, Cleroidea).</article-title><source>Entomologica Basiliensia et Collectionis Frey</source><volume>28</volume>: <fpage>105</fpage>-<lpage>153</lpage>.</mixed-citation></ref><ref id="B149"><mixed-citation xmlns:xlink="http://www.w3.org/1999/xlink" xlink:type="simple"><person-group><name name-style="western"><surname>Kolibáč</surname><given-names>J</given-names></name></person-group> (<year>2008</year>) <article-title>Morphology, taxonomy and phylogeny of <italic>Phloiophilus edwardsi</italic> Stephens, 1830 (Coleoptera, Cleroidea).</article-title><source>Entomologica Basiliensia et Collectionis Frey</source><volume>30</volume>: <fpage>105</fpage>-<lpage>133</lpage>.</mixed-citation></ref><ref id="B184"><mixed-citation xmlns:xlink="http://www.w3.org/1999/xlink" xlink:type="simple"><person-group><name name-style="western"><surname>Leschen</surname><given-names>RAB</given-names></name><name name-style="western"><surname>Lackner</surname><given-names>T</given-names></name></person-group> (<year>2013</year>) <article-title>Gondwanan Gymnochilini (Coleoptera: Trogossitidae): generic concepts, review of New Zealand species and long-range Pacific dispersal.</article-title><source>Systematic Entomology</source><volume>38</volume>: <fpage>278</fpage>-<lpage>304</lpage>. doi: <ext-link ext-link-type="uri" xlink:href="http://dx.doi.org/10.1111/j.1365-3113.2012.00661.x" xlink:type="simple">10.1111/j.1365-3113.2012.00661.x</ext-link></mixed-citation></ref><ref id="B272"><mixed-citation xmlns:xlink="http://www.w3.org/1999/xlink" xlink:type="simple"><person-group><name name-style="western"><surname>Schawaller</surname><given-names>W</given-names></name></person-group> (<year>1993</year>) <article-title>Taxonomie und Larvalmorphologie palaarktischer Leperina (Coleoptera: Trogossitidae).</article-title><source>Stuttgarter Beiträge zur Naturkunde, Serie A (Biologie)</source><volume>500</volume>: <fpage>1</fpage>-<lpage>9</lpage>.</mixed-citation></ref></ref-list></tp:taxon-treatment>
