# Supplementary material for: Trogossitidae: A review of the beetle family, with a catalogue and keys
Source: Zookeys. 2013 Dec 31;(366):1–194. doi: 10.3897/zookeys.366.6172 (PMC3890666; doi:10.3897/zookeys.366.6172)
Supplement: XML Treatment for Anacypta [file zookeys.366.6172-treatment13.xml]

<!DOCTYPE tp:taxon-treatment
  PUBLIC "-//TaxonX//DTD Taxonomic Treatment Publishing DTD v0 20100105//EN" "tax-treatment-NSO.dtd">
<tp:taxon-treatment xmlns:tp="http://www.plazi.org/taxpub"><tp:treatment-meta><mixed-citation publication-type="journal"><person-group><name><surname>Kolibáč</surname><given-names>Jiří</given-names></name></person-group><article-title>Trogossitidae: A review of the beetle family,  with a catalogue and keys</article-title><source>Zookeys</source><day>31</day><month>12</month><year>2013</year><volume>2013</volume><issue>366</issue><fpage>1</fpage><lpage>194</lpage><pub-id pub-id-type="doi">10.3897/zookeys.366.6172</pub-id></mixed-citation></tp:treatment-meta><tp:nomenclature><label>Genus</label><tp:taxon-name>
                                <tp:taxon-name-part taxon-name-part-type="genus">Anacypta</tp:taxon-name-part>
                                <object-id xmlns:xlink="http://www.w3.org/1999/xlink" xlink:type="simple">http://species-id.net/wiki/Anacypta</object-id>
                            </tp:taxon-name><tp:taxon-authority>Illiger, 1807</tp:taxon-authority><xref ref-type="fig" rid="F4">Figs 4</xref><xref ref-type="fig" rid="F14">, 14</xref><xref ref-type="fig" rid="F4m">; Map 4</xref><tp:nomenclature-citation-list><tp:nomenclature-citation><tp:taxon-name>Anacypta</tp:taxon-name><comment> Illiger, J. K. W. 1807: 301.</comment></tp:nomenclature-citation></tp:nomenclature-citation-list></tp:nomenclature><tp:treatment-sec sec-type="Type species"><title>Type species.</title><p><italic><tp:taxon-name>Nitidula punctata</tp:taxon-name></italic> Fabricius, 1801 [designated by <xref ref-type="bibr" rid="B145">Kolibáč 2005</xref>]</p><p>Kolibáč, J. 2005: 44 (redescription). Kolibáč, J. 2006: 111 (phylogeny). Kolibáč, J. 2007a: 364</p><p><italic><tp:taxon-name>Acrops</tp:taxon-name></italic> Dalman, 1824 [Type species: <italic><tp:taxon-name>Acrops metallica</tp:taxon-name></italic> Dalman, 1824 (= <italic><tp:taxon-name>Nitidula punctata</tp:taxon-name></italic> Fabricius, 1801)]</p><p>Léveillé, A. 1910: 23</p></tp:treatment-sec><tp:treatment-sec sec-type="Description"><title>Description.</title><p>Body size: about 4.5–7.0 mm. Body shape flat. Gular sutures wide, convergent at apex. Frontoclypeal suture absent. Frons: longitudinal groove or depression absent. Cranium ventrally: tufts of long setae at sides absent. Submentum: ctenidium present. Antennal groove present. Eyes: size large, dorsal. Eyes number: four. Epicranial acumination moderate. Lacinial hooks absent. Galea: shape clavate. Galea: ciliate setae absent. Mediostipes-Lacinia partially fused. Palpifer: outer edge denticulate. Mandibular apical teeth number: two, horizontally situated. Mola absent. Penicillus (at base) present (fine, often membranous). Pubescence above mola or cutting edge absent. Ventral furrow absent. Basal notch shallow or absent. Labrum-Cranium not fused. Epipharyngial sclerite absent. Lateral tormal process: projection projection not developed (all remaining). Ligula: ciliate setae absent. Ligula rigid, weakly retroflexed, weakly emarginate. Hypopharyngeal sclerite consisting of two separate parts. Antenna 10-segmented. Antennal club asymmetrical, sensorial fields present. Front coxal cavities externally closed, internally open. Pronotum transverse. Prepectus absent. Middle coxal cavities open. Elytra: long hairs absent. Epipleuron thin. Elytral interlocking mechanism present, carinae reduced. Elytral punctation regular, scales absent. Wing: radial cell oblong (or reduced), wedge cell absent, cross vein MP3-4 absent, cross vein AA1+2-3+4 present. Front tibiae: spines along side reduced. Hooked spur present. Claws: denticle absent. Parasternites number along ventrites III–VII: one. Spiculum gastrale absent. Tegmen composed of three parts. Coxitae undivided.</p><fig id="F4" position="float" orientation="portrait"><label>Figure 4.</label><caption><p><bold>A</bold> <italic><tp:taxon-name>Anacypta</tp:taxon-name></italic> sp., Vietnam <bold>B</bold> <italic><tp:taxon-name>Anacypta punctata</tp:taxon-name></italic> <bold>C</bold> <italic><tp:taxon-name>Anacypta</tp:taxon-name></italic> sp., Laos <bold>D</bold> <italic><tp:taxon-name>Gymnocheilis subfasciata</tp:taxon-name></italic> <bold>E</bold> <italic><tp:taxon-name>Gymnocheilis</tp:taxon-name></italic> sp., Ghana <bold>F</bold> <italic><tp:taxon-name>Gymnocheilis varia</tp:taxon-name></italic> <bold>G</bold> <italic><tp:taxon-name>Kolibacia regularis</tp:taxon-name></italic> <bold>H</bold> <italic><tp:taxon-name>Kolibacia squamulata</tp:taxon-name></italic> <bold>I</bold> <italic><tp:taxon-name>Leperina cirrosa</tp:taxon-name></italic>.</p></caption><graphic xmlns:xlink="http://www.w3.org/1999/xlink" xlink:href="ZooKeys-366-001-g007.jpg" position="float" orientation="portrait" xlink:type="simple"/></fig></tp:treatment-sec><tp:treatment-sec sec-type="Biology"><title>Biology.</title><p>Predatory. Adults run rapidly on logs and branches of fallen trees, hunting for prey. If disturbed, they fly very quickly. Some beetle collectors remark (P. Pacholátko, <!--PageBreak--><!--PageBreak-->pers. comm.; experience from southern India) that some species can even jump(!) before they fly off.</p></tp:treatment-sec><tp:treatment-sec sec-type="Distribution"><title>Distribution.</title><p>South-eastern Asia including Indonesia, Laos, Vietnam (numerous modern unpublished records). Often recorded together with species of <italic><tp:taxon-name>Xenoglena</tp:taxon-name></italic>.</p><fig id="F4m" position="float" orientation="portrait"><label>Map 4.</label><caption><p>A distribution of the tribe <tp:taxon-name>Gymnochilini</tp:taxon-name>.</p></caption><graphic xmlns:xlink="http://www.w3.org/1999/xlink" xlink:href="ZooKeys-366-001-g008.jpg" position="float" orientation="portrait" xlink:type="simple"/></fig></tp:treatment-sec><tp:treatment-sec sec-type="Species"><title>Species:</title><p><italic><tp:taxon-name>Anacypta birmanica</tp:taxon-name></italic> Léveillé, 1888; Burma (AL)</p><p>Léveillé, A. 1910: 23 (<italic><tp:taxon-name>Acrops</tp:taxon-name></italic>)</p><p><italic><tp:taxon-name>Anacypta cicatricosa</tp:taxon-name></italic> Reitter, 1880; „Himalaya” (AL)</p><p>Léveillé, A. 1910: 23 (<italic><tp:taxon-name>Acrops</tp:taxon-name></italic>). Léveillé, A. 1910: 23 (<italic><tp:taxon-name>Anacypta cicatricosa</tp:taxon-name></italic> var. <italic>rugosa</italic> Léveillé, 1899). Kolibáč, J. 2007a: 364 (syn. <italic><tp:taxon-name>Anacypta rugosa</tp:taxon-name></italic> Léveillé, 1899)</p><p><italic><tp:taxon-name>Anacypta cyanea</tp:taxon-name></italic> Léveillé, 1899; Perak (AL)</p><p>Léveillé, A. 1910: 23 (<italic><tp:taxon-name>Acrops</tp:taxon-name></italic>)</p><p><italic><tp:taxon-name>Anacypta feai</tp:taxon-name></italic> Léveillé, 1888; Tenasserim (AL)</p><p>Léveillé, A. 1910: 23 (<italic><tp:taxon-name>Acrops</tp:taxon-name></italic>)</p><p><italic><tp:taxon-name>Anacypta gambeyi</tp:taxon-name></italic> Léveillé, 1890; “<tp:taxon-name>Cochinchina</tp:taxon-name>” (AL)</p><p>Léveillé, A. 1910: 23 (<italic><tp:taxon-name>Acrops</tp:taxon-name></italic>)</p><p><italic><tp:taxon-name>Anacypta higonia</tp:taxon-name></italic> Lewis, 1888; Japan (AL, varA)</p><p>Léveillé, A. 1910: 23 (<italic><tp:taxon-name>Acrops</tp:taxon-name></italic>). Kolibáč, J. 2007a: 364. Nakane, T. et al. 1963: 181 (<italic><tp:taxon-name>Acrops</tp:taxon-name></italic>)</p><p><italic><tp:taxon-name>Anacypta perraudierei</tp:taxon-name></italic> Léveillé, 1905; Tonkin (AL)</p><p>Léveillé, A. 1910: 23 (<italic><tp:taxon-name>Acrops</tp:taxon-name></italic>)</p><p><italic><tp:taxon-name>Anacypta punctata</tp:taxon-name></italic> Fabricius, 1801; Sumatra, Moluccae, Borneo (AL)</p><p>Léveillé, A. 1910: 23</p><!--PageBreak--><p>Léveillé, A. 1910: 23 (syn. <italic>buprestoides</italic> Weber, 1801); (Sumatra, Moluccae) (AL)</p><p>Léveillé, A. 1910: 23 (syn. <italic>metallica</italic> Dalman, 1824); (Borneo) (AL)</p><p>Léveillé, A. 1910: 23 (syn. <italic>punctata</italic> var. <italic>dohrni</italic> Reitter, 1876). Kolibáč, J. 2005: 44 (redescription)</p><p><italic><tp:taxon-name>Anacypta weyersi</tp:taxon-name></italic> Léveillé, 1900; Sumatra (AL)</p><p>Léveillé, A. 1910: 23 (<italic><tp:taxon-name>Acrops</tp:taxon-name></italic>)</p></tp:treatment-sec><tp:treatment-sec><!--Section generated to contain objects referenced in tp:taxon-treatment.--><fig id="F14" position="float" orientation="portrait"><label>Figure 14.</label><caption><p><bold>A–F</bold> <italic><tp:taxon-name>Anacypta</tp:taxon-name></italic> sp., Assam (<bold>A</bold> ctenidium <bold>B</bold> labium with ciliate setae <bold>C</bold> antennal club with sensorial fields <bold>D</bold> detail of sensillae <bold>E</bold> head laterally with divided eye <bold>F</bold> detail of sensorial setae and ventral eye) <bold>G–H</bold> <italic><tp:taxon-name>Gymnocheilis</tp:taxon-name></italic> sp., Cameroon (<bold>G</bold> antennal club <bold>H</bold> detail of sensillae).</p></caption><graphic xmlns:xlink="http://www.w3.org/1999/xlink" xlink:href="ZooKeys-366-001-g027.jpg" position="float" orientation="portrait" xlink:type="simple"/></fig></tp:treatment-sec><ref-list><ref id="B145"><mixed-citation xmlns:xlink="http://www.w3.org/1999/xlink" xlink:type="simple"><person-group><name name-style="western"><surname>Kolibáč</surname><given-names>J</given-names></name></person-group> (<year>2005</year>) <article-title>A review of the Trogositidae. Part 1: Morphology of the genera (Coleoptera, Cleroidea).</article-title><source>Entomologica Basiliensia et Collectionis Frey</source><volume>27</volume>: <fpage>39</fpage>-<lpage>159</lpage>.</mixed-citation></ref></ref-list></tp:taxon-treatment>
