# Supplementary material for: Trogossitidae: A review of the beetle family, with a catalogue and keys
Source: Zookeys. 2013 Dec 31;(366):1–194. doi: 10.3897/zookeys.366.6172 (PMC3890666; doi:10.3897/zookeys.366.6172)
Supplement: XML Treatment for Gymnocheilis [file zookeys.366.6172-treatment14.xml]

<!DOCTYPE tp:taxon-treatment
  PUBLIC "-//TaxonX//DTD Taxonomic Treatment Publishing DTD v0 20100105//EN" "tax-treatment-NSO.dtd">
<tp:taxon-treatment xmlns:tp="http://www.plazi.org/taxpub"><tp:treatment-meta><mixed-citation publication-type="journal"><person-group><name><surname>Kolibáč</surname><given-names>Jiří</given-names></name></person-group><article-title>Trogossitidae: A review of the beetle family,  with a catalogue and keys</article-title><source>Zookeys</source><day>31</day><month>12</month><year>2013</year><volume>2013</volume><issue>366</issue><fpage>1</fpage><lpage>194</lpage><pub-id pub-id-type="doi">10.3897/zookeys.366.6172</pub-id></mixed-citation></tp:treatment-meta><tp:nomenclature><label>Genus</label><tp:taxon-name>
                                <tp:taxon-name-part taxon-name-part-type="genus">Gymnocheilis</tp:taxon-name-part>
                                <object-id xmlns:xlink="http://www.w3.org/1999/xlink" xlink:type="simple">http://species-id.net/wiki/Gymnocheilis</object-id>
                            </tp:taxon-name><tp:taxon-authority>Dejean, 1835</tp:taxon-authority><xref ref-type="fig" rid="F4">Figs 4</xref><xref ref-type="fig" rid="F13">, 13</xref><xref ref-type="fig" rid="F14">, 14</xref><xref ref-type="fig" rid="F4m">; Map 4</xref><tp:nomenclature-citation-list><tp:nomenclature-citation><tp:taxon-name>Gymnocheilis</tp:taxon-name><comment> Dejean, P. F. M. A. 1835: 314</comment></tp:nomenclature-citation></tp:nomenclature-citation-list></tp:nomenclature><tp:treatment-sec sec-type="Type species"><title>Type species.</title><p>[Type species: <italic><tp:taxon-name>Peltis squamosa</tp:taxon-name></italic> Gray in <xref ref-type="bibr" rid="B98">Griffith and Pidgeon 1832</xref>; by monotypy]</p><p>Léveillé, A. 1910: 22 (<italic><tp:taxon-name>Gymnochila</tp:taxon-name></italic>). Kolibáč, J. 2005: 60 (<italic><tp:taxon-name>Gymnochila</tp:taxon-name></italic>, redescription). Kolibáč, J. 2006: 111 (<italic><tp:taxon-name>Gymnochila</tp:taxon-name></italic>, phylogeny). Reitter, E. 1876: 37 (<italic><tp:taxon-name>Gymnochila</tp:taxon-name></italic>). Leschen, R. A. B. &amp; Lackner, T. 2013: 279, 289</p><p><italic><tp:taxon-name>Lepidopteryx</tp:taxon-name></italic> Hope, 1840 [Type species: <italic><tp:taxon-name>Peltis squamosa</tp:taxon-name></italic> Gray in <xref ref-type="bibr" rid="B98">Griffith and Pidgeon 1832</xref>; not <italic><tp:taxon-name>Lepidopteryx squamosa</tp:taxon-name></italic> Hope, 1840] See below for explanation of this synonymy</p><p><italic><tp:taxon-name>Gymnochila</tp:taxon-name></italic> Erichson, 1844 [Type species: <italic><tp:taxon-name>Trogosita vestita</tp:taxon-name></italic> Griffith, 1832 (= <italic><tp:taxon-name>Gymnochila varia</tp:taxon-name></italic> Fabricius, 1801); by monotypy]</p></tp:treatment-sec><tp:treatment-sec sec-type="Remarks"><title>Remarks.</title><p>Yves Bousquet (pers. comm., 2010) kindly checked the nomenclatoral problem of <italic><tp:taxon-name>Leperina</tp:taxon-name></italic> that also bears upon the name of <italic><tp:taxon-name>Gymnocheilis</tp:taxon-name></italic>: “<italic>... the type species of</italic> Lepidopteryx <italic>is</italic> Trogositas quamosa <italic>Gray, 1832 described from ‘Melville’s Island’, not</italic> <tp:taxon-name>Lepidopteryx squamosa</tp:taxon-name> <italic>Hope, 1840. In his second and third catalogues, Dejean proposed the genus</italic> <tp:taxon-name>Gymnocheilis</tp:taxon-name> <italic>for</italic> squamosa <italic>Gray. So</italic> <tp:taxon-name>Lepidopteryx</tp:taxon-name> <italic>Hope, 1840 is a senior synonym of</italic> <tp:taxon-name>Gymnochila</tp:taxon-name> <italic>Erichson, 1844, which in turn is a junior synonym of</italic> <tp:taxon-name>Gymnocheilis</tp:taxon-name> <italic>Dejean, 1835.</italic>” The correct name <italic><tp:taxon-name>Gymnocheilis</tp:taxon-name></italic> has already been used by <xref ref-type="bibr" rid="B184">Leschen and Lackner (2013)</xref>.</p></tp:treatment-sec><tp:treatment-sec sec-type="Description"><title>Description.</title><p>Body size: about 9.0–14.0 mm. Body shape elongate. Gular sutures reduced. Frontoclypeal suture absent. Frons: longitudinal groove or depression absent. Cranium ventrally: tufts of long setae at sides absent. Submentum of males: ctenidium present. Submentum: ctenidium present. Antennal groove present. Eyes: size large, dorsal. Eyes number: four. Epicranial acumination deep. Lacinial hooks absent. Galea: shape clavate. Galea: ciliate setae absent. Mediostipes-Lacinia fused together. Palpifer: outer edge denticulate. Mandibular apical teeth number: one. Mola present. Penicillus (at base) present (fine, often membranous). Pubescence above mola or cutting edge absent. Ventral furrow absent. Basal notch deep. Labrum-Cranium not fused. Epipharyngial sclerite present. Lateral tormal process: projection projection not developed (all remaining). Ligula: ciliate setae absent. Ligula rigid, not retroflexed, weakly emarginate. Hypopharyngeal sclerite absent. Antenna 11-segmented. Antennal club <!--PageBreak-->asymmetrical, sensorial fields present. Front coxal cavities externally closed, internally open. Pronotum transverse. Prepectus absent. Middle coxal cavities closed. Elytra: long hairs absent. Epipleuron thin. Elytral interlocking mechanism present, carinae reduced. Elytral punctation regular, scales present. Wing: radial cell oblong (or reduced), wedge cell present, cross vein MP3-4 present, cross vein AA1+2-3+4 present. Front tibiae: spines along side moderate. Hooked spur present. Claws: denticle absent. Parasternites number along ventrites III–VII: one. Spiculum gastrale absent. Tegmen composed of three parts.</p></tp:treatment-sec><tp:treatment-sec sec-type="Biology"><title>Biology.</title><p>Probably predatory. Sometimes collected at light.</p></tp:treatment-sec><tp:treatment-sec sec-type="Distribution"><title>Distribution.</title><p>Africa south of the equator.</p></tp:treatment-sec><tp:treatment-sec sec-type="Species"><title>Species:</title><p><italic><tp:taxon-name>Gymnocheilis lepidoptera</tp:taxon-name></italic> Reitter, 1876; Abyssinia (AL)</p><p>Léveillé, A. 1910: 22. Reitter, E. 1876: 39</p><p>† <italic><tp:taxon-name>Gymnocheilis obesa</tp:taxon-name></italic> Heer, 1862; Germany: Öhningen; Tertiary: Middle Eocene (varA)</p><p>Ponomarenko, A. G. &amp; Kireichuk, A. G. 2005–2008: <ext-link xmlns:xlink="http://www.w3.org/1999/xlink" ext-link-type="uri" xlink:href="http://www.zin.ru/animalia/Coleoptera/rus/paleosy2.htm" xlink:type="simple">http://www.zin.ru/animalia/Coleoptera/rus/paleosy2.htm</ext-link>. Schmied, H. et al. 2009: 23</p><p><italic><tp:taxon-name>Gymnocheilis rugosa</tp:taxon-name></italic> Thunberg, 1808; Guinea (AL)</p><p><italic><tp:taxon-name>Gymnocheilis sparsuta</tp:taxon-name></italic> J. Thomson, 1858; Gabon (AL)</p><p>Léveillé, A. 1910: 22. (syn. <italic><tp:taxon-name>Gymnochila angulicollis</tp:taxon-name></italic> J. Thomson, 1858). Kolibáč, J. 2005: 60 (redescription). Reitter, E. 1876: 38</p><p><italic><tp:taxon-name>Gymnocheilis subfasciata</tp:taxon-name></italic> J. Thomson, 1858; Gabon (AL)</p><p>Léveillé, A. 1910: 22. Reitter, E. 1876: 39</p><p><italic><tp:taxon-name>Gymnocheilis varia</tp:taxon-name></italic> Fabricius, 1801; South Africa (AL)</p><p>Léveillé, A. 1910: 22 (syn. <italic><tp:taxon-name>Gymnochila adspersa</tp:taxon-name></italic> Boheman, 1848) (Caffraria)</p><p>Léveillé, A. 1910: 22 (syn. <italic><tp:taxon-name>Gymnochila laticollis</tp:taxon-name></italic> Boheman, 1848) (Caffraria)</p><p>Léveillé, A. 1910: 22 (syn. <italic><tp:taxon-name>Gymnochila squamosa</tp:taxon-name></italic> Gray in Griffith 1832) (Cap)</p><p>Léveillé, A. 1910: 22. (syn. <italic><tp:taxon-name>Gymnochila vestita</tp:taxon-name></italic> Fabricius, 1844) (Cap, South Africa)</p><p>Kolibáč, J. 2005: 60 (redescription). Reitter, E. 1876: 38</p></tp:treatment-sec><tp:treatment-sec><!--Section generated to contain objects referenced in tp:taxon-treatment.--><fig id="F4" position="float" orientation="portrait"><label>Figure 4.</label><caption><p><bold>A</bold> <italic><tp:taxon-name>Anacypta</tp:taxon-name></italic> sp., Vietnam <bold>B</bold> <italic><tp:taxon-name>Anacypta punctata</tp:taxon-name></italic> <bold>C</bold> <italic><tp:taxon-name>Anacypta</tp:taxon-name></italic> sp., Laos <bold>D</bold> <italic><tp:taxon-name>Gymnocheilis subfasciata</tp:taxon-name></italic> <bold>E</bold> <italic><tp:taxon-name>Gymnocheilis</tp:taxon-name></italic> sp., Ghana <bold>F</bold> <italic><tp:taxon-name>Gymnocheilis varia</tp:taxon-name></italic> <bold>G</bold> <italic><tp:taxon-name>Kolibacia regularis</tp:taxon-name></italic> <bold>H</bold> <italic><tp:taxon-name>Kolibacia squamulata</tp:taxon-name></italic> <bold>I</bold> <italic><tp:taxon-name>Leperina cirrosa</tp:taxon-name></italic>.</p></caption><graphic xmlns:xlink="http://www.w3.org/1999/xlink" xlink:href="ZooKeys-366-001-g007.jpg" position="float" orientation="portrait" xlink:type="simple"/></fig><fig id="F13" position="float" orientation="portrait"><label>Figure 13.</label><caption><p><bold>A–B</bold> <italic><tp:taxon-name>Calitys scabra</tp:taxon-name></italic> (<bold>A</bold> head and pronotum <bold>B</bold> elytral apex with interlocking mechanism) <bold>C–D</bold> <italic><tp:taxon-name>Acalanthis quadrisignata</tp:taxon-name></italic> (<bold>C</bold> apex of protibia with hooked spur and lateral spines <bold>D</bold> sculpture of frons with punctures conjoined into wrinkles) <bold>E–H</bold> <italic><tp:taxon-name>Gymnocheilis</tp:taxon-name></italic> sp., Cameroon (<bold>E</bold> head <bold>F</bold> protibia <bold>G</bold> elytral apex <bold>H</bold> detail of scales).</p></caption><graphic xmlns:xlink="http://www.w3.org/1999/xlink" xlink:href="ZooKeys-366-001-g026.jpg" position="float" orientation="portrait" xlink:type="simple"/></fig><fig id="F14" position="float" orientation="portrait"><label>Figure 14.</label><caption><p><bold>A–F</bold> <italic><tp:taxon-name>Anacypta</tp:taxon-name></italic> sp., Assam (<bold>A</bold> ctenidium <bold>B</bold> labium with ciliate setae <bold>C</bold> antennal club with sensorial fields <bold>D</bold> detail of sensillae <bold>E</bold> head laterally with divided eye <bold>F</bold> detail of sensorial setae and ventral eye) <bold>G–H</bold> <italic><tp:taxon-name>Gymnocheilis</tp:taxon-name></italic> sp., Cameroon (<bold>G</bold> antennal club <bold>H</bold> detail of sensillae).</p></caption><graphic xmlns:xlink="http://www.w3.org/1999/xlink" xlink:href="ZooKeys-366-001-g027.jpg" position="float" orientation="portrait" xlink:type="simple"/></fig><fig id="F4m" position="float" orientation="portrait"><label>Map 4.</label><caption><p>A distribution of the tribe <tp:taxon-name>Gymnochilini</tp:taxon-name>.</p></caption><graphic xmlns:xlink="http://www.w3.org/1999/xlink" xlink:href="ZooKeys-366-001-g008.jpg" position="float" orientation="portrait" xlink:type="simple"/></fig></tp:treatment-sec><ref-list><ref id="B98"><mixed-citation xmlns:xlink="http://www.w3.org/1999/xlink" xlink:type="simple"><person-group><name name-style="western"><surname>Griffith</surname><given-names>E</given-names></name><name name-style="western"><surname>Pidgeon</surname><given-names>E</given-names></name></person-group> (<year>1832</year>) <article-title>The Class Insecta Arranged by the Baron Cuvier, with Supplementary Additions to Each Order.</article-title><source>And Notices of New Genera and Species by George Gray, Esq</source>,  Vol. <volume>1</volume>. <publisher-name>Whittaker, Treacher, and Co.</publisher-name>, <publisher-loc>London</publisher-loc>.</mixed-citation></ref><ref id="B184"><mixed-citation xmlns:xlink="http://www.w3.org/1999/xlink" xlink:type="simple"><person-group><name name-style="western"><surname>Leschen</surname><given-names>RAB</given-names></name><name name-style="western"><surname>Lackner</surname><given-names>T</given-names></name></person-group> (<year>2013</year>) <article-title>Gondwanan Gymnochilini (Coleoptera: Trogossitidae): generic concepts, review of New Zealand species and long-range Pacific dispersal.</article-title><source>Systematic Entomology</source><volume>38</volume>: <fpage>278</fpage>-<lpage>304</lpage>. doi: <ext-link ext-link-type="uri" xlink:href="http://dx.doi.org/10.1111/j.1365-3113.2012.00661.x" xlink:type="simple">10.1111/j.1365-3113.2012.00661.x</ext-link></mixed-citation></ref></ref-list></tp:taxon-treatment>
