# Supplementary material for: Trogossitidae: A review of the beetle family, with a catalogue and keys
Source: Zookeys. 2013 Dec 31;(366):1–194. doi: 10.3897/zookeys.366.6172 (PMC3890666; doi:10.3897/zookeys.366.6172)
Supplement: XML Treatment for Kolibacia [file zookeys.366.6172-treatment15.xml]

<!DOCTYPE tp:taxon-treatment
  PUBLIC "-//TaxonX//DTD Taxonomic Treatment Publishing DTD v0 20100105//EN" "tax-treatment-NSO.dtd">
<tp:taxon-treatment xmlns:tp="http://www.plazi.org/taxpub"><tp:treatment-meta><mixed-citation publication-type="journal"><person-group><name><surname>Kolibáč</surname><given-names>Jiří</given-names></name></person-group><article-title>Trogossitidae: A review of the beetle family,  with a catalogue and keys</article-title><source>Zookeys</source><day>31</day><month>12</month><year>2013</year><volume>2013</volume><issue>366</issue><fpage>1</fpage><lpage>194</lpage><pub-id pub-id-type="doi">10.3897/zookeys.366.6172</pub-id></mixed-citation></tp:treatment-meta><tp:nomenclature><label>Genus</label><tp:taxon-name>
                                <tp:taxon-name-part taxon-name-part-type="genus">Kolibacia</tp:taxon-name-part>
                                <object-id xmlns:xlink="http://www.w3.org/1999/xlink" xlink:type="simple">http://species-id.net/wiki/Kolibacia</object-id>
                            </tp:taxon-name><tp:taxon-authority>Leschen &amp; Lackner, 2013</tp:taxon-authority><xref ref-type="fig" rid="F4">Fig. 4</xref><xref ref-type="fig" rid="F4m">; Map 4</xref><tp:nomenclature-citation-list><tp:nomenclature-citation><tp:taxon-name>Kolibacia</tp:taxon-name><comment> Leschen, R. A. B. &amp; Lackner, T. 2013: 288.</comment></tp:nomenclature-citation></tp:nomenclature-citation-list></tp:nomenclature><tp:treatment-sec sec-type="Type species"><title>Type species.</title><p><italic><tp:taxon-name>Leperina tibialis</tp:taxon-name></italic> Reitter, 1889 [designated by <xref ref-type="bibr" rid="B184">Leschen and Lackner 2013</xref>]</p><p>Schawaller, W. 1993: 4 (<italic><tp:taxon-name>Leperina</tp:taxon-name></italic> and <italic><tp:taxon-name>Seidlitzella</tp:taxon-name></italic>, Palaearctic species). Yoshitomi, H. &amp; Lee, C.-F. (in press)</p></tp:treatment-sec><tp:treatment-sec sec-type="Description"><title>Description</title><p>(according to <xref ref-type="bibr" rid="B184">Leschen and Lackner 2013</xref>). Body size: 7.2–9.1 mm. Colour of body black. Dorsal vestiture consisting of scales. Head extending beyond anterior angles of pronotum. Frons more or less horizontal with mandibles visible from above. Median lobe of clypeus absent. Edge of labrum straight. Eyes entire. Gena acute. <!--PageBreak-->Supraocular scales present. Antenna 11-segmented with a loose club; lengths of antennomere II and III equal; antennomere XI circular, about as long as wide. Prothorax with lateral carinae unevenly crenulate; anterior angles projecting or acute; posterior angles angulate. Surface of pronotal disc even; punctation uniform and bearing scales. Procoxae visible in lateral view. Hypomeron bearing scales; anterior portion rugose. Length of elytra 4 × as long as pronotum or even longer; seven elytral carinae present, not beaded and not rising significantly above surface of elytral disc; sublateral keel absent; intercarinal space bipunctate; window punctures present and simple; intercarinal scales never countersunk within punctures; lateral carina simple; epipleuron visible in lateral view. Hind wings present, fully developed; MP3 spur absent. Aedeagus (<xref ref-type="bibr" rid="B145">Kolibáč 2005</xref>) with parameres apically angulate; inner outline between parameres weakly sinuate or straight; length of parameres longer than base of tegmen. Protibial edge smooth, mucro absent; protibial spurs longer than tarsomere 2, anteriormost protibial spur greatly enlarged.</p><p>Larva (according to <xref ref-type="bibr" rid="B145">Kolibáč 2005</xref>): Frontal arms V-shaped. Epicranial stem reduced. Endocarina present. Mandibular apical teeth number: two, horizontally situated. Lacinia mandibulae with several small spines. Mola absent. Maxillary palpi 3-segmented. Mala: bidentate protrusion absent. Cardo: size much smaller than stipes. Ligula absent. Labial palpi 2-segmented. Prementum in single part. Antennal joints 1 and 2 elongate. Thoracic sclerites pattern (dorsally) 1-2-2. Abdominal segment IX not divided. Tergite IX flat. Urogomphi present, hooked; median process absent.</p></tp:treatment-sec><tp:treatment-sec sec-type="Biology"><title>Biology.</title><p>The adults and larvae are probably predatory. An adult <italic><tp:taxon-name>Kolibacia squamulata</tp:taxon-name></italic> was, for example, found in rotten birch (<xref ref-type="bibr" rid="B272">Schawaller 1993</xref>). <xref ref-type="bibr" rid="B198">Mamaev (1976)</xref> remarked that <italic><tp:taxon-name>Kolibacia squamulata</tp:taxon-name></italic> develops under bark and sometimes within the trunks of various deciduous trees infested with the larvae of <italic><tp:taxon-name>Melandrya</tp:taxon-name></italic>, <italic><tp:taxon-name>Tremex fuscicornis</tp:taxon-name></italic>, <italic><tp:taxon-name>Mesosa</tp:taxon-name></italic>, <italic><tp:taxon-name>Plagionotus</tp:taxon-name></italic> and others. On the other hand, <xref ref-type="bibr" rid="B184">Leschen and Lackner (2013)</xref> consider both species mycophagous, citing <xref ref-type="bibr" rid="B158">Kryzhanovskij (1965)</xref> and <xref ref-type="bibr" rid="B225">Nikitsky (1992)</xref>. The former source is unknown to me, but the latter author considers <italic><tp:taxon-name>Kolibacia squamulata</tp:taxon-name></italic> predatory. However, <italic><tp:taxon-name>Kolibacia squamulata</tp:taxon-name></italic> differs from <italic><tp:taxon-name>Leperina</tp:taxon-name></italic> in the presence of the mandibular mola which is definitely a feature of mycophagous cleroids, although it may also be considered a primitive (rudimentary) character, a trait seen in similar fashion in certain <italic><tp:taxon-name>Gymnocheilis</tp:taxon-name></italic> species (see figures in <xref ref-type="bibr" rid="B145">Kolibáč 2005</xref>).</p></tp:treatment-sec><tp:treatment-sec sec-type="Distribution"><title>Distribution.</title><p>Russian Far East, Mongolia, North Korea, North-eastern China, Japan: Hokkaido, Tsushima.</p></tp:treatment-sec><tp:treatment-sec sec-type="Species"><title>Species:</title><p><italic><tp:taxon-name>Kolibacia okinawana</tp:taxon-name></italic> Yoshitomi &amp; Lee (in press); Japan: Okinawa, Amami-Ôshima (AD)</p><p>Yoshitomi, H. &amp; Lee, C.-F. (in press)</p><p><italic><tp:taxon-name>Kolibacia regularis</tp:taxon-name></italic> Grouvelle, 1913; Taiwan, Vietnam (varA)</p><p>Grouvelle, A. 1913: 46 (<italic><tp:taxon-name>Leperina</tp:taxon-name></italic>). Yoshitomi, H. &amp; Lee, C.-F. (in press; comb. <italic><tp:taxon-name>Kolibacia</tp:taxon-name></italic>, key)</p><p><italic><tp:taxon-name>Kolibacia squamulata</tp:taxon-name></italic> Gebler, 1830 (<italic><tp:taxon-name>Peltis</tp:taxon-name></italic>); Russian Far East, Mongolia, North Korea, Northeastern China (varA, JK)</p><p>Léveillé, A. 1910: 22. Esaki, T. et al. 1951: 1061 (<!--PageBreak--><italic><tp:taxon-name>Lepidopteryx squamulosa</tp:taxon-name></italic>). Kolibáč, J. 2006: 107 (<italic><tp:taxon-name>Lepidopteryx squamulosa</tp:taxon-name></italic>). Kolibáč, J. 2007a: 364. Löbl &amp; Smetana 2010: 26 (<italic><tp:taxon-name>Lepidopteryx</tp:taxon-name></italic>). Mamaev, B. M. 1976: 1652 (larva, <italic><tp:taxon-name>Lepidopteryx</tp:taxon-name></italic>). Nakane, T. et al. 1963: 181 (<italic><tp:taxon-name>Lepidopteryx squamulosa</tp:taxon-name></italic>). Nikitsky, N. B. 1992: 81 (<italic><tp:taxon-name>Lepidopteryx squamulosa</tp:taxon-name></italic>). Leschen, R. A. B. &amp; Lackner, T. 2013: 288. (comb. <italic><tp:taxon-name>Kolibacia</tp:taxon-name></italic>). Schawaller, W. 1993: 3 (key, <italic><tp:taxon-name>Leperina</tp:taxon-name></italic>). Yoshitomi, H. &amp; Lee, C.-F. (in press; key)</p><p><italic><tp:taxon-name>Kolibacia tsushimana</tp:taxon-name></italic> Nakane, 1985; Japan: Tsushima (varA)</p><p>Nakane, T. 1985: 162 (<italic><tp:taxon-name>Lepidopteryx squamulata tsushimana</tp:taxon-name></italic>). Kolibáč, J. 2009: 128 (<italic><tp:taxon-name>Lepidopteryx squamulata tsushimana</tp:taxon-name></italic>). Miyatake, M. 1985: 148 (<italic><tp:taxon-name>Leperina tsushimana</tp:taxon-name></italic>). Leschen, R. A. B. &amp; Lackner, T. 2013: 288. (comb. <italic><tp:taxon-name>Kolibacia squamulata tsushimana</tp:taxon-name></italic>). Yoshitomi, H. &amp; Lee, C.-F. (in press; <italic><tp:taxon-name>Kolibacia tsushimana</tp:taxon-name></italic>; key)</p><p><italic><tp:taxon-name>Kolibacia tibialis</tp:taxon-name></italic> Reitter, 1889 (<italic><tp:taxon-name>Leperina</tp:taxon-name></italic>); Japan: Hokkaido (varA)</p><p>Léveillé, A. 1910: 22. Esaki, T. et al. 1951: 1061. Kolibáč, J. 2007a: 364. Löbl &amp; Smetana 2010: 26 (<italic><tp:taxon-name>Lepidopteryx</tp:taxon-name></italic>). Nakane, T. et al. 1963: 181. Nikitsky, N. B. 1992: 81. Leschen, R. A. B. &amp; Lackner, T. 2013: 288. (comb. <italic><tp:taxon-name>Kolibacia</tp:taxon-name></italic>). Yoshitomi, H. &amp; Lee, C.-F. (in press; key)</p></tp:treatment-sec><tp:treatment-sec><!--Section generated to contain objects referenced in tp:taxon-treatment.--><fig id="F4" position="float" orientation="portrait"><label>Figure 4.</label><caption><p><bold>A</bold> <italic><tp:taxon-name>Anacypta</tp:taxon-name></italic> sp., Vietnam <bold>B</bold> <italic><tp:taxon-name>Anacypta punctata</tp:taxon-name></italic> <bold>C</bold> <italic><tp:taxon-name>Anacypta</tp:taxon-name></italic> sp., Laos <bold>D</bold> <italic><tp:taxon-name>Gymnocheilis subfasciata</tp:taxon-name></italic> <bold>E</bold> <italic><tp:taxon-name>Gymnocheilis</tp:taxon-name></italic> sp., Ghana <bold>F</bold> <italic><tp:taxon-name>Gymnocheilis varia</tp:taxon-name></italic> <bold>G</bold> <italic><tp:taxon-name>Kolibacia regularis</tp:taxon-name></italic> <bold>H</bold> <italic><tp:taxon-name>Kolibacia squamulata</tp:taxon-name></italic> <bold>I</bold> <italic><tp:taxon-name>Leperina cirrosa</tp:taxon-name></italic>.</p></caption><graphic xmlns:xlink="http://www.w3.org/1999/xlink" xlink:href="ZooKeys-366-001-g007.jpg" position="float" orientation="portrait" xlink:type="simple"/></fig><fig id="F4m" position="float" orientation="portrait"><label>Map 4.</label><caption><p>A distribution of the tribe <tp:taxon-name>Gymnochilini</tp:taxon-name>.</p></caption><graphic xmlns:xlink="http://www.w3.org/1999/xlink" xlink:href="ZooKeys-366-001-g008.jpg" position="float" orientation="portrait" xlink:type="simple"/></fig></tp:treatment-sec><ref-list><ref id="B184"><mixed-citation xmlns:xlink="http://www.w3.org/1999/xlink" xlink:type="simple"><person-group><name name-style="western"><surname>Leschen</surname><given-names>RAB</given-names></name><name name-style="western"><surname>Lackner</surname><given-names>T</given-names></name></person-group> (<year>2013</year>) <article-title>Gondwanan Gymnochilini (Coleoptera: Trogossitidae): generic concepts, review of New Zealand species and long-range Pacific dispersal.</article-title><source>Systematic Entomology</source><volume>38</volume>: <fpage>278</fpage>-<lpage>304</lpage>. doi: <ext-link ext-link-type="uri" xlink:href="http://dx.doi.org/10.1111/j.1365-3113.2012.00661.x" xlink:type="simple">10.1111/j.1365-3113.2012.00661.x</ext-link></mixed-citation></ref><ref id="B145"><mixed-citation xmlns:xlink="http://www.w3.org/1999/xlink" xlink:type="simple"><person-group><name name-style="western"><surname>Kolibáč</surname><given-names>J</given-names></name></person-group> (<year>2005</year>) <article-title>A review of the Trogositidae. Part 1: Morphology of the genera (Coleoptera, Cleroidea).</article-title><source>Entomologica Basiliensia et Collectionis Frey</source><volume>27</volume>: <fpage>39</fpage>-<lpage>159</lpage>.</mixed-citation></ref><ref id="B272"><mixed-citation xmlns:xlink="http://www.w3.org/1999/xlink" xlink:type="simple"><person-group><name name-style="western"><surname>Schawaller</surname><given-names>W</given-names></name></person-group> (<year>1993</year>) <article-title>Taxonomie und Larvalmorphologie palaarktischer Leperina (Coleoptera: Trogossitidae).</article-title><source>Stuttgarter Beiträge zur Naturkunde, Serie A (Biologie)</source><volume>500</volume>: <fpage>1</fpage>-<lpage>9</lpage>.</mixed-citation></ref><ref id="B198"><mixed-citation xmlns:xlink="http://www.w3.org/1999/xlink" xlink:type="simple"><person-group><name name-style="western"><surname>Mamaev</surname><given-names>BM</given-names></name></person-group> (<year>1976</year>) <article-title>Review of larvae of the family Trogossitidae (Coleoptera) in the fauna of the USSR.</article-title><source>Zoologicheskiy Zhurnal</source><volume>55</volume>: <fpage>1648</fpage>-<lpage>1658</lpage>.</mixed-citation></ref><ref id="B158"><mixed-citation xmlns:xlink="http://www.w3.org/1999/xlink" xlink:type="simple"><person-group><name name-style="western"><surname>Kryzhanovskij</surname><given-names>OL</given-names></name></person-group> (<year>1965</year>) <chapter-title>38. Fam. Ostomatidae (Trogositidae) – Schitovidki.</chapter-title> In: <person-group><name name-style="western"><surname>Gurjeva</surname><given-names>EL</given-names></name><name name-style="western"><surname>Kryzhanovskij</surname><given-names>OL</given-names></name></person-group> (<role>Eds</role>) <article-title>The Insects of the European Part of USSR, Volume II: Beetles and Strepsiptera.</article-title><publisher-name>Nauka</publisher-name>, <publisher-loc>Moscow, Leningrad</publisher-loc>, <fpage>239</fpage>-<lpage>240</lpage>. [in Russian]</mixed-citation></ref><ref id="B225"><mixed-citation xmlns:xlink="http://www.w3.org/1999/xlink" xlink:type="simple"><person-group><name name-style="western"><surname>Nikitsky</surname><given-names>NB</given-names></name></person-group> (<year>1992</year>) <chapter-title>Trogositidae.</chapter-title> In: <person-group><name name-style="western"><surname>Ler</surname><given-names>PA</given-names></name></person-group> (<role>Ed</role>) <article-title>Opredelitel nasekomykh Dalnego Vostoka SSSR. Tom III. Zhestkokrylye, ili zhuki.</article-title> [<trans-title>Keys to the identification of insects of the Soviet Far East. 3 – Coleoptera, or beetles. Part 2.</trans-title>] <publisher-name>Nauka</publisher-name>, <publisher-loc>Saint-Petersburg</publisher-loc>, <fpage>79</fpage>-<lpage>81</lpage>.</mixed-citation></ref></ref-list></tp:taxon-treatment>
