# Supplementary material for: Trogossitidae: A review of the beetle family, with a catalogue and keys
Source: Zookeys. 2013 Dec 31;(366):1–194. doi: 10.3897/zookeys.366.6172 (PMC3890666; doi:10.3897/zookeys.366.6172)
Supplement: XML Treatment for Leperina [file zookeys.366.6172-treatment16.xml]

<!DOCTYPE tp:taxon-treatment
  PUBLIC "-//TaxonX//DTD Taxonomic Treatment Publishing DTD v0 20100105//EN" "tax-treatment-NSO.dtd">
<tp:taxon-treatment xmlns:tp="http://www.plazi.org/taxpub"><tp:treatment-meta><mixed-citation publication-type="journal"><person-group><name><surname>Kolibáč</surname><given-names>Jiří</given-names></name></person-group><article-title>Trogossitidae: A review of the beetle family,  with a catalogue and keys</article-title><source>Zookeys</source><day>31</day><month>12</month><year>2013</year><volume>2013</volume><issue>366</issue><fpage>1</fpage><lpage>194</lpage><pub-id pub-id-type="doi">10.3897/zookeys.366.6172</pub-id></mixed-citation></tp:treatment-meta><tp:nomenclature><label>Genus</label><tp:taxon-name>
                                <tp:taxon-name-part taxon-name-part-type="genus">Leperina</tp:taxon-name-part>
                                <object-id xmlns:xlink="http://www.w3.org/1999/xlink" xlink:type="simple">http://species-id.net/wiki/Leperina</object-id>
                            </tp:taxon-name><tp:taxon-authority>Erichson, 1844</tp:taxon-authority><xref ref-type="fig" rid="F4">Figs 4</xref><xref ref-type="fig" rid="F5">, 5</xref><xref ref-type="fig" rid="F4m">; Map 4</xref><tp:nomenclature-citation-list><tp:nomenclature-citation><tp:taxon-name>Leperina</tp:taxon-name><comment> Erichson, W. F. 1844: 453.</comment></tp:nomenclature-citation></tp:nomenclature-citation-list></tp:nomenclature><tp:treatment-sec sec-type="Type species"><title>Type species.</title><p><italic><tp:taxon-name>Trogosita decorata</tp:taxon-name></italic> Erichson, 1842 [designated by <xref ref-type="bibr" rid="B145">Kolibáč 2005</xref>]</p><p>Léveillé, A. 1910: 21. Crowson, R. A. 1964a: 299. Kolibáč, J. 2005: 65 (redescription). Kolibáč, J. 2006: 111 (phylogeny). Kolibáč, J. 2007a: 364. Kolibáč, J. 2009: 127 (<italic><tp:taxon-name>Lepidopteryx</tp:taxon-name></italic>). Leschen, R. A. B. &amp; Lackner, T. 2013: 289. Matthews, E. G. 1992: 3 (key, <italic><tp:taxon-name>Lepidopteryx</tp:taxon-name></italic>). Reitter, E. 1876: 35</p><p><italic><tp:taxon-name>Onyschomorpha</tp:taxon-name></italic> Arrow, 1900 [Type species: <italic><tp:taxon-name>Onyschomorpha marmorata</tp:taxon-name></italic> Arrow, 1900; synonymized by Kolibáč, J. 2005: 65]</p><p>Léveillé, A. 1910: 23 (<italic><tp:taxon-name>Onyschomorpha</tp:taxon-name></italic>). Kolibáč, J. 2007a: 364 (<italic><tp:taxon-name>Onyschomorpha</tp:taxon-name></italic>, as a synonym)</p></tp:treatment-sec><tp:treatment-sec sec-type="Remarks"><title>Remarks.</title><p>There has been a lack of clarity about the names <italic><tp:taxon-name>Leperina</tp:taxon-name></italic> and <italic><tp:taxon-name>Lepidopteryx</tp:taxon-name></italic> in the last decade or so. <italic><tp:taxon-name>Leperina</tp:taxon-name></italic> tended to be used by European authors while their overseas, mainly antipodean, colleaguespreferred <italic><tp:taxon-name>Lepidopteryx</tp:taxon-name></italic>. I referred – correctly – to the genus as <italic><tp:taxon-name>Leperina</tp:taxon-name></italic> in 2005, 2006 and in <italic>Catalogue of Palaearctic Beetles</italic> edited by I. Löbl and A. Smetana (<xref ref-type="bibr" rid="B147">Kolibáč 2007a</xref>). Unfortunately, swayed by various sources, I mistakenly changed the name <italic><tp:taxon-name>Leperina</tp:taxon-name></italic> to <italic><tp:taxon-name>Lepidopteryx</tp:taxon-name></italic> in the Errata to Volume 4 of the “Catalogue” (<xref ref-type="bibr" rid="B150">Kolibáč 2009</xref>, <xref ref-type="bibr" rid="B190">Löbl and Smetana 2010</xref>).</p><p><xref ref-type="bibr" rid="B272">Schawaller (1993</xref>: 2) considered <italic><tp:taxon-name>Lepidopteryx</tp:taxon-name></italic> a synonym of <italic><tp:taxon-name>Leperina</tp:taxon-name></italic> because of “<italic>invalid description</italic>” of the genus.</p><p>Most recently,  <xref ref-type="bibr" rid="B184">Leschen and Lackner (2013</xref>: 289) justified the name <!--PageBreak--><!--PageBreak--><italic><tp:taxon-name>Leperina</tp:taxon-name></italic> in their review of the Pacific <tp:taxon-name>Gymnochilini</tp:taxon-name> thus: “[...] <tp:taxon-name>Gymnocheilis</tp:taxon-name> <italic>Dejean, 1835 and</italic> <tp:taxon-name>Lepidopteryx</tp:taxon-name> <italic>Hope, 1840, are objective synonyms because they share type species (Dejean, 1835: 314 listed three species under his genus, but two are</italic> nomina nuda<italic>). The type species of</italic> <tp:taxon-name>Lepidopteryx</tp:taxon-name> <italic>and</italic> <tp:taxon-name>Gymnocheilis</tp:taxon-name> <italic>(</italic><tp:taxon-name>Trogositas quamosa</tp:taxon-name> <italic>Gray in Griffith &amp; Pidgeon, 1832 a synonym of</italic> <tp:taxon-name>Trogositavaria</tp:taxon-name> <italic>Fabricius, 1801: 151) was described from ‘Melville’s Island’, but the figure of this species matches African species of</italic> <tp:taxon-name>Gymnocheilis</tp:taxon-name> <italic>Dejean with split-eyes and, therefore, the taxa contained within</italic> <tp:taxon-name>Gymnocheilis</tp:taxon-name> <italic>are not relevant phylogenetically to true</italic> <tp:taxon-name>Leperina</tp:taxon-name> <italic>nor</italic> <tp:taxon-name>Phanodesta</tp:taxon-name> <italic>(all with normal eyes).</italic> <tp:taxon-name>Gymnocheilis</tp:taxon-name> <italic>Dejean, 1835 has priority of the later name</italic> <tp:taxon-name>Gymnochila</tp:taxon-name> <italic>Erichson, 1844 [type species:</italic> <tp:taxon-name>Trogosita vestita</tp:taxon-name> <italic>Griffith, 1832, by monotypy, a synonym of</italic> <tp:taxon-name>Gymnochila varia</tp:taxon-name> <italic>(Fabricius, 1801) according to Léveillé, 1910: 22], although Reitter (1876: 37) placed</italic> <tp:taxon-name>Lepidopteryx</tp:taxon-name> <italic>as a synonym of</italic> <tp:taxon-name>Gymnochila</tp:taxon-name><italic>. Note that White (1846) misspelled</italic> <tp:taxon-name>Gymnocheilis</tp:taxon-name> <italic>as</italic> <tp:taxon-name>Gymnocheila</tp:taxon-name> <italic>and wrongly attributed the name to Gray.</italic>”</p></tp:treatment-sec><tp:treatment-sec sec-type="Description"><title>Description</title><p>(according to <xref ref-type="bibr" rid="B184">Leschen and Lackner 2013</xref>). Body size: 5.5–15.6 mm. Colour of body black and red-brown, unicolorous to multicoloured. Dorsal vestiture consisting of scales. Head extending beyond anterior angles of pronotum. Frons more or less horizontal with mandibles visible dorsally. Median lobe of clypeus absent. Edge of labrum weakly emarginate or straight. Eyes entire. Gena acute. Supraocular scales present or absent. Antenna 11-segmented with loose antennal club, lengths of antennomeres II and III equal or not; antennomere XI distinctly longer than wide and circular, about as long as wide. Prothorax with lateral carinae simple, weakly or unevenly crenulate; anterior angles projecting or acute; posterior angles of prothorax angulate. Pronotal surface generally uneven, punctation uniform or not with or without median glabrous areas; centre of disc usually bearing scales. Procoxae visible in lateral view. Hypomeron with or without scales, setose or glabrous; anterior portion rugose. Length of elytra 2.5–4 × as long as pronotum or greater; disc with three simple carinae that are not beaded; sublateral keel absent; intercarinal space multipunctate; window punctures present and tuberculate; intercarinal scales of elytral disc variable, from very short and oval that may be countersunk within punctures to elongate with lengths at least 2.5 × longer than wide; lateral carina simple; epipleuron hidden in lateral view. Hind wings present, fully developed; MP3 spur present (<xref ref-type="bibr" rid="B159">Kukalová-Peck and Lawrence 1993</xref>). Aedeagus (<xref ref-type="bibr" rid="B145">Kolibáč 2005</xref>) with parameres apically rounded to acute, inner outline between parameres bisinuate, weakly sinuate, or straight, length of parameres variable, median strut acute. Protibial edge spinate, mucro absent or weakly developed, spurs longer than tarsomere 2 with anteriormost spur greatly enlarged.</p><p>A description by <xref ref-type="bibr" rid="B145">Kolibáč (2005)</xref> based on <!--PageBreak--><italic><tp:taxon-name>Leperina decorata</tp:taxon-name></italic>: Body shape elongate. Gular sutures wide, convergent at apex. Frontoclypeal suture absent. Frons: longitudinal groove or depression absent. Cranium ventrally: tufts of long setae at sides present. Submentum: ctenidium present. Antennal groove present. Eyes: size large, dorsal. Eyes number: two. Epicranial acumination deep. Lacinial hooks absent. Galea: shape clavate. Galea: ciliate setae absent. Mediostipes-Lacinia fused together. Palpifer: outer edge even. Mandibular apical teeth number: two, horizontally situated. Mola reduced but present. Penicillus (at base) present (fine, often membranous). Pubescence above mola or cutting edge absent. Ventral furrow absent. Basal notch shallow or absent. Labrum-Cranium not fused. Epipharyngial sclerite present. Lateral tormal process: projection curved downwards, processes not connected (<italic><tp:taxon-name>Airora</tp:taxon-name></italic>). Ligula: ciliate setae absent. Ligula rigid, not retroflexed, weakly emarginate. Hypopharyngeal sclerite consisting of two separate parts. Antenna 11-segmented. Antennal club asymmetrical, sensorial fields present. Front coxal cavities externally closed, internally open. Pronotum transverse. Prepectus present. Middle coxal cavities open. Elytra: long hairs absent. Epipleuron moderate. Elytral interlocking mechanism present, carinae conspicuous. Elytral punctation regular, scales present. Wing: radial cell triangular, wedge cell present, cross vein MP3-4 present, cross vein AA1+2-3+4 present. Front tibiae: spines along side moderate. Hooked spur present. Claws: denticle absent. Parasternites number along ventrites III–VII: two. Spiculum gastrale absent. Tegmen composed of three parts.</p><fig id="F5" position="float" orientation="portrait"><label>Figure 5.</label><caption><p><bold>A</bold> <italic><tp:taxon-name>Xenoglena</tp:taxon-name></italic> sp.1, Vietnam <bold>B</bold> <italic><tp:taxon-name>Xenoglena</tp:taxon-name></italic> sp.2, Vietnam <bold>C</bold> <italic><tp:taxon-name>Xenoglena quadrisignata</tp:taxon-name></italic> (cf. <italic>yunnanensis</italic>) <bold>D</bold> <italic><tp:taxon-name>Leperina</tp:taxon-name></italic> (syn. <italic><tp:taxon-name>Onyschomorpha</tp:taxon-name></italic>) <italic>marmorata</italic> <bold>E</bold> <italic><tp:taxon-name>Leperina decorata</tp:taxon-name></italic> <bold>F</bold> <italic><tp:taxon-name>Narcisa decidua</tp:taxon-name></italic> <bold>G</bold> <italic><tp:taxon-name>Narcisa</tp:taxon-name></italic> sp., Seram <bold>H</bold> <italic><tp:taxon-name>Phanodesta cribraria</tp:taxon-name></italic>, “Chili” <bold>I</bold> <italic><tp:taxon-name>Phanodesta</tp:taxon-name></italic> sp., Juan Fernandez Isl. <bold>J</bold> <italic><tp:taxon-name>Seidlitzella procera</tp:taxon-name></italic>.</p></caption><graphic xmlns:xlink="http://www.w3.org/1999/xlink" xlink:href="ZooKeys-366-001-g009.jpg" position="float" orientation="portrait" xlink:type="simple"/></fig></tp:treatment-sec><tp:treatment-sec sec-type="Biology"><title>Biology.</title><p>Both larva and adult are predatory. <italic><tp:taxon-name>Leperina decorata</tp:taxon-name></italic> and <italic><tp:taxon-name>Leperina monilata</tp:taxon-name></italic> were found in stems of <italic><tp:taxon-name>Eucalyptus obliqua</tp:taxon-name></italic>, where they were preying on larvae of <italic><tp:taxon-name>Epithora dorsalis</tp:taxon-name></italic> (<xref ref-type="bibr" rid="B17">Bashford 1994</xref>). The latter author notes a single-year life-cycle for the <italic><tp:taxon-name>Leperina</tp:taxon-name></italic> species (referred as <italic><tp:taxon-name>Lepidopteryx</tp:taxon-name></italic>). Adults have also been reared on <italic><tp:taxon-name>Acacia dealbata</tp:taxon-name></italic> (<xref ref-type="bibr" rid="B16">Bashford 1991</xref>).</p></tp:treatment-sec><tp:treatment-sec sec-type="Distribution"><title>Distribution.</title><p>Australia incl. Tasmania, New Zealand, New Caledonia, New Guinea.</p></tp:treatment-sec><tp:treatment-sec sec-type="Species"><title>Species:</title><p><italic><tp:taxon-name>Leperina adusta</tp:taxon-name></italic> Pascoe, 1860; Melbourne (AL)</p><p>Léveillé, A. 1910: 21</p><p><italic><tp:taxon-name>Leperina burnettensis</tp:taxon-name></italic> MacLeay, 1871; Gayndah (AL)</p><p>Léveillé, A. 1910: 21</p><p><italic><tp:taxon-name>Leperina cincta</tp:taxon-name></italic> Léveillé, 1889; New Zealand (AL)</p><p>Léveillé, A. 1910: 21</p><p><italic><tp:taxon-name>Leperina cirrosa</tp:taxon-name></italic> Pascoe, 1860; Moreton Bay (AL)</p><p>Léveillé, A. 1910: 21. Hawkeswood, T. J. 1991: 159 (biology, <italic><tp:taxon-name>Lepidopteryx</tp:taxon-name></italic>). Hawkeswood, T. J. 1992: 229 (biology, <italic><tp:taxon-name>Lepidopteryx</tp:taxon-name></italic>)</p><p><italic><tp:taxon-name>Leperina conspicua</tp:taxon-name></italic> Olliff, 1885; Australia (AL)</p><p>Léveillé, A. 1910: 21</p><p><italic><tp:taxon-name>Leperina decorata</tp:taxon-name></italic> Erichson, 1842; Tasmania (AL)</p><p>Léveillé, A. 1910: 21. Kolibáč, J. 2005: 65 (redescription)</p><p>Léveillé, A. 1910: 21 (syn. <italic><tp:taxon-name>Leperina gayndahensis</tp:taxon-name></italic> MacLeay, 1871); (Gayndah)</p><p><italic><tp:taxon-name>Leperina fraterna</tp:taxon-name></italic> Olliff, 1885; Australia (AL)</p><p>Léveillé, A. 1910: 21</p><p><italic><tp:taxon-name>Leperina lacera</tp:taxon-name></italic> Pascoe, 1860; Viti Isl. (AL)</p><p>Léveillé, A. 1910: 21. Léveillé, A. 1910: 21 (syn. <italic><tp:taxon-name>Leperina signoreti</tp:taxon-name></italic> Reitter, 1876). Kukalová-Peck, J. &amp; Lawrence, J. F. 1993: 243 (morphology of wing)</p><p><italic><tp:taxon-name>Leperina lichenea</tp:taxon-name></italic> Fauvel, 1866; New Caledonia (AL)</p><p>Léveillé, A. 1910: 21</p><p><italic><tp:taxon-name>Leperina lifuana</tp:taxon-name></italic> Fauvel, 1903; Lifu Isl. (AL)</p><p>Léveillé, A. 1910: 21</p><p><italic><tp:taxon-name>Leperina loriae</tp:taxon-name></italic> Léveillé, 1893; New Guinea (AL)</p><p>Léveillé, A. 1910: 21</p><!--PageBreak--><p><italic><tp:taxon-name>Leperina marmorata</tp:taxon-name></italic> Arrow, 1900 (<italic><tp:taxon-name>Onyschomorpha</tp:taxon-name></italic>); Christmas Isl. (AL)</p><p>Léveillé, A. 1910: 23 (<italic><tp:taxon-name>Onyschomorpha</tp:taxon-name></italic> Arrow, 1900)</p><p><italic><tp:taxon-name>Leperina mastersi</tp:taxon-name></italic> MacLeay, 1869; Gayndah (AL)</p><p>Léveillé, A. 1910: 21</p><p><italic><tp:taxon-name>Leperina monilata</tp:taxon-name></italic> Pascoe, 1872 (= <italic>moniliata</italic> Blackburn, 1902); Australia (AL)</p><p>Léveillé, A. 1910: 22. Reitter, E. 1876: 31 (<italic><tp:taxon-name>Peltis</tp:taxon-name></italic>)</p><p><italic><tp:taxon-name>Leperina opatroides</tp:taxon-name></italic> Léveillé, 1884; New Guinea (AL)</p><p>Léveillé, A. 1910: 22</p><p><italic><tp:taxon-name>Leperina seposita</tp:taxon-name></italic> Olliff, 1885; Australia (AL)</p><p>Léveillé, A. 1910: 22</p><p><italic><tp:taxon-name>Leperina spercheoides</tp:taxon-name></italic> Léveillé, 1878; New Caledonia (AL)</p><p>Léveillé, A. 1910: 22</p><p><italic><tp:taxon-name>Leperina turbata</tp:taxon-name></italic> Pascoe, 1863; Australia (AL)</p><p>Léveillé, A. 1910: 22. Léveillé, A. 1910: 22 (syn. <italic><tp:taxon-name>Leperina fasciculata</tp:taxon-name></italic> Redtenbacher, 1868)</p></tp:treatment-sec><tp:treatment-sec><!--Section generated to contain objects referenced in tp:taxon-treatment.--><fig id="F4" position="float" orientation="portrait"><label>Figure 4.</label><caption><p><bold>A</bold> <italic><tp:taxon-name>Anacypta</tp:taxon-name></italic> sp., Vietnam <bold>B</bold> <italic><tp:taxon-name>Anacypta punctata</tp:taxon-name></italic> <bold>C</bold> <italic><tp:taxon-name>Anacypta</tp:taxon-name></italic> sp., Laos <bold>D</bold> <italic><tp:taxon-name>Gymnocheilis subfasciata</tp:taxon-name></italic> <bold>E</bold> <italic><tp:taxon-name>Gymnocheilis</tp:taxon-name></italic> sp., Ghana <bold>F</bold> <italic><tp:taxon-name>Gymnocheilis varia</tp:taxon-name></italic> <bold>G</bold> <italic><tp:taxon-name>Kolibacia regularis</tp:taxon-name></italic> <bold>H</bold> <italic><tp:taxon-name>Kolibacia squamulata</tp:taxon-name></italic> <bold>I</bold> <italic><tp:taxon-name>Leperina cirrosa</tp:taxon-name></italic>.</p></caption><graphic xmlns:xlink="http://www.w3.org/1999/xlink" xlink:href="ZooKeys-366-001-g007.jpg" position="float" orientation="portrait" xlink:type="simple"/></fig><fig id="F4m" position="float" orientation="portrait"><label>Map 4.</label><caption><p>A distribution of the tribe <tp:taxon-name>Gymnochilini</tp:taxon-name>.</p></caption><graphic xmlns:xlink="http://www.w3.org/1999/xlink" xlink:href="ZooKeys-366-001-g008.jpg" position="float" orientation="portrait" xlink:type="simple"/></fig></tp:treatment-sec><ref-list><ref id="B145"><mixed-citation xmlns:xlink="http://www.w3.org/1999/xlink" xlink:type="simple"><person-group><name name-style="western"><surname>Kolibáč</surname><given-names>J</given-names></name></person-group> (<year>2005</year>) <article-title>A review of the Trogositidae. Part 1: Morphology of the genera (Coleoptera, Cleroidea).</article-title><source>Entomologica Basiliensia et Collectionis Frey</source><volume>27</volume>: <fpage>39</fpage>-<lpage>159</lpage>.</mixed-citation></ref><ref id="B147"><mixed-citation xmlns:xlink="http://www.w3.org/1999/xlink" xlink:type="simple"><person-group><name name-style="western"><surname>Kolibáč</surname><given-names>J</given-names></name></person-group> (<year>2007a</year>) <article-title>Trogossitidae.</article-title> In: <person-group><name name-style="western"><surname>Löbl</surname><given-names>I</given-names></name><name name-style="western"><surname>Smetana</surname><given-names>A</given-names></name></person-group> (<role>Eds</role>) <issue-title>Catalogue of Palaearctic Coleoptera.</issue-title> Vol. <volume>4</volume>. <publisher-name>Apollo Books</publisher-name>, <publisher-loc>Stenstrup</publisher-loc>, <fpage>364</fpage>-<lpage>366</lpage>.</mixed-citation></ref><ref id="B150"><mixed-citation xmlns:xlink="http://www.w3.org/1999/xlink" xlink:type="simple"><person-group><name name-style="western"><surname>Kolibáč</surname><given-names>J</given-names></name></person-group> (<year>2009</year>) <article-title>Some nomenclatorial notes on the family Trogossitidae (Coleoptera, Cleroidea).</article-title><source>Entomologica Basiliensia et Collectionis Frey</source><volume>31</volume>: <fpage>127</fpage>-<lpage>129</lpage>.</mixed-citation></ref><ref id="B190"><mixed-citation xmlns:xlink="http://www.w3.org/1999/xlink" xlink:type="simple"><person-group><name name-style="western"><surname>Löbl</surname><given-names>I</given-names></name><name name-style="western"><surname>Smetana</surname><given-names>A</given-names></name></person-group> (<role>Eds</role>) (<year>2010</year>) <source>Catalogue of palaearctic Coleoptera.</source> Vol. <volume>6</volume>: <article-title>Chrysomeloidea</article-title>. <lpage>924</lpage> pp.</mixed-citation></ref><ref id="B272"><mixed-citation xmlns:xlink="http://www.w3.org/1999/xlink" xlink:type="simple"><person-group><name name-style="western"><surname>Schawaller</surname><given-names>W</given-names></name></person-group> (<year>1993</year>) <article-title>Taxonomie und Larvalmorphologie palaarktischer Leperina (Coleoptera: Trogossitidae).</article-title><source>Stuttgarter Beiträge zur Naturkunde, Serie A (Biologie)</source><volume>500</volume>: <fpage>1</fpage>-<lpage>9</lpage>.</mixed-citation></ref><ref id="B184"><mixed-citation xmlns:xlink="http://www.w3.org/1999/xlink" xlink:type="simple"><person-group><name name-style="western"><surname>Leschen</surname><given-names>RAB</given-names></name><name name-style="western"><surname>Lackner</surname><given-names>T</given-names></name></person-group> (<year>2013</year>) <article-title>Gondwanan Gymnochilini (Coleoptera: Trogossitidae): generic concepts, review of New Zealand species and long-range Pacific dispersal.</article-title><source>Systematic Entomology</source><volume>38</volume>: <fpage>278</fpage>-<lpage>304</lpage>. doi: <ext-link ext-link-type="uri" xlink:href="http://dx.doi.org/10.1111/j.1365-3113.2012.00661.x" xlink:type="simple">10.1111/j.1365-3113.2012.00661.x</ext-link></mixed-citation></ref><ref id="B159"><mixed-citation xmlns:xlink="http://www.w3.org/1999/xlink" xlink:type="simple"><person-group><name name-style="western"><surname>Kukalová-Peck</surname><given-names>J</given-names></name><name name-style="western"><surname>Lawrence</surname><given-names>JF</given-names></name></person-group> (<year>1993</year>) <article-title>Evolution of the hind wing in Coleoptera.</article-title><source>Canadian Entomologist</source><volume>125</volume>: <fpage>181</fpage>-<lpage>258</lpage>. doi: <ext-link ext-link-type="uri" xlink:href="http://dx.doi.org/10.4039/Ent125181-2" xlink:type="simple">10.4039/Ent125181-2</ext-link></mixed-citation></ref><ref id="B17"><mixed-citation xmlns:xlink="http://www.w3.org/1999/xlink" xlink:type="simple"><person-group><name name-style="western"><surname>Bashford</surname><given-names>R</given-names></name></person-group> (<year>1994</year>) <article-title>Life history and mortality of the longicorn <italic>Epithora dorsalis</italic> MacLeay (Coleoptera: Cerambycidae) in Tasmania.</article-title><source>Australian Entomologist</source><volume>21</volume>(<issue>4</issue>): <fpage>125</fpage>-<lpage>136</lpage>.</mixed-citation></ref><ref id="B16"><mixed-citation xmlns:xlink="http://www.w3.org/1999/xlink" xlink:type="simple"><person-group><name name-style="western"><surname>Bashford</surname><given-names>R</given-names></name></person-group> (<year>1991</year>) <article-title>Wood-boring Coleoptera and associated insects reared from <italic>Acacia dealbata</italic> Link in Tasmania.</article-title><source>Australian Entomological Magazine</source><volume>18</volume>(<issue>3</issue>): <fpage>103</fpage>-<lpage>110</lpage>.</mixed-citation></ref></ref-list></tp:taxon-treatment>
