# Supplementary material for: Trogossitidae: A review of the beetle family, with a catalogue and keys
Source: Zookeys. 2013 Dec 31;(366):1–194. doi: 10.3897/zookeys.366.6172 (PMC3890666; doi:10.3897/zookeys.366.6172)
Supplement: XML Treatment for Narcisa [file zookeys.366.6172-treatment17.xml]

<!DOCTYPE tp:taxon-treatment
  PUBLIC "-//TaxonX//DTD Taxonomic Treatment Publishing DTD v0 20100105//EN" "tax-treatment-NSO.dtd">
<tp:taxon-treatment xmlns:tp="http://www.plazi.org/taxpub"><tp:treatment-meta><mixed-citation publication-type="journal"><person-group><name><surname>Kolibáč</surname><given-names>Jiří</given-names></name></person-group><article-title>Trogossitidae: A review of the beetle family,  with a catalogue and keys</article-title><source>Zookeys</source><day>31</day><month>12</month><year>2013</year><volume>2013</volume><issue>366</issue><fpage>1</fpage><lpage>194</lpage><pub-id pub-id-type="doi">10.3897/zookeys.366.6172</pub-id></mixed-citation></tp:treatment-meta><tp:nomenclature><label>Genus</label><tp:taxon-name>
                                <tp:taxon-name-part taxon-name-part-type="genus">Narcisa</tp:taxon-name-part>
                                <object-id xmlns:xlink="http://www.w3.org/1999/xlink" xlink:type="simple">http://species-id.net/wiki/Narcisa</object-id>
                            </tp:taxon-name><tp:taxon-authority>Pascoe, 1863</tp:taxon-authority><xref ref-type="fig" rid="F5">Fig. 5</xref><xref ref-type="fig" rid="F4m">; Map 4</xref><tp:nomenclature-citation-list><tp:nomenclature-citation><tp:taxon-name>Narcisa</tp:taxon-name><comment> Pascoe, F. P. 1863: 28.</comment></tp:nomenclature-citation></tp:nomenclature-citation-list></tp:nomenclature><tp:treatment-sec sec-type="Type species"><title>Type species.</title><p><italic><tp:taxon-name>Narcisa decidua</tp:taxon-name></italic> Pascoe, 1863 [by monotypy]</p><p>Léveillé, A. 1910: 23. Kolibáč, J. 2005: 69 (redescription). Kolibáč, J. 2006: 111 (phylogeny). Reitter, E. 1876: 43</p></tp:treatment-sec><tp:treatment-sec sec-type="Remarks"><title>Remarks.</title><p>The genus is apparently related to <italic><tp:taxon-name>Anacypta</tp:taxon-name></italic> and <italic><tp:taxon-name>Xenoglena</tp:taxon-name></italic>. The body is larger than in <italic><tp:taxon-name>Anacypta</tp:taxon-name></italic> but not so slender as in <italic><tp:taxon-name>Xenoglena</tp:taxon-name></italic>, moreover perfectly covered in scales. Further to the three species described, I have also encountered some undescribed species, all of them distributed in the Indonesian islands.</p></tp:treatment-sec><tp:treatment-sec sec-type="Description"><title>Description.</title><p>Body size: about 7.0–9.0 mm. Body shape flat. Gular sutures narrow, subparallel at apex. Frontoclypeal suture absent. Frons: longitudinal groove or depression absent. Cranium ventrally: tufts of long setae at sides absent. Submentum: ctenidium present. Antennal groove present. Eyes: size large, dorsal. Eyes number: four. Epicranial acumination absent. Lacinial hooks absent. Galea: shape clavate. Galea: ciliate setae absent. Mediostipes-Lacinia fused together. Palpifer: outer edge even. Mandibular apical teeth number: two, vertically situated. Mola absent. Penicillus (at base) long setae. Pubescence above mola or cutting edge absent. Ventral furrow absent. Basal notch shallow or absent. Labrum-Cranium not fused. Epipharyngial sclerite present. Lateral tormal process: projection curved downwards, processes not connected (<!--PageBreak--><italic><tp:taxon-name>Airora</tp:taxon-name></italic>). Ligula: ciliate setae absent. Ligula rigid, not retroflexed, weakly emarginate. Hypopharyngeal sclerite absent. Antenna 11-segmented. Antennal club asymmetrical, sensorial fields present. Front coxal cavities externally closed, internally open. Pronotum transverse. Prepectus absent. Middle coxal cavities open. Elytra: long hairs absent. Epipleuron moderate. Elytral interlocking mechanism present, carinae reduced. Elytral punctation regular, scales present. Wing: radial cell oblong (or reduced), wedge cell present, cross vein MP3-4 present, cross vein AA1+2-3+4 present. Front tibiae: spines along side reduced. Hooked spur present. Claws: denticle absent. Parasternites number along ventrites III–VII: one. Spiculum gastrale absent. Tegmen composed of three parts.</p></tp:treatment-sec><tp:treatment-sec sec-type="Biology"><title>Biology.</title><p>Unknown, probably predatory like <italic><tp:taxon-name>Anacypta</tp:taxon-name></italic>.</p></tp:treatment-sec><tp:treatment-sec sec-type="Distribution"><title>Distribution.</title><p>Indonesia (species that remain formally undescribed are known from Sulawesi and other islands).</p></tp:treatment-sec><tp:treatment-sec sec-type="Species"><title>Species:</title><p><italic><tp:taxon-name>Narcisa bimaculata</tp:taxon-name></italic> Gestro, 1879; Sumatra (AL)</p><p>Léveillé, A. 1910: 23</p><p><italic><tp:taxon-name>Narcisa decidua</tp:taxon-name></italic> Pascoe, 1863; Batchian (AL)</p><p>Léveillé, A. 1910: 23. Kolibáč, J. 2005: 69 (redescription). Reitter, E. 1876: 43</p><p><italic><tp:taxon-name>Narcisa lynceus</tp:taxon-name></italic> Olliff, 1883; Borneo (AL)</p><p>Léveillé, A. 1910: 23</p></tp:treatment-sec><tp:treatment-sec><!--Section generated to contain objects referenced in tp:taxon-treatment.--><fig id="F5" position="float" orientation="portrait"><label>Figure 5.</label><caption><p><bold>A</bold> <italic><tp:taxon-name>Xenoglena</tp:taxon-name></italic> sp.1, Vietnam <bold>B</bold> <italic><tp:taxon-name>Xenoglena</tp:taxon-name></italic> sp.2, Vietnam <bold>C</bold> <italic><tp:taxon-name>Xenoglena quadrisignata</tp:taxon-name></italic> (cf. <italic>yunnanensis</italic>) <bold>D</bold> <italic><tp:taxon-name>Leperina</tp:taxon-name></italic> (syn. <italic><tp:taxon-name>Onyschomorpha</tp:taxon-name></italic>) <italic>marmorata</italic> <bold>E</bold> <italic><tp:taxon-name>Leperina decorata</tp:taxon-name></italic> <bold>F</bold> <italic><tp:taxon-name>Narcisa decidua</tp:taxon-name></italic> <bold>G</bold> <italic><tp:taxon-name>Narcisa</tp:taxon-name></italic> sp., Seram <bold>H</bold> <italic><tp:taxon-name>Phanodesta cribraria</tp:taxon-name></italic>, “Chili” <bold>I</bold> <italic><tp:taxon-name>Phanodesta</tp:taxon-name></italic> sp., Juan Fernandez Isl. <bold>J</bold> <italic><tp:taxon-name>Seidlitzella procera</tp:taxon-name></italic>.</p></caption><graphic xmlns:xlink="http://www.w3.org/1999/xlink" xlink:href="ZooKeys-366-001-g009.jpg" position="float" orientation="portrait" xlink:type="simple"/></fig><fig id="F4m" position="float" orientation="portrait"><label>Map 4.</label><caption><p>A distribution of the tribe <tp:taxon-name>Gymnochilini</tp:taxon-name>.</p></caption><graphic xmlns:xlink="http://www.w3.org/1999/xlink" xlink:href="ZooKeys-366-001-g008.jpg" position="float" orientation="portrait" xlink:type="simple"/></fig></tp:treatment-sec></tp:taxon-treatment>
