# Supplementary material for: Trogossitidae: A review of the beetle family, with a catalogue and keys
Source: Zookeys. 2013 Dec 31;(366):1–194. doi: 10.3897/zookeys.366.6172 (PMC3890666; doi:10.3897/zookeys.366.6172)
Supplement: XML Treatment for Phanodesta [file zookeys.366.6172-treatment18.xml]

<!DOCTYPE tp:taxon-treatment
  PUBLIC "-//TaxonX//DTD Taxonomic Treatment Publishing DTD v0 20100105//EN" "tax-treatment-NSO.dtd">
<tp:taxon-treatment xmlns:tp="http://www.plazi.org/taxpub"><tp:treatment-meta><mixed-citation publication-type="journal"><person-group><name><surname>Kolibáč</surname><given-names>Jiří</given-names></name></person-group><article-title>Trogossitidae: A review of the beetle family,  with a catalogue and keys</article-title><source>Zookeys</source><day>31</day><month>12</month><year>2013</year><volume>2013</volume><issue>366</issue><fpage>1</fpage><lpage>194</lpage><pub-id pub-id-type="doi">10.3897/zookeys.366.6172</pub-id></mixed-citation></tp:treatment-meta><tp:nomenclature><label>Genus</label><tp:taxon-name>
                                <tp:taxon-name-part taxon-name-part-type="genus">Phanodesta</tp:taxon-name-part>
                                <object-id xmlns:xlink="http://www.w3.org/1999/xlink" xlink:type="simple">http://species-id.net/wiki/Phanodesta</object-id>
                            </tp:taxon-name><tp:taxon-authority>Reitter, 1876</tp:taxon-authority><xref ref-type="fig" rid="F5">Fig. 5</xref><xref ref-type="fig" rid="F4m">; Map 4</xref><tp:nomenclature-citation-list><tp:nomenclature-citation><tp:taxon-name>Phanodesta</tp:taxon-name><comment> Reitter, E. 1876: 31.</comment></tp:nomenclature-citation></tp:nomenclature-citation-list></tp:nomenclature><tp:treatment-sec sec-type="Type species"><title>Type species.</title><p><italic><tp:taxon-name>Phanodesta cordaticollis</tp:taxon-name></italic> Reitter, 1876 [designated by <xref ref-type="bibr" rid="B145">Kolibáč 2005</xref>]</p><p>Léveillé, A. 1910: 20. Crowson, R. A. 1964a: 299. Kolibáč, J. 2005: 77 (redescription). Kolibáč, J. 2006: 111 (phylogeny). Leschen, R. A. B. &amp; Lackner, T. 2013: 290</p></tp:treatment-sec><tp:treatment-sec sec-type="Remarks"><title>Remarks.</title><p>As mentioned previously, six <italic><tp:taxon-name>Phanodesta</tp:taxon-name></italic> species from Juan Fernandez Island have been considered peculiar wingless beetles, with a form of elytral sculpture that is unknown in other trogossitids. Two analyses have shown a relationship for the genus within <tp:taxon-name>Gymnochilini</tp:taxon-name>, perhaps as a strongly-derived descendent of Australian <italic><tp:taxon-name>Leperina</tp:taxon-name></italic> (<xref ref-type="bibr" rid="B146">Kolibáč 2006</xref>, <xref ref-type="bibr" rid="B149">2008</xref>). Most recently, <xref ref-type="bibr" rid="B184">Leschen and Lackner (2013)</xref> revised and redescribed the genus, established several new species from New Zealand, and combined some <italic><tp:taxon-name>Leperina</tp:taxon-name></italic> with <italic><tp:taxon-name>Phanodesta</tp:taxon-name></italic> species. They also discovered an uncommon distribution pattern comprising New Zealand (and adjacent islands) and Juan Fernandez Island.</p></tp:treatment-sec><tp:treatment-sec sec-type="Description"><title>Description</title><p>(according to <xref ref-type="bibr" rid="B184">Leschen and Lackner 2013</xref>). Body size: 5.4–11.5 mm. Colour of body black or red-brown. Dorsal vestiture consisting of setae, scales or both. Head extending beyond anterior angles of pronotum. Frons more or less horizontal with mandibles visible in dorsal view. Median lobe of clypeus absent. Edge of labrum weakly to strongly emarginate or straight. Eyes entire. Gena acute. Supra-ocular scales present or absent. Antenna 11-segmented with loose club; rela<!--PageBreak-->tive lengths antennomeres II and III variable; antennomere XI distinctly longer than wide and circular, about as long as wide or shorter. Prothorax with lateral carinae simple, or weakly to strongly and evenly or unevenly crenulate; anterior angles projecting or acute; posterior angles angulate. Pronotal surface even or uneven with impressions or shallow grooves; punctation uniform or not, with or without median area glabrous. Procoxae visible in lateral view. Hypomeron setose, glabrous, or bearing scales; anterior portion of hypomeron weakly to strongly rugose. Length of elytra 2.5–4 × or less than 2.5 × as long as pronotum; carinae present and usually beaded, with punctures located centrally within it, or adjacent and contacting carina; number of carinae variable, but usually 7–9; sublateral keel absent or present; intercarinal space apunctate; window punctures absent; intercarinal scales of disc never countersunk within puncture, elongate with lengths 2.5 × longer than wide or ovate to circular with lengths less than 2.5 × longer than wide; scales erect or not overlapping to strongly overlapping and adpressed; lateral carina simple; epipleuron visible or hidden in lateral view. Hind wings present and fully developed with MP3 spur present or vestigial and in the form of small buds, or absent. Aedeagus with parameres apically angulate, rounded or acute; inner outline between parameres bisinuate, weakly sinuate or straight; length of parameres and shape of median strut variable. Protibial edge smooth or crenulate; mucro absent or weakly developed; spurs longer than tarsomere 2 with anteriormost protibial spur greatly enlarged. Bursa and spermatheca bulbous, spermatheca about one fifth the size of the bursa and bearing a small tubulate spermathecal gland.</p><p>A description by <xref ref-type="bibr" rid="B145">Kolibáč (2005)</xref> based on <italic><tp:taxon-name>Phanodesta cribraria</tp:taxon-name></italic>: Body shape elongate. Gular sutures reduced. Frontoclypeal suture absent. Frons: longitudinal groove or depression absent. Cranium ventrally: tufts of long setae at sides present. Submentum: ctenidium absent. Antennal groove present. Eyes: size flat. Eyes number: two. Epicranial acumination deep. Lacinial hooks absent. Galea: shape clavate. Galea: ciliate setae absent. Mediostipes-Lacinia fused together. Palpifer: outer edge even. Mandibular apical teeth number: two, vertically situated. Mola reduced but present. Penicillus (at base) present (fine, often membranous). Pubescence above mola or cutting edge absent. Ventral furrow ciliate. Basal notch shallow or absent. Labrum-Cranium not fused. Epipharyngial sclerite present. Lateral tormal process: projection curved downwards, processes not connected (<italic><tp:taxon-name>Airora</tp:taxon-name></italic>). Ligula: ciliate setae absent. Ligula rigid, strongly retroflexed, weakly emarginate. Hypopharyngeal sclerite absent. Antenna 11-segmented. Antennal club asymmetrical, sensorial fields present. Front coxal cavities externally closed, internally open. Pronotum transverse. Prepectus absent. Middle coxal cavities open. Elytra: long hairs absent. Epipleuron moderate. Elytral interlocking mechanism present, carinae reduced. Elytral punctation regular, scales absent. Wings – present or absent. Front tibiae: spines along side moderate. Hooked spur present. Claws: denticle absent. Parasternites number along ventrites III–VII: two. Spiculum gastrale absent. Coxitae divided.</p></tp:treatment-sec><tp:treatment-sec sec-type="Biology"><title>Biology.</title><p>Probably predatory. Adultsmay be collected at night on fungi and on the trunks of dead, dying and live trees, or on the ground (<xref ref-type="bibr" rid="B184">Leschen and Lackner 2013</xref>). <!--PageBreak-->Larvae of <italic><tp:taxon-name>Phanodesta</tp:taxon-name></italic> have been found in association with adults and are thought to be predatory beneath the bark of dead trees (<xref ref-type="bibr" rid="B133">Klimaszewski and Watt 1997</xref>). <italic><tp:taxon-name>Phanodesta nigrosparsa</tp:taxon-name></italic> is restricted to the <italic><tp:taxon-name>Phyllocladus trichomanoides</tp:taxon-name></italic> and <italic><tp:taxon-name>Agathis australis</tp:taxon-name></italic> trees, while <italic><tp:taxon-name>Phanodesta brounii</tp:taxon-name></italic> is a generalist (<xref ref-type="bibr" rid="B160">Kuschel 1990</xref>).</p></tp:treatment-sec><tp:treatment-sec sec-type="Distribution"><title>Distribution.</title><p>Chile: Juan Fernandez Island; New Caledonia, New Zealand mainland and offshore islands, Lord Howe Island.</p></tp:treatment-sec><tp:treatment-sec sec-type="Species"><title>Species:</title><p><italic><tp:taxon-name>Phanodesta argentea</tp:taxon-name></italic> Montrouzier, 1860 (<italic><tp:taxon-name>Nitidula</tp:taxon-name></italic>); New Caledonia (AL)</p><p>Léveillé, A. 1910: 21 (<italic><tp:taxon-name>Leperina</tp:taxon-name></italic>). Leschen, R. A. B. &amp; Lackner, T. 2013: 300 (comb. from <italic><tp:taxon-name>Leperina</tp:taxon-name></italic>; maybe conspecific with <italic><tp:taxon-name>Leperina spercheoides</tp:taxon-name></italic>)</p><p><italic><tp:taxon-name>Phanodesta brevipennis</tp:taxon-name></italic> Reitter, 1876; Chile: Juan Fernandez Island (AL)</p><p>Léveillé, A. 1910: 20. Reitter, E. 1876: 33. Leschen, R. A. B. &amp; Lackner, T. 2013: 300</p><p><italic><tp:taxon-name>Phanodesta brounii</tp:taxon-name></italic> Pascoe, 1880; New Zealand (AL)</p><p>Léveillé, A. 1910: 21 (<italic><tp:taxon-name>Leperina</tp:taxon-name></italic>). Leschen, R. A. B. &amp; Lackner, T. 2013: 291 (comb. from <italic><tp:taxon-name>Leperina</tp:taxon-name></italic>)</p><p><italic><tp:taxon-name>Phanodesta carinata</tp:taxon-name></italic> Leschen &amp; Lackner, 2013; New Zealand (AD)</p><p>Leschen, R. A. B. &amp; Lackner, T. 2013: 292</p><p><italic><tp:taxon-name>Phanodesta cribraria</tp:taxon-name></italic> Blanchard, 1851 (<italic><tp:taxon-name>Toxicum</tp:taxon-name></italic>); Chile: Juan Fernandez Island (AL)</p><p>Léveillé, A. 1910: 20 (syn. <italic><tp:taxon-name>Phanodesta cordaticollis</tp:taxon-name></italic> Reitter, 1876). Léveillé, A. 1910: 21 (syn. <italic><tp:taxon-name>Phanodesta picea</tp:taxon-name></italic> Germain, 1855). Kolibáč, J. 2005: 77 (redescription). Leschen, R. A. B. &amp; Lackner, T. 2013: 300. Reitter, E. 1876: 32 (<italic><tp:taxon-name>Phanodesta cordaticollis</tp:taxon-name></italic> Reitter, 1876)</p><p><italic><tp:taxon-name>Phanodesta cribrata</tp:taxon-name></italic> Germain, 1855; Chile: Juan Fernandez Island (AL)</p><p>Léveillé, A. 1910: 21 (syn. <italic><tp:taxon-name>Phanodesta angulata</tp:taxon-name></italic> Reitter, 1876). Leschen, R. A. B. &amp; Lackner, T. 2013: 300. Reitter, E. 1876: 33 (<italic><tp:taxon-name>Phanodesta angulata</tp:taxon-name></italic>)</p><p><italic><tp:taxon-name>Phanodesta francoisi</tp:taxon-name></italic> Léveillé, 1909; New Caledonia (AL)</p><p>Léveillé, A. 1910: 21 (<italic><tp:taxon-name>Leperina</tp:taxon-name></italic>). Leschen, R. A. B. &amp; Lackner, T. 2013: 300 (comb. from <italic><tp:taxon-name>Leperina</tp:taxon-name></italic>; combination based on an image of the type)</p><p><italic><tp:taxon-name>Phanodesta guerini</tp:taxon-name></italic> Montrouzier, 1860 (<italic><tp:taxon-name>Nitidula</tp:taxon-name></italic>); New Caledonia (AL)</p><p>Léveillé, A. 1910: 21 (<italic><tp:taxon-name>Leperina</tp:taxon-name></italic>). Leschen, R. A. B. &amp; Lackner, T. 2013: 300 (comb. from <italic><tp:taxon-name>Leperina</tp:taxon-name></italic>). Reitter, E. 1876: 35 (<italic><tp:taxon-name>Phanodesta</tp:taxon-name></italic>)</p><p><italic><tp:taxon-name>Phanodesta iohowi</tp:taxon-name></italic> Germain, 1898; Chile: Juan Fernandez Island (AL)</p><p>Léveillé, A. 1910: 21 (<italic><tp:taxon-name>Phanodesta johowi</tp:taxon-name></italic>). Leschen, R. A. B. &amp; Lackner, T. 2013: 300</p><p><italic><tp:taxon-name>Phanodesta manawatawhi</tp:taxon-name></italic> Leschen &amp; Lackner, 2013; New Zealand (AD)</p><p>Leschen, R. A. B. &amp; Lackner, T. 2013: 293</p><p><italic><tp:taxon-name>Phanodesta oculata</tp:taxon-name></italic> Leschen &amp; Lackner, 2013; New Zealand (AD)</p><p>Leschen, R. A. B. &amp; Lackner, T. 2013: 295</p><p><italic><tp:taxon-name>Phanodesta nigrosparsa</tp:taxon-name></italic> White, 1846 (<italic><tp:taxon-name>Gymnocheila</tp:taxon-name></italic>); New Zealand (AL)</p><p>Léveillé, A. 1910: 22 (<italic><tp:taxon-name>Leperina</tp:taxon-name></italic>). Klimaszewski, J. &amp; Watt, J. C. 1997: 43 (<italic><tp:taxon-name>Lepidopteryx</tp:taxon-name></italic>). Leschen, R. A. B. &amp; Lackner, T. 2013: 294 (comb. from <italic><tp:taxon-name>Leperina</tp:taxon-name></italic>). Reitter, E. 1876: 35 (<italic><tp:taxon-name>Phanodesta</tp:taxon-name></italic>)</p><p><italic><tp:taxon-name>Phanodesta pubescens</tp:taxon-name></italic> Germain, 1898; Chile: Juan Fernandez Island (AL)</p><p>Léveillé, A. 1910: 21. Leschen, R. A. B. &amp; Lackner, T. 2013: 300</p><!--PageBreak--><p><italic><tp:taxon-name>Phanodesta pudica</tp:taxon-name></italic> Olliff, 1889 (<italic><tp:taxon-name>Ostoma</tp:taxon-name></italic>); Lord Howe Island (varA)</p><p>Léveillé, A. 1910: 32 (<italic><tp:taxon-name>Ostoma</tp:taxon-name></italic> <italic>incertae sedis</italic>). Leschen, R. A. B. &amp; Lackner, T. 2013: 299 (comb. from <italic><tp:taxon-name>Ostoma</tp:taxon-name></italic>)</p><p><italic><tp:taxon-name>Phanodesta robusta</tp:taxon-name></italic> Pic, 1924; Chile: Juan Fernandez Island (varA)</p><p>Pic, M. 1924: 378</p><p><italic><tp:taxon-name>Phanodesta shandi</tp:taxon-name></italic> Broun, 1909; New Zealand (varA)</p><p>Broun, 1909: 307 (<italic><tp:taxon-name>Leperina</tp:taxon-name></italic>). Leschen, R. A. B. &amp; Lackner, T. 2013: 296 (comb. from <italic><tp:taxon-name>Leperina</tp:taxon-name></italic>)</p><p><italic><tp:taxon-name>Phanodesta signoreti</tp:taxon-name></italic> Montrouzier, 1860 (<italic><tp:taxon-name>Leperina</tp:taxon-name></italic>); New Caledonia (AL)</p><p>Léveillé, A. 1910: 22 (<italic><tp:taxon-name>Leperina</tp:taxon-name></italic>). Leschen, R. A. B. &amp; Lackner, T. 2013: 300 (comb. from <italic><tp:taxon-name>Leperina</tp:taxon-name></italic>)</p><p><italic><tp:taxon-name>Phanodesta sobrina</tp:taxon-name></italic> White, 1846 (<italic><tp:taxon-name>Gymnocheila</tp:taxon-name></italic>); New Zealand (AL)</p><p>Léveillé, A. 1910: 22 (<italic><tp:taxon-name>Leperina</tp:taxon-name></italic>). Brookes, A. 1932: 28 (<italic><tp:taxon-name>Leperina interrupta</tp:taxon-name></italic>; syn. by Leschen, R. A. B. &amp; Lackner, T. 2013: 296). Léveillé, A. 1910: 22 (syn. <italic><tp:taxon-name>Leperina fasciolata</tp:taxon-name></italic> Blanchard, 1853). Léveillé, A. 1910: 22 (syn. <italic><tp:taxon-name>Leperina nigro-sparsa</tp:taxon-name></italic> Blanchard, 1853; homonym with <italic><tp:taxon-name>Leperina nigrosparsa</tp:taxon-name></italic> White, 1846). Leschen, R. A. B. &amp; Lackner, T. 2013: 296 (comb. from <italic><tp:taxon-name>Leperina</tp:taxon-name></italic>). Reitter, 1876: 35 (<italic><tp:taxon-name>Phanodesta</tp:taxon-name></italic>). Sharp, 1877: 266 (<italic><tp:taxon-name>Leperina farinosa</tp:taxon-name></italic>; syn. by Leschen, R. A. B. &amp; Lackner, T. 2013: 296)</p><p><italic><tp:taxon-name>Phanodesta tepaki</tp:taxon-name></italic> Leschen &amp; Lackner, 2013; New Zealand (AD)</p><p>Leschen, R. A. B. &amp; Lackner, T. 2013: 297</p><p><italic><tp:taxon-name>Phanodesta variegata</tp:taxon-name></italic> Germain, 1855; Chile: Juan Fernandez Island (AL)</p><p>Léveillé, A. 1910: 21. Léveillé, A. 1910: 21. (syn. <italic><tp:taxon-name>Phanodesta costipennis</tp:taxon-name></italic> Reitter, 1876). Leschen, R. A. B. &amp; Lackner, T. 2013: 300. Reitter, E. 1876: 34 (<italic><tp:taxon-name>Phanodesta costipennis</tp:taxon-name></italic>)</p><p><italic><tp:taxon-name>Phanodesta wakefieldi</tp:taxon-name></italic> Sharp, 1877 (<italic><tp:taxon-name>Leperina</tp:taxon-name></italic>); New Zealand (AL)</p><p>Léveillé, A. 1910: 22 (<italic><tp:taxon-name>Leperina</tp:taxon-name></italic>). Leschen, R. A. B. &amp; Lackner, T. 2013: 298 (comb. from <italic><tp:taxon-name>Leperina</tp:taxon-name></italic>)</p></tp:treatment-sec><tp:treatment-sec><!--Section generated to contain objects referenced in tp:taxon-treatment.--><fig id="F5" position="float" orientation="portrait"><label>Figure 5.</label><caption><p><bold>A</bold> <italic><tp:taxon-name>Xenoglena</tp:taxon-name></italic> sp.1, Vietnam <bold>B</bold> <italic><tp:taxon-name>Xenoglena</tp:taxon-name></italic> sp.2, Vietnam <bold>C</bold> <italic><tp:taxon-name>Xenoglena quadrisignata</tp:taxon-name></italic> (cf. <italic>yunnanensis</italic>) <bold>D</bold> <italic><tp:taxon-name>Leperina</tp:taxon-name></italic> (syn. <italic><tp:taxon-name>Onyschomorpha</tp:taxon-name></italic>) <italic>marmorata</italic> <bold>E</bold> <italic><tp:taxon-name>Leperina decorata</tp:taxon-name></italic> <bold>F</bold> <italic><tp:taxon-name>Narcisa decidua</tp:taxon-name></italic> <bold>G</bold> <italic><tp:taxon-name>Narcisa</tp:taxon-name></italic> sp., Seram <bold>H</bold> <italic><tp:taxon-name>Phanodesta cribraria</tp:taxon-name></italic>, “Chili” <bold>I</bold> <italic><tp:taxon-name>Phanodesta</tp:taxon-name></italic> sp., Juan Fernandez Isl. <bold>J</bold> <italic><tp:taxon-name>Seidlitzella procera</tp:taxon-name></italic>.</p></caption><graphic xmlns:xlink="http://www.w3.org/1999/xlink" xlink:href="ZooKeys-366-001-g009.jpg" position="float" orientation="portrait" xlink:type="simple"/></fig><fig id="F4m" position="float" orientation="portrait"><label>Map 4.</label><caption><p>A distribution of the tribe <tp:taxon-name>Gymnochilini</tp:taxon-name>.</p></caption><graphic xmlns:xlink="http://www.w3.org/1999/xlink" xlink:href="ZooKeys-366-001-g008.jpg" position="float" orientation="portrait" xlink:type="simple"/></fig></tp:treatment-sec><ref-list><ref id="B145"><mixed-citation xmlns:xlink="http://www.w3.org/1999/xlink" xlink:type="simple"><person-group><name name-style="western"><surname>Kolibáč</surname><given-names>J</given-names></name></person-group> (<year>2005</year>) <article-title>A review of the Trogositidae. Part 1: Morphology of the genera (Coleoptera, Cleroidea).</article-title><source>Entomologica Basiliensia et Collectionis Frey</source><volume>27</volume>: <fpage>39</fpage>-<lpage>159</lpage>.</mixed-citation></ref><ref id="B146"><mixed-citation xmlns:xlink="http://www.w3.org/1999/xlink" xlink:type="simple"><person-group><name name-style="western"><surname>Kolibáč</surname><given-names>J</given-names></name></person-group> (<year>2006</year>) <article-title>A review of the Trogossitidae. Part 2: Larval morphology, phylogeny and taxonomy (Coleoptera, Cleroidea).</article-title><source>Entomologica Basiliensia et Collectionis Frey</source><volume>28</volume>: <fpage>105</fpage>-<lpage>153</lpage>.</mixed-citation></ref><ref id="B149"><mixed-citation xmlns:xlink="http://www.w3.org/1999/xlink" xlink:type="simple"><person-group><name name-style="western"><surname>Kolibáč</surname><given-names>J</given-names></name></person-group> (<year>2008</year>) <article-title>Morphology, taxonomy and phylogeny of <italic>Phloiophilus edwardsi</italic> Stephens, 1830 (Coleoptera, Cleroidea).</article-title><source>Entomologica Basiliensia et Collectionis Frey</source><volume>30</volume>: <fpage>105</fpage>-<lpage>133</lpage>.</mixed-citation></ref><ref id="B184"><mixed-citation xmlns:xlink="http://www.w3.org/1999/xlink" xlink:type="simple"><person-group><name name-style="western"><surname>Leschen</surname><given-names>RAB</given-names></name><name name-style="western"><surname>Lackner</surname><given-names>T</given-names></name></person-group> (<year>2013</year>) <article-title>Gondwanan Gymnochilini (Coleoptera: Trogossitidae): generic concepts, review of New Zealand species and long-range Pacific dispersal.</article-title><source>Systematic Entomology</source><volume>38</volume>: <fpage>278</fpage>-<lpage>304</lpage>. doi: <ext-link ext-link-type="uri" xlink:href="http://dx.doi.org/10.1111/j.1365-3113.2012.00661.x" xlink:type="simple">10.1111/j.1365-3113.2012.00661.x</ext-link></mixed-citation></ref><ref id="B133"><mixed-citation xmlns:xlink="http://www.w3.org/1999/xlink" xlink:type="simple"><person-group><name name-style="western"><surname>Klimaszewski</surname><given-names>J</given-names></name><name name-style="western"><surname>Watt</surname><given-names>JC</given-names></name></person-group> (<year>1997</year>) <article-title>Coleoptera: family group review and keys to identification.</article-title><source>Fauna of New Zealand</source><volume>37</volume>: <fpage>1</fpage>-<lpage>199</lpage>.</mixed-citation></ref><ref id="B160"><mixed-citation xmlns:xlink="http://www.w3.org/1999/xlink" xlink:type="simple"><person-group><name name-style="western"><surname>Kuschel</surname><given-names>G</given-names></name></person-group> (<year>1990</year>) <source>Beetles in a Suburban Environment: ANew Zealand AQ20 Case Study. The Identity and Status of Coleoptera in the Natural and Modified Habitats of Lynfield, Auckland (1974–1989). DSIRPlant Protection Report 3.</source></mixed-citation></ref></ref-list></tp:taxon-treatment>
