# Supplementary material for: Trogossitidae: A review of the beetle family, with a catalogue and keys
Source: Zookeys. 2013 Dec 31;(366):1–194. doi: 10.3897/zookeys.366.6172 (PMC3890666; doi:10.3897/zookeys.366.6172)
Supplement: XML Treatment for Seidlitzella [file zookeys.366.6172-treatment19.xml]

<!DOCTYPE tp:taxon-treatment
  PUBLIC "-//TaxonX//DTD Taxonomic Treatment Publishing DTD v0 20100105//EN" "tax-treatment-NSO.dtd">
<tp:taxon-treatment xmlns:tp="http://www.plazi.org/taxpub"><tp:treatment-meta><mixed-citation publication-type="journal"><person-group><name><surname>Kolibáč</surname><given-names>Jiří</given-names></name></person-group><article-title>Trogossitidae: A review of the beetle family,  with a catalogue and keys</article-title><source>Zookeys</source><day>31</day><month>12</month><year>2013</year><volume>2013</volume><issue>366</issue><fpage>1</fpage><lpage>194</lpage><pub-id pub-id-type="doi">10.3897/zookeys.366.6172</pub-id></mixed-citation></tp:treatment-meta><tp:nomenclature><label>Genus</label><tp:taxon-name>
                                <tp:taxon-name-part taxon-name-part-type="genus">Seidlitzella</tp:taxon-name-part>
                                <object-id xmlns:xlink="http://www.w3.org/1999/xlink" xlink:type="simple">http://species-id.net/wiki/Seidlitzella</object-id>
                            </tp:taxon-name><tp:taxon-authority>Jakobson, 1915</tp:taxon-authority><xref ref-type="fig" rid="F5">Fig. 5</xref><xref ref-type="fig" rid="F4m">; Map 4</xref><tp:nomenclature-citation-list><tp:nomenclature-citation><tp:taxon-name>Seidlitzella</tp:taxon-name><comment> Jakobson, G. G. 1915: 893.</comment></tp:nomenclature-citation></tp:nomenclature-citation-list></tp:nomenclature><tp:treatment-sec sec-type="Type species"><title>Type species.</title><p><italic><tp:taxon-name>Peltis procera</tp:taxon-name></italic> Kraatz, 1858 [by monotypy]</p><p>Kolibáč, J. 2005: 82 (redescription). Kolibáč, J. 2006: 111 (phylogeny). Kolibáč, J. 2007a: 365. Schawaller, W. 1993: 2 (synonymized with <italic><tp:taxon-name>Leperina</tp:taxon-name></italic>). Leschen, R. A. B. &amp; Lackner, T. 2013: 279, 289</p><p><italic><tp:taxon-name>Cymba</tp:taxon-name></italic> Seidlitz, 1875 (homonym) [type species: <italic><tp:taxon-name>Peltis procera</tp:taxon-name></italic> Kraatz, 1858; by original designation and monotypy]</p><p>Léveillé, A. 1910: 20. Kolibáč, J. 2007a: 365. Reitter, E. 1876: 30. Schawaller, W. 1993: 2</p><!--PageBreak--><p><italic><tp:taxon-name>Peltocymba</tp:taxon-name></italic> Reitter, 1920 [type species: <italic><tp:taxon-name>Peltis procera</tp:taxon-name></italic> Kraatz, 1858; by original designation and monotypy]</p><p>Kolibáč, J. 2007a: 365. Schawaller, W. 1993: 2</p></tp:treatment-sec><tp:treatment-sec sec-type="Remarks"><title>Remarks.</title><p><xref ref-type="bibr" rid="B272">Schawaller (1993)</xref> synonymized <italic><tp:taxon-name>Seidlitzella</tp:taxon-name></italic> with <italic><tp:taxon-name>Leperina</tp:taxon-name></italic>. However, he based his observations on a comparison between <italic><tp:taxon-name>Seidlitzella procera</tp:taxon-name></italic> and two Palaearctic <italic><tp:taxon-name>Leperina</tp:taxon-name></italic> species, <italic><tp:taxon-name>Leperina squamosa</tp:taxon-name></italic> and <italic><tp:taxon-name>Leperina tibialis</tp:taxon-name></italic>. Australian species are often very different, although some their morphological details may also be similar (<italic><tp:taxon-name>Leperina decorata</tp:taxon-name></italic> is the type species of <italic><tp:taxon-name>Leperina</tp:taxon-name></italic>). Recently,<xref ref-type="bibr" rid="B184">Leschen and Lackner (2013)</xref> have established the new genus <italic><tp:taxon-name>Kolibacia</tp:taxon-name></italic> for the Palaearctic <italic><tp:taxon-name>Leperina squamosa</tp:taxon-name></italic> and <italic><tp:taxon-name>Leperina tibialis</tp:taxon-name></italic>. However, as their paper centred chiefly on <italic><tp:taxon-name>Phanodesta</tp:taxon-name></italic>, a differential diagnosis between <italic><tp:taxon-name>Seidlitzella</tp:taxon-name></italic> and <italic><tp:taxon-name>Kolibacia</tp:taxon-name></italic> was not addressed in detail. The main differences are explained in “A key to the species” of <tp:taxon-name>Gymnochilini</tp:taxon-name>, below.</p></tp:treatment-sec><tp:treatment-sec sec-type="Descripton"><title>Descripton.</title><p>Body size: 11.0–19.0 mm. Body shape elongate. Gular sutures wide, convergent at apex. Frontoclypeal suture absent. Frons: longitudinal groove or depression absent. Cranium ventrally: tufts of long setae at sides present. Submentum of males: ctenidium present. Antennal groove present. Eyes: size flat. Eyes number: two. Epicranial acumination moderate. Lacinial hooks absent. Galea: shape clavate. Galea: ciliate setae absent. Mediostipes-Lacinia not fused. Palpifer: outer edge denticulate. Mandibular apical teeth number: two, vertically situated. Mola absent. Penicillus (at base) present (fine, often membranous). Pubescence above mola or cutting edge absent. Ventral furrow absent. Basal notch shallow or absent. Labrum-Cranium not fused. Epipharyngial sclerite present. Lateral tormal process: projection curved downwards, processes not connected (<italic><tp:taxon-name>Airora</tp:taxon-name></italic>). Ligula: ciliate setae absent. Ligula rigid, weakly retroflexed, weakly emarginate. Hypopharyngeal sclerite absent. Antenna 11-segmented. Antennal club asymmetrical, sensorial fields present. Front coxal cavities externally closed, internally open. Pronotum transverse. Prepectus absent. Middle coxal cavities open. Elytra: long hairs absent. Epipleuron moderate. Elytral interlocking mechanism present, carinae conspicuous. Elytral punctation regular, scales absent. Wing: radial cell oblong (or reduced), wedge cell present or absent, cross vein MP3-4 present, cross vein AA1+2-3+4 absent. Front tibiae: spines along side moderate. Hooked spur present. Claws: denticle absent. Parasternites number along ventrites III–VII: one. Spiculum gastrale absent. Tegmen composed of two parts. Coxitae undivided.</p></tp:treatment-sec><tp:treatment-sec sec-type="Biology"><title>Biology.</title><p>Predatory. Adults found on logs of various trees (e.g. the fir <italic><tp:taxon-name>Abies cilicia</tp:taxon-name></italic>), larvae found under pine bark (<xref ref-type="bibr" rid="B272">Schawaller 1993</xref>).</p></tp:treatment-sec><tp:treatment-sec sec-type="Distribution"><title>Distribution.</title><p>Greece, Cyprus, Turkey.</p></tp:treatment-sec><tp:treatment-sec sec-type="Species"><title>Species:</title><p><italic><tp:taxon-name>Seidlitzella procera</tp:taxon-name></italic> Kraatz, 1858; Greece, Cyprus, Turkey (JK)</p><p>Léveillé, A. 1910: 20 (<italic><tp:taxon-name>Cymba</tp:taxon-name></italic>). Kolibáč, J. 2005: 82 (redescription). Kolibáč, J. 2007a: 365. Reitter, E. 1876: 31 (<italic><tp:taxon-name>Cymba</tp:taxon-name></italic>). Schawaller, W. 1993: 4 (larva)</p><!--PageBreak--></tp:treatment-sec><tp:treatment-sec><!--Section generated to contain objects referenced in tp:taxon-treatment.--><fig id="F5" position="float" orientation="portrait"><label>Figure 5.</label><caption><p><bold>A</bold> <italic><tp:taxon-name>Xenoglena</tp:taxon-name></italic> sp.1, Vietnam <bold>B</bold> <italic><tp:taxon-name>Xenoglena</tp:taxon-name></italic> sp.2, Vietnam <bold>C</bold> <italic><tp:taxon-name>Xenoglena quadrisignata</tp:taxon-name></italic> (cf. <italic>yunnanensis</italic>) <bold>D</bold> <italic><tp:taxon-name>Leperina</tp:taxon-name></italic> (syn. <italic><tp:taxon-name>Onyschomorpha</tp:taxon-name></italic>) <italic>marmorata</italic> <bold>E</bold> <italic><tp:taxon-name>Leperina decorata</tp:taxon-name></italic> <bold>F</bold> <italic><tp:taxon-name>Narcisa decidua</tp:taxon-name></italic> <bold>G</bold> <italic><tp:taxon-name>Narcisa</tp:taxon-name></italic> sp., Seram <bold>H</bold> <italic><tp:taxon-name>Phanodesta cribraria</tp:taxon-name></italic>, “Chili” <bold>I</bold> <italic><tp:taxon-name>Phanodesta</tp:taxon-name></italic> sp., Juan Fernandez Isl. <bold>J</bold> <italic><tp:taxon-name>Seidlitzella procera</tp:taxon-name></italic>.</p></caption><graphic xmlns:xlink="http://www.w3.org/1999/xlink" xlink:href="ZooKeys-366-001-g009.jpg" position="float" orientation="portrait" xlink:type="simple"/></fig><fig id="F4m" position="float" orientation="portrait"><label>Map 4.</label><caption><p>A distribution of the tribe <tp:taxon-name>Gymnochilini</tp:taxon-name>.</p></caption><graphic xmlns:xlink="http://www.w3.org/1999/xlink" xlink:href="ZooKeys-366-001-g008.jpg" position="float" orientation="portrait" xlink:type="simple"/></fig></tp:treatment-sec><ref-list><ref id="B272"><mixed-citation xmlns:xlink="http://www.w3.org/1999/xlink" xlink:type="simple"><person-group><name name-style="western"><surname>Schawaller</surname><given-names>W</given-names></name></person-group> (<year>1993</year>) <article-title>Taxonomie und Larvalmorphologie palaarktischer Leperina (Coleoptera: Trogossitidae).</article-title><source>Stuttgarter Beiträge zur Naturkunde, Serie A (Biologie)</source><volume>500</volume>: <fpage>1</fpage>-<lpage>9</lpage>.</mixed-citation></ref><ref id="B184"><mixed-citation xmlns:xlink="http://www.w3.org/1999/xlink" xlink:type="simple"><person-group><name name-style="western"><surname>Leschen</surname><given-names>RAB</given-names></name><name name-style="western"><surname>Lackner</surname><given-names>T</given-names></name></person-group> (<year>2013</year>) <article-title>Gondwanan Gymnochilini (Coleoptera: Trogossitidae): generic concepts, review of New Zealand species and long-range Pacific dispersal.</article-title><source>Systematic Entomology</source><volume>38</volume>: <fpage>278</fpage>-<lpage>304</lpage>. doi: <ext-link ext-link-type="uri" xlink:href="http://dx.doi.org/10.1111/j.1365-3113.2012.00661.x" xlink:type="simple">10.1111/j.1365-3113.2012.00661.x</ext-link></mixed-citation></ref></ref-list></tp:taxon-treatment>
