# Supplementary material for: Trogossitidae: A review of the beetle family, with a catalogue and keys
Source: Zookeys. 2013 Dec 31;(366):1–194. doi: 10.3897/zookeys.366.6172 (PMC3890666; doi:10.3897/zookeys.366.6172)
Supplement: XML Treatment for Xenoglena [file zookeys.366.6172-treatment20.xml]

<!DOCTYPE tp:taxon-treatment
  PUBLIC "-//TaxonX//DTD Taxonomic Treatment Publishing DTD v0 20100105//EN" "tax-treatment-NSO.dtd">
<tp:taxon-treatment xmlns:tp="http://www.plazi.org/taxpub"><tp:treatment-meta><mixed-citation publication-type="journal"><person-group><name><surname>Kolibáč</surname><given-names>Jiří</given-names></name></person-group><article-title>Trogossitidae: A review of the beetle family,  with a catalogue and keys</article-title><source>Zookeys</source><day>31</day><month>12</month><year>2013</year><volume>2013</volume><issue>366</issue><fpage>1</fpage><lpage>194</lpage><pub-id pub-id-type="doi">10.3897/zookeys.366.6172</pub-id></mixed-citation></tp:treatment-meta><tp:nomenclature><label>Genus</label><tp:taxon-name>
                                <tp:taxon-name-part taxon-name-part-type="genus">Xenoglena</tp:taxon-name-part>
                                <object-id xmlns:xlink="http://www.w3.org/1999/xlink" xlink:type="simple">http://species-id.net/wiki/Xenoglena</object-id>
                            </tp:taxon-name><tp:taxon-authority>Reitter, 1876</tp:taxon-authority><xref ref-type="fig" rid="F5">Fig. 5</xref><xref ref-type="fig" rid="F4m">; Map 4</xref><tp:nomenclature-citation-list><tp:nomenclature-citation><tp:taxon-name>Xenoglena</tp:taxon-name><comment> Reitter, E. 1876: 40.</comment></tp:nomenclature-citation></tp:nomenclature-citation-list></tp:nomenclature><tp:treatment-sec sec-type="Type species"><title>Type species.</title><p><italic><tp:taxon-name>Xenoglena deyrollei</tp:taxon-name></italic> Reitter, 1876 [by monotypy]</p><p>Léveillé, A. 1910: 23. Kolibáč, J. 2005: 85 (redescription). Kolibáč, J. 2006: 111 (phylogeny). Kolibáč, J. 2007a: 364. Nikitsky, N. B. 1992: 81</p></tp:treatment-sec><tp:treatment-sec sec-type="Remarks"><title>Remarks.</title><p>Outer habitus resembles the jewel beetles (<tp:taxon-name>Buprestidae</tp:taxon-name>), especially those of the genus <italic><tp:taxon-name>Chrysobothris</tp:taxon-name></italic>. <italic><tp:taxon-name>Anacypta asahinai</tp:taxon-name></italic> Kono, 1938 was combined with <italic><tp:taxon-name>Xenoglena</tp:taxon-name></italic> by <xref ref-type="bibr" rid="B150">Kolibáč (2009)</xref>. The combination is in accord with the opinion of <xref ref-type="bibr" rid="B225">Nikitsky (1992)</xref> and also my own independent study of the species. Nikitsky (<italic>l.c.</italic>) moreover suggested its synonymization with <italic><tp:taxon-name>Xenoglena quadrisignata</tp:taxon-name></italic>.</p></tp:treatment-sec><tp:treatment-sec sec-type="Description"><title>Description.</title><p>Body size: about 7.0–10.0 mm. Body shape elongate. Gular sutures narrow, subparallel at apex. Frontoclypeal suture absent. Frons: longitudinal groove or depression absent. Cranium ventrally: tufts of long setae at sides absent. Submentum: ctenidium present. Antennal groove present. Eyes: size large, dorsal. Eyes number: four. Epicranial acumination absent. Lacinial hooks absent. Galea: shape clavate. Galea: ciliate setae absent. Mediostipes-Lacinia fused together. Palpifer: outer edge even. Mandibular apical teeth number: two, vertically situated. Mola reduced but present. Penicillus (at base) long setae. Pubescence above mola or cutting edge absent. Ventral furrow absent. Basal notch shallow or absent. Labrum-Cranium not fused. Epipharyngial sclerite present. Lateral tormal process: projection curved downwards, processes not connected (<italic><tp:taxon-name>Airora</tp:taxon-name></italic>). Ligula: ciliate setae absent. Ligula rigid, not retroflexed, weakly emarginate. Hypopharyngeal sclerite absent. Antenna 11-segmented. Antennal club asymmetrical, sensorial fields present. Front coxal cavities externally closed, internally open. Pronotum transverse. Prepectus absent. Middle coxal cavities open. Elytra: long hairs absent. Epipleuron thin. Elytral interlocking mechanism present, carinae reduced. Elytral punctation regular, scales present. Wing: radial cell oblong (or reduced), wedge cell absent, cross vein MP3-4 present, cross vein AA1+2-3+4 absent. Front tibiae: spines along side reduced. Hooked spur present. Claws: denticle absent. Parasternites number along ventrites III–VII: one. Spiculum gastrale absent. Coxitae undivided.</p></tp:treatment-sec><tp:treatment-sec sec-type="Biology"><title>Biology.</title><p>Predatory. Adults dwell on fallen trees and dry branches, hunting for xylophagous insects. They fly and run at great speed and appear very like some jewel beetles in body shape.</p></tp:treatment-sec><tp:treatment-sec sec-type="Distribution"><title>Distribution.</title><p>Indonesia, Malayan Peninsula, Russian Far East, Japan, northern China. A large body of material of perhaps-undescribed species is known to me from northern Laos.</p></tp:treatment-sec><tp:treatment-sec sec-type="Species"><title>Species:</title><p><italic><tp:taxon-name>Xenoglena asahinai</tp:taxon-name></italic> Kono, 1938: 227 (<italic><tp:taxon-name>Acrops</tp:taxon-name></italic>); Japan (varA)</p><p>Nakane, T. et al. 1963: 181 (<italic><tp:taxon-name>Acrops</tp:taxon-name></italic>). Kolibáč, J. 2009: 128 (comb. with <italic><tp:taxon-name>Xenoglena</tp:taxon-name></italic>)</p><p>Note: maybe synonym of <italic><tp:taxon-name>Xenoglena quadrisignata</tp:taxon-name></italic>; opinion by <xref ref-type="bibr" rid="B225">Nikitsky 1992</xref>: 81.</p><!--PageBreak--><p><italic><tp:taxon-name>Xenoglena chrysobothroides</tp:taxon-name></italic> Léveillé, 1897; Malacca (AL)</p><p>Léveillé, A. 1910: 23</p><p><italic><tp:taxon-name>Xenoglena deyrollei</tp:taxon-name></italic> Reitter, 1876; Java (AL)</p><p>Léveillé, A. 1910: 23. Kolibáč, J. 2005: 87 (redescription). Reitter, E. 1876: 41</p><p><italic><tp:taxon-name>Xenoglena fryi</tp:taxon-name></italic> Léveillé, 1899; Perak (AL)</p><p>Léveillé, A. 1910: 23</p><p><italic><tp:taxon-name>Xenoglena quadrisignata</tp:taxon-name></italic> Mannerheim, 1852; Siberia, Mongolia, Far East, Japan, North Korea, China: Northeast Territory (varA)</p><p>Léveillé, A. 1910: 22 (<italic><tp:taxon-name>Gymnochila</tp:taxon-name></italic>). Kolibáč, J. 2005: 86 (redescription). Kolibáč, J. 2007a: 364. Nikitsky, N. B. 1992: 81. Reitter, E. 1876: 40 (<italic><tp:taxon-name>Gymnochila</tp:taxon-name></italic>)</p><p><italic><tp:taxon-name>Xenoglena tetrasigma</tp:taxon-name></italic> Léveillé, 1878; Malacca (AL)</p><p>Léveillé, A. 1910: 23</p><p><italic><tp:taxon-name>Xenoglena vicina</tp:taxon-name></italic> Léveillé, 1897; Malacca (AL)</p><p>Léveillé, A. 1910: 23</p><p><italic><tp:taxon-name>Xenoglena yunnanensis</tp:taxon-name></italic> Léveillé, 1907; China: Yunnan (AL)</p><p>Léveillé, A. 1910: 23. Kolibáč, J. 2007a: 364</p></tp:treatment-sec><tp:treatment-sec><!--Section generated to contain objects referenced in tp:taxon-treatment.--><fig id="F5" position="float" orientation="portrait"><label>Figure 5.</label><caption><p><bold>A</bold> <italic><tp:taxon-name>Xenoglena</tp:taxon-name></italic> sp.1, Vietnam <bold>B</bold> <italic><tp:taxon-name>Xenoglena</tp:taxon-name></italic> sp.2, Vietnam <bold>C</bold> <italic><tp:taxon-name>Xenoglena quadrisignata</tp:taxon-name></italic> (cf. <italic>yunnanensis</italic>) <bold>D</bold> <italic><tp:taxon-name>Leperina</tp:taxon-name></italic> (syn. <italic><tp:taxon-name>Onyschomorpha</tp:taxon-name></italic>) <italic>marmorata</italic> <bold>E</bold> <italic><tp:taxon-name>Leperina decorata</tp:taxon-name></italic> <bold>F</bold> <italic><tp:taxon-name>Narcisa decidua</tp:taxon-name></italic> <bold>G</bold> <italic><tp:taxon-name>Narcisa</tp:taxon-name></italic> sp., Seram <bold>H</bold> <italic><tp:taxon-name>Phanodesta cribraria</tp:taxon-name></italic>, “Chili” <bold>I</bold> <italic><tp:taxon-name>Phanodesta</tp:taxon-name></italic> sp., Juan Fernandez Isl. <bold>J</bold> <italic><tp:taxon-name>Seidlitzella procera</tp:taxon-name></italic>.</p></caption><graphic xmlns:xlink="http://www.w3.org/1999/xlink" xlink:href="ZooKeys-366-001-g009.jpg" position="float" orientation="portrait" xlink:type="simple"/></fig><fig id="F4m" position="float" orientation="portrait"><label>Map 4.</label><caption><p>A distribution of the tribe <tp:taxon-name>Gymnochilini</tp:taxon-name>.</p></caption><graphic xmlns:xlink="http://www.w3.org/1999/xlink" xlink:href="ZooKeys-366-001-g008.jpg" position="float" orientation="portrait" xlink:type="simple"/></fig></tp:treatment-sec><ref-list><ref id="B150"><mixed-citation xmlns:xlink="http://www.w3.org/1999/xlink" xlink:type="simple"><person-group><name name-style="western"><surname>Kolibáč</surname><given-names>J</given-names></name></person-group> (<year>2009</year>) <article-title>Some nomenclatorial notes on the family Trogossitidae (Coleoptera, Cleroidea).</article-title><source>Entomologica Basiliensia et Collectionis Frey</source><volume>31</volume>: <fpage>127</fpage>-<lpage>129</lpage>.</mixed-citation></ref><ref id="B225"><mixed-citation xmlns:xlink="http://www.w3.org/1999/xlink" xlink:type="simple"><person-group><name name-style="western"><surname>Nikitsky</surname><given-names>NB</given-names></name></person-group> (<year>1992</year>) <chapter-title>Trogositidae.</chapter-title> In: <person-group><name name-style="western"><surname>Ler</surname><given-names>PA</given-names></name></person-group> (<role>Ed</role>) <article-title>Opredelitel nasekomykh Dalnego Vostoka SSSR. Tom III. Zhestkokrylye, ili zhuki.</article-title> [<trans-title>Keys to the identification of insects of the Soviet Far East. 3 – Coleoptera, or beetles. Part 2.</trans-title>] <publisher-name>Nauka</publisher-name>, <publisher-loc>Saint-Petersburg</publisher-loc>, <fpage>79</fpage>-<lpage>81</lpage>.</mixed-citation></ref></ref-list></tp:taxon-treatment>
