# Supplementary material for: Trogossitidae: A review of the beetle family, with a catalogue and keys
Source: Zookeys. 2013 Dec 31;(366):1–194. doi: 10.3897/zookeys.366.6172 (PMC3890666; doi:10.3897/zookeys.366.6172)
Supplement: XML Treatment for Trogossitini [file zookeys.366.6172-treatment21.xml]

<!DOCTYPE tp:taxon-treatment
  PUBLIC "-//TaxonX//DTD Taxonomic Treatment Publishing DTD v0 20100105//EN" "tax-treatment-NSO.dtd">
<tp:taxon-treatment xmlns:tp="http://www.plazi.org/taxpub"><tp:treatment-meta><mixed-citation publication-type="journal"><person-group><name><surname>Kolibáč</surname><given-names>Jiří</given-names></name></person-group><article-title>Trogossitidae: A review of the beetle family,  with a catalogue and keys</article-title><source>Zookeys</source><day>31</day><month>12</month><year>2013</year><volume>2013</volume><issue>366</issue><fpage>1</fpage><lpage>194</lpage><pub-id pub-id-type="doi">10.3897/zookeys.366.6172</pub-id></mixed-citation></tp:treatment-meta><tp:nomenclature><label>Tribe</label><tp:taxon-name>
                                <tp:taxon-name-part taxon-name-part-type="tribe">Trogossitini</tp:taxon-name-part>
                            </tp:taxon-name><tp:taxon-authority>Latreille, 1802</tp:taxon-authority><tp:nomenclature-citation-list><tp:nomenclature-citation><tp:taxon-name>Trogossitini</tp:taxon-name><comment> Latreille, P. A. 1802: 110.</comment></tp:nomenclature-citation></tp:nomenclature-citation-list></tp:nomenclature><tp:treatment-sec sec-type="Type genus"><title>Type genus:</title><p><italic><tp:taxon-name>Trogossita</tp:taxon-name></italic> Olivier, 1790 (= <italic><tp:taxon-name>Temnoscheila</tp:taxon-name></italic> Westwood, 1830)</p><p>Burakowski, B. et al. 1986: 115 (<tp:taxon-name>Nemosomatinae</tp:taxon-name>). Kolibáč, J. 2006: 120 (diagnosis, stat. n.). Kolibáč, J. 2007a: 364 (phylogeny). Kolibáč, J. 2008: 118–119 (phylogeny)</p></tp:treatment-sec><tp:treatment-sec sec-type="Remarks"><title>Remarks.</title><p>Two character analyses of <tp:taxon-name>Trogossitini</tp:taxon-name> (<xref ref-type="bibr" rid="B146">Kolibáč 2006</xref>, <xref ref-type="bibr" rid="B149">2008</xref>) separate off a monophyletic group composed of the genera <italic><tp:taxon-name>Temnoscheila</tp:taxon-name></italic>, <italic><tp:taxon-name>Nemozoma</tp:taxon-name></italic>, <italic><tp:taxon-name>Tenebroides</tp:taxon-name></italic>, <italic><tp:taxon-name>Corticotomus</tp:taxon-name></italic>, and <italic><tp:taxon-name>Leipaspis</tp:taxon-name></italic>. The other two genera analyzed, <italic><tp:taxon-name>Airora</tp:taxon-name></italic> and <italic><tp:taxon-name>Alindria</tp:taxon-name></italic>, are more primitive. Their position in the cladogram of 2008 (p. 119) makes <tp:taxon-name>Trogossitini</tp:taxon-name> paraphyletic with reference to <tp:taxon-name>Gymnochilini</tp:taxon-name> but the original analysis (2006) unambiguously set the two groups appart as distinct monophyletic clades. A classification of <italic><tp:taxon-name>Seidlitzella</tp:taxon-name></italic> has been discussed above, in the “Remarks” section of the <tp:taxon-name>Gymnochilini</tp:taxon-name> entry.</p><p>There are also some genera that are not included in the two character analyses because of insufficient data sets, namely <italic><tp:taxon-name>Dupontiella</tp:taxon-name></italic>, <italic><tp:taxon-name>Elestora</tp:taxon-name></italic>, <italic><tp:taxon-name>Eupycnus</tp:taxon-name></italic>, <italic><tp:taxon-name>Euschaefferia</tp:taxon-name></italic>, and <italic><tp:taxon-name>Parallelodera</tp:taxon-name></italic>. The classification of all these rather advanced genera within <tp:taxon-name>Trogossitini</tp:taxon-name> is undeniable, apart from the monotypic <italic><tp:taxon-name>Elestora</tp:taxon-name></italic> which is obviously related to <italic><tp:taxon-name>Melambia</tp:taxon-name></italic>, for which the systematics are quite complicated and in need of revision.</p><p>Most of the members of <tp:taxon-name>Trogossitini</tp:taxon-name> lead the kind of life typical of predatory <tp:taxon-name>Cleridae</tp:taxon-name>, especially of the subfamilies <tp:taxon-name>Clerinae</tp:taxon-name> and <tp:taxon-name>Tillinae</tp:taxon-name>. Adults hunt for xylophagous insects (e.g. <tp:taxon-name>Curculionidae</tp:taxon-name>: <tp:taxon-name>Scolytinae</tp:taxon-name>, <tp:taxon-name>Bostrichidae</tp:taxon-name>) on branches and logs while larvae dwell and hunt under bark or in galleries. However, some trogossitine adults live in insect galleries together with their larvae (e.g. <italic><tp:taxon-name>Nemozoma</tp:taxon-name></italic>). The trogossitins are not as efficient in the air as the gymnochilins, and neither do they move so swiftly on the ground.</p><!--PageBreak--></tp:treatment-sec><tp:treatment-sec sec-type="Key to the recent genera"><title>Key to the recent genera</title><table-wrap content-type="key" position="anchor" orientation="portrait"><table><tbody><tr><td rowspan="1" colspan="1">1</td><td rowspan="1" colspan="1">Frons with conspicuous sharp longitudinal groove</td><td rowspan="1" colspan="1">2</td></tr><tr><td rowspan="1" colspan="1">–</td><td rowspan="1" colspan="1">Frons without groove, with shallow depression at most</td><td rowspan="1" colspan="1">3</td></tr><tr><td rowspan="1" colspan="1">2</td><td rowspan="1" colspan="1">Anterior part of cranium (frons) with two large horn-like processes; body extremely elongate, small (about 3–6 mm)</td><td rowspan="1" colspan="1"><italic><tp:taxon-name>Nemozoma</tp:taxon-name></italic></td></tr><tr><td rowspan="1" colspan="1">–</td><td rowspan="1" colspan="1">Anterior part of cranium (frons) without distinct processes; body not extremely elongate, larger (about 7–25 mm)</td><td rowspan="1" colspan="1"><italic><tp:taxon-name>Temnoscheila</tp:taxon-name></italic></td></tr><tr><td rowspan="1" colspan="1">3</td><td rowspan="1" colspan="1">Pronotum conspicuously elongate, weakly narrowed at base; body elongate and cylindrical</td><td rowspan="1" colspan="1">4</td></tr><tr><td rowspan="1" colspan="1">–</td><td rowspan="1" colspan="1">Pronotum transverse or quadrate or narrowed at base; elytra widest in apical third and somewhat flattened</td><td rowspan="1" colspan="1">8</td></tr><tr><td rowspan="1" colspan="1">4</td><td rowspan="1" colspan="1">Pronotum somewhat cordate; elytra with carinae; large species (about 10–35 mm)</td><td rowspan="1" colspan="1"><italic><tp:taxon-name>Alindria</tp:taxon-name></italic></td></tr><tr><td rowspan="1" colspan="1">–</td><td rowspan="1" colspan="1">Sides of pronotum nearly parallel; elytra without carinae; smaller species (about 2–15 mm)</td><td rowspan="1" colspan="1">5</td></tr><tr><td rowspan="1" colspan="1">5</td><td rowspan="1" colspan="1">Outer margins of all tibiae with large spines; antennae reach backwards anterior margin of pronotum; larger species (about 7–15 mm)</td><td rowspan="1" colspan="1"><italic><tp:taxon-name>Airora</tp:taxon-name></italic></td></tr><tr><td rowspan="1" colspan="1">–</td><td rowspan="1" colspan="1">Outer margin of tibiae with 2–3 spines at apex at most; antennae reach back to beyond anterior margin of pronotum; smaller species (about 2–5 mm)</td><td rowspan="1" colspan="1">6</td></tr><tr><td rowspan="1" colspan="1">6</td><td rowspan="1" colspan="1">Pronotum conspicuously narrowed (constricted) at base</td><td rowspan="1" colspan="1"><italic><tp:taxon-name>Dupontiella</tp:taxon-name></italic></td></tr><tr><td rowspan="1" colspan="1">–</td><td rowspan="1" colspan="1">Pronotum not narrowed at base, oblong</td><td rowspan="1" colspan="1">7</td></tr><tr><td rowspan="1" colspan="1">7</td><td rowspan="1" colspan="1">Pronotum with distinctly raised lateral margins; submentum distinctly separated from gula in front, outer angles not prominent; at least front tibiae with spines at apex</td><td rowspan="1" colspan="1"><italic><tp:taxon-name>Corticotomus</tp:taxon-name></italic></td></tr><tr><td rowspan="1" colspan="1">–</td><td rowspan="1" colspan="1">Pronotum without distinctly raised lateral margins, apical angles obliterated; submentum not distinctly separated from gula in front, outer angles prominent and produced apically at least to base of mandibles; tibiae without spines</td><td rowspan="1" colspan="1"><italic><tp:taxon-name>Euschaefferia</tp:taxon-name></italic></td></tr><tr><td rowspan="1" colspan="1">8</td><td rowspan="1" colspan="1">Elytra with conspicuous carinae and regular punctation</td><td rowspan="1" colspan="1">9</td></tr><tr><td rowspan="1" colspan="1">–</td><td rowspan="1" colspan="1">Elytra without carinae, with regular sculpture only</td><td rowspan="1" colspan="1">10</td></tr><tr><td rowspan="1" colspan="1">9</td><td rowspan="1" colspan="1">Dorsal body surface distinctly flattened; very wide, black species, elytra with four striking orange spots; mesonotum with long orange hairs</td><td rowspan="1" colspan="1"><italic><tp:taxon-name>Elestora</tp:taxon-name></italic></td></tr><tr><td rowspan="1" colspan="1">–</td><td rowspan="1" colspan="1">Dorsal body surface not distinctly flattened, almost cylindrical; elongate, almost cylindrical, unicolorous (black or brown) species without colour pattern</td><td rowspan="1" colspan="1"><italic><tp:taxon-name>Melambia</tp:taxon-name></italic></td></tr><tr><td rowspan="1" colspan="1">10</td><td rowspan="1" colspan="1">Body including head and pronotum distinctly elongate; pronotum constricted at base</td><td rowspan="1" colspan="1"><italic><tp:taxon-name>Leipaspis</tp:taxon-name></italic></td></tr><tr><td rowspan="1" colspan="1">–</td><td rowspan="1" colspan="1">Body not so elongate; sides of pronotum subparallel or cordate</td><td rowspan="1" colspan="1">11</td></tr><tr><td rowspan="1" colspan="1">11</td><td rowspan="1" colspan="1">Tarsal pattern 4-4-4: 1st tarsomere coalescent with 2nd tarsomere in all pairs of legs; elytra rather convex</td><td rowspan="1" colspan="1"><italic><tp:taxon-name>Parallelodera</tp:taxon-name></italic></td></tr><tr><td rowspan="1" colspan="1">–</td><td rowspan="1" colspan="1">Tarsal pattern 5-5-5; elytra rather flattened</td><td rowspan="1" colspan="1">12</td></tr><tr><td rowspan="1" colspan="1"><!--PageBreak-->12</td><td rowspan="1" colspan="1">All tibiae with about 3-6 conspicuous spines along outer margin; pronotum subparallel, elongate; labrum retracted, hardly visible; body more coarsely sculptured</td><td rowspan="1" colspan="1"><italic><tp:taxon-name>Eupycnus</tp:taxon-name></italic></td></tr><tr><td rowspan="1" colspan="1">–</td><td rowspan="1" colspan="1">All tibiae with about 2–4 spines along outer margin; pronotum cordate, approximately as long as wide; labrum distinctly visible; body sculpture finer</td><td rowspan="1" colspan="1"><italic><tp:taxon-name>Tenebroides</tp:taxon-name></italic></td></tr></tbody></table></table-wrap></tp:treatment-sec><ref-list><ref id="B146"><mixed-citation xmlns:xlink="http://www.w3.org/1999/xlink" xlink:type="simple"><person-group><name name-style="western"><surname>Kolibáč</surname><given-names>J</given-names></name></person-group> (<year>2006</year>) <article-title>A review of the Trogossitidae. Part 2: Larval morphology, phylogeny and taxonomy (Coleoptera, Cleroidea).</article-title><source>Entomologica Basiliensia et Collectionis Frey</source><volume>28</volume>: <fpage>105</fpage>-<lpage>153</lpage>.</mixed-citation></ref><ref id="B149"><mixed-citation xmlns:xlink="http://www.w3.org/1999/xlink" xlink:type="simple"><person-group><name name-style="western"><surname>Kolibáč</surname><given-names>J</given-names></name></person-group> (<year>2008</year>) <article-title>Morphology, taxonomy and phylogeny of <italic>Phloiophilus edwardsi</italic> Stephens, 1830 (Coleoptera, Cleroidea).</article-title><source>Entomologica Basiliensia et Collectionis Frey</source><volume>30</volume>: <fpage>105</fpage>-<lpage>133</lpage>.</mixed-citation></ref></ref-list></tp:taxon-treatment>
