# Supplementary material for: Trogossitidae: A review of the beetle family, with a catalogue and keys
Source: Zookeys. 2013 Dec 31;(366):1–194. doi: 10.3897/zookeys.366.6172 (PMC3890666; doi:10.3897/zookeys.366.6172)
Supplement: XML Treatment for Airora [file zookeys.366.6172-treatment22.xml]

<!DOCTYPE tp:taxon-treatment
  PUBLIC "-//TaxonX//DTD Taxonomic Treatment Publishing DTD v0 20100105//EN" "tax-treatment-NSO.dtd">
<tp:taxon-treatment xmlns:tp="http://www.plazi.org/taxpub"><tp:treatment-meta><mixed-citation publication-type="journal"><person-group><name><surname>Kolibáč</surname><given-names>Jiří</given-names></name></person-group><article-title>Trogossitidae: A review of the beetle family,  with a catalogue and keys</article-title><source>Zookeys</source><day>31</day><month>12</month><year>2013</year><volume>2013</volume><issue>366</issue><fpage>1</fpage><lpage>194</lpage><pub-id pub-id-type="doi">10.3897/zookeys.366.6172</pub-id></mixed-citation></tp:treatment-meta><tp:nomenclature><label>Genus</label><tp:taxon-name>
                                <tp:taxon-name-part taxon-name-part-type="genus">Airora</tp:taxon-name-part>
                                <object-id xmlns:xlink="http://www.w3.org/1999/xlink" xlink:type="simple">http://species-id.net/wiki/Airora</object-id>
                            </tp:taxon-name><tp:taxon-authority>Reitter, 1876</tp:taxon-authority><xref ref-type="fig" rid="F1">Figs 1</xref><xref ref-type="fig" rid="F6">, 6</xref><xref ref-type="fig" rid="F5m">; Map 5</xref><tp:nomenclature-citation-list><tp:nomenclature-citation><tp:taxon-name>Airora</tp:taxon-name><comment> Reitter, E. 1876: 18.</comment></tp:nomenclature-citation></tp:nomenclature-citation-list></tp:nomenclature><tp:treatment-sec sec-type="Type species"><title>Type species:</title><p><italic><tp:taxon-name>Trogossita cylindrica</tp:taxon-name></italic> Serville, 1828 [designated by <xref ref-type="bibr" rid="B13">Barron 1971</xref>]</p><p>Léveillé, A. 1910: 7. Barron, J. R. 1971: 64. Kolibáč, J. 2005: 41 (redescription). Kolibáč, J. 2006: 111 (phylogeny)</p><p><italic><tp:taxon-name>Temnochilodes</tp:taxon-name></italic> Léveillé, 1890 [type species: <italic><tp:taxon-name>Temnochilodes dugesi</tp:taxon-name></italic> Léveillé, 1890]</p><p>Léveillé, A. 1910: 9. Kolibáč, J. 2005: 41 (synonymized)</p></tp:treatment-sec><tp:treatment-sec sec-type="Description"><title>Description.</title><p>Body size: about 7.0–16.0 mm. Body shape elongate. Gular sutures narrow, subparallel at apex. Frontoclypeal suture absent. Frons: longitudinal groove or depression absent. Cranium ventrally: tufts of long setae at sides present. Submentum: ctenidium absent. Antennal groove present. Eyes: size flat. Eyes number: two. Epicranial acumination deep. Lacinial hooks absent. Galea: shape elongate. Galea: ciliate setae absent. Mediostipes-Lacinia not fused. Palpifer: outer edge denticulate. Mandibular apical teeth number: two, vertically situated. Mola reduced but present. Penicillus (at base) present (fine, often membranous). Pubescence above mola or cutting edge absent. Ventral furrow present. Basal notch moderate. Labrum-Cranium not fused. Epipharyngial sclerite present. Lateral tormal process: projection curved downwards, processes not connected (<italic><tp:taxon-name>Airora</tp:taxon-name></italic>). Ligula: ciliate setae absent. Ligula rigid, strongly retroflexed, deeply emarginate. Hypopharyngeal sclerite consisting of two separate parts. Antenna 11-segmented. Antennal club asymmetrical, sensorial fields present. Front coxal cavities externally closed, internally open. Pronotum elongate. Prepectus absent. Middle coxal cavities open. Elytra: long hairs absent. Epipleuron moderate. Elytral interlocking mechanism present, carinae reduced. Elytral punctation regular, scales absent. Wing: radial cell oblong (or reduced), wedge cell present, cross vein MP3-4 present, cross vein AA1+2-3+4 absent. Front tibiae: spines along side large. Hooked spur present. Claws: denticle absent. Parasternites number along ventrites III–VII: one. Spiculum gastrale absent. Tegmen composed of two parts. Coxitae undivided.</p><p>Larva: Frontal arms V-shaped. Epicranial stem reduced. Endocarina present. Gular sutures conspicuous, parallel. Gula: anterior apodemes absent. Paragular sclerites present. Hypostomal rods absent. Stemmata number: five. Mandibular apical teeth number: two, <!--PageBreak--><!--PageBreak-->horizontally situated. Lacinia mandibulae absent. Mola absent. Maxillary palpi 3-segmented. Cardo: size much smaller than stipes. Labial palpi 2-segmented. Prementum in single part. Antennal joints 1 and 2 elongate. Sensory appendix very small. Thoracic sclerites pattern (dorsally) 1-2-2. Thoracic sclerites pattern (ventrally) 3+1+1. Abdominal segment IX not divided. Tergite IX flat. Urogomphi present, hooked; median process absent.</p><fig id="F6" position="float" orientation="portrait"><label>Figure 6.</label><caption><p><bold>A</bold> <italic><tp:taxon-name>Alindria spectabilis</tp:taxon-name></italic> <bold>B</bold> <italic><tp:taxon-name>Alindria elongata</tp:taxon-name></italic> <bold>C</bold> <italic><tp:taxon-name>Alindria</tp:taxon-name></italic> sp., Thailand <bold>D</bold> <italic><tp:taxon-name>Airora cylindrica</tp:taxon-name></italic> <bold>E</bold> <italic><tp:taxon-name>Airora</tp:taxon-name></italic> (syn. <italic><tp:taxon-name>Temnochilodes</tp:taxon-name></italic>) <italic>dugesi</italic> <bold>F</bold> <italic><tp:taxon-name>Corticotomus</tp:taxon-name></italic> (syn. <italic><tp:taxon-name>Colydobius</tp:taxon-name></italic>) <italic>divisus</italic> <bold>G</bold> <italic><tp:taxon-name>Elestora fulgurata</tp:taxon-name></italic>.</p></caption><graphic xmlns:xlink="http://www.w3.org/1999/xlink" xlink:href="ZooKeys-366-001-g010.jpg" position="float" orientation="portrait" xlink:type="simple"/></fig></tp:treatment-sec><tp:treatment-sec sec-type="Biology"><title>Biology.</title><p>Predatory. In USA, adults dwell mostly on branches and logs of various species of pine. Some specimens were also collected from the bush <italic><tp:taxon-name>Cercidiumcorreyanum</tp:taxon-name></italic> and some emerged from the fungus <italic><tp:taxon-name>Fomesapplanatus</tp:taxon-name></italic>. <italic><tp:taxon-name>Airora minuta</tp:taxon-name></italic> adults were observed preying on the bark beetle <italic><tp:taxon-name>Hylocurus</tp:taxon-name></italic>. (All <xref ref-type="bibr" rid="B13">Barron 1971</xref>.)</p></tp:treatment-sec><tp:treatment-sec sec-type="Distribution"><title>Distribution.</title><p>From Brazil to Canada.</p><fig id="F5m" position="float" orientation="portrait"><label>Map 5.</label><caption><p>A distribution of the tribe <tp:taxon-name>Trogossitini</tp:taxon-name>.</p></caption><graphic xmlns:xlink="http://www.w3.org/1999/xlink" xlink:href="ZooKeys-366-001-g011.jpg" position="float" orientation="portrait" xlink:type="simple"/></fig></tp:treatment-sec><tp:treatment-sec sec-type="Species"><title>Species:</title><p><italic><tp:taxon-name>Airora aequalis</tp:taxon-name></italic> Reitter, 1876; Canada, USA, Mexico (JRB)</p><p>Barron, J. R. 1971: 65 (syn. <italic><tp:taxon-name>Airora bicolor</tp:taxon-name></italic> Casey, 1916; synonymized by <xref ref-type="bibr" rid="B271">Schaeffer 1920</xref>: 193?). Barron, J. R. 1971: 67 (syn. <italic><tp:taxon-name>Airora polita</tp:taxon-name></italic> Casey, 1916; synonymized by author). Barron, J. R. 1971: 67 (syn. <italic><tp:taxon-name>Airora punctiventris</tp:taxon-name></italic> Casey, 1916; synonymized by author)</p><p><italic><tp:taxon-name>Airora apicalis</tp:taxon-name></italic> Reitter, 1876; Colombia (AL)</p><p>Léveillé, A. 1910: 7</p><p><italic><tp:taxon-name>Airora bituberculata</tp:taxon-name></italic> Léveillé, 1905; Brazil (AL)</p><p>Léveillé, A. 1910: 7</p><p><italic><tp:taxon-name>Airora canescens</tp:taxon-name></italic> Reitter, 1876; Central America (AL)</p><p>Léveillé, A. 1910: 7</p><!--PageBreak--><p><italic><tp:taxon-name>Airora centralis</tp:taxon-name></italic> Sharp, 1891; Mexico, Guatemala, Panama (AL)</p><p>Léveillé, A. 1910: 7</p><p><italic><tp:taxon-name>Airora cylindrica</tp:taxon-name></italic> Serville, 1828; Canada, USA, Mexico (JRB)</p><p>Léveillé, A. 1910: 7. Barron, J. R. 1971: 65 (syn. <italic><tp:taxon-name>Airora nigellus</tp:taxon-name></italic> Melsheimer, 1846; synonymized by whom?). Barron, J. R. 1971: 65 (syn. <italic><tp:taxon-name>Airora teres</tp:taxon-name></italic> Melsheimer, 1846; synonymized by author). Böving, A. G. &amp; Craighead, F. C. 1931: 273 (larva). Léveillé, A. 1910: 7 (<italic><tp:taxon-name>Airora teres</tp:taxon-name></italic> Melsheimer, 1846 = syn. <italic><tp:taxon-name>Airora aequalis</tp:taxon-name></italic> Reitter, 1877; synonymized by <xref ref-type="bibr" rid="B188">Léveillé 1910</xref>: 7).  Kolibáč, J. 2005: 42 (redescription). Reitter, E. 1876: 21 (syn. <italic><tp:taxon-name>Hypophloeus teres</tp:taxon-name></italic> Melsheimer, 1846)</p><p><italic><tp:taxon-name>Airora decipiens</tp:taxon-name></italic> Léveillé, 1899; Mexico (AL)</p><p>Léveillé, A. 1910: 7</p><p><italic><tp:taxon-name>Airora dugesi</tp:taxon-name></italic> Léveillé, 1890; Mexico (AL)</p><p>Léveillé, A. 1910: 9 (<italic><tp:taxon-name>Temnochilodes</tp:taxon-name></italic>). Kolibáč, J. 2005: 43 (redescription, combination)</p><p><italic><tp:taxon-name>Airora ferruginea</tp:taxon-name></italic> Léveillé, 1905; Venezuela (AL)</p><p>Léveillé, A. 1910: 7</p><p><italic><tp:taxon-name>Airora grouvellei</tp:taxon-name></italic> Léveillé, 1889; Colombia (AL)</p><p>Léveillé, A. 1910: 7</p><p><italic><tp:taxon-name>Airora humeralis</tp:taxon-name></italic> Léveillé, 1894; Brazil (AL)</p><p>Léveillé, A. 1910: 7</p><p><italic><tp:taxon-name>Airora longicollis</tp:taxon-name></italic> Guérin, 1846; Central and South America (AL)</p><p>Léveillé, A. 1910: 7 (syn. <italic><tp:taxon-name>Airora clivinoides</tp:taxon-name></italic> Reitter, 1876; synonymized by author?)</p><p><italic><tp:taxon-name>Airora mathani</tp:taxon-name></italic> Léveillé, 1878; Bolivia (AL)</p><p>Léveillé, A. 1910: 7</p><p><italic><tp:taxon-name>Airora minuta</tp:taxon-name></italic> Schaeffer, 1918; USA: Arizona, California (JRB)</p><p>Barron, J. R. 1971: 69</p><p><italic><tp:taxon-name>Airora modesta</tp:taxon-name></italic> Léveillé, 1907; Venezuela (AL)</p><p>Léveillé, A. 1910: 7</p><p><italic><tp:taxon-name>Airora parallelicollis</tp:taxon-name></italic> Léveillé, 1894; Brazil, Venezuela (AL)</p><p>Léveillé, A. 1910: 7</p><p><italic><tp:taxon-name>Airora pollens</tp:taxon-name></italic> Sharp, 1891; Mexico (AL)</p><p>Léveillé, A. 1910: 7</p><p><italic><tp:taxon-name>Airora procera</tp:taxon-name></italic> Reitter, 1876; Bolivia, Paraguay (AL)</p><p>Léveillé, A. 1910: 7</p><p><italic><tp:taxon-name>Airora striatopunctata</tp:taxon-name></italic> Reitter, 1876; West Indies, Brazil (AL)</p><p>Léveillé, A. 1910: 7</p><p><italic><tp:taxon-name>Airora suturata</tp:taxon-name></italic> Léveillé, 1894; Brazil (AL)</p><p>Léveillé, A. 1910: 7</p><p><italic><tp:taxon-name>Airora vicina</tp:taxon-name></italic> Léveillé, 1903; Brazil (AL)</p><p>Léveillé, A. 1910: 7</p><p><italic><tp:taxon-name>Airora wagneri</tp:taxon-name></italic> Léveillé, 1907; Argentina (AL)</p><p>Léveillé, A. 1910: 8</p><p><italic><tp:taxon-name>Airora yucatanica</tp:taxon-name></italic> Sharp, 1891; Mexico (AL)</p><p>Léveillé, A. 1910: 8</p><!--PageBreak--></tp:treatment-sec><tp:treatment-sec><!--Section generated to contain objects referenced in tp:taxon-treatment.--><fig id="F1" position="float" orientation="portrait"><label>Figure 1.</label><caption><p>Adult morphology: <bold>A</bold> <italic><tp:taxon-name>Alindria</tp:taxon-name></italic> sp. from Laos, ventral surface <bold>B</bold> <italic><tp:taxon-name>Leipaspis lauricola</tp:taxon-name></italic>, labium <bold>C</bold> <italic><tp:taxon-name>Airora cylindrica</tp:taxon-name></italic>, antennal club <bold>D</bold> <italic><tp:taxon-name>Corticotomus cylindricus</tp:taxon-name></italic>, mandible dorsally <bold>E</bold> <italic><tp:taxon-name>Airora cylindrica</tp:taxon-name></italic>, mandible ventrally <bold>F</bold> <italic><tp:taxon-name>Acalanthis quadrisignata</tp:taxon-name></italic>, labium <bold>G</bold> <italic><tp:taxon-name>Acalanthis quadrisignata</tp:taxon-name></italic>, maxilla <bold>H</bold> <italic><tp:taxon-name>Acalanthis quadrisignata</tp:taxon-name></italic>, wing <bold>I</bold> <italic><tp:taxon-name>Peltonyxa deyrollei</tp:taxon-name></italic>, tegmen composed of 3 parts <bold>J</bold> <italic><tp:taxon-name>Airora cylindrica</tp:taxon-name></italic>, tegmen composed of 2 parts.</p></caption><graphic xmlns:xlink="http://www.w3.org/1999/xlink" xlink:href="ZooKeys-366-001-g001.jpg" position="float" orientation="portrait" xlink:type="simple"/></fig></tp:treatment-sec><ref-list><ref id="B13"><mixed-citation xmlns:xlink="http://www.w3.org/1999/xlink" xlink:type="simple"><person-group><name name-style="western"><surname>Barron</surname><given-names>JR</given-names></name></person-group> (<year>1971</year>) <article-title>A revision of the Trogositidae of America North of Mexico (Coleoptera: Cleroidea).</article-title><source>Memoirs of the Entomological Society of Canada</source><volume>75</volume>: <fpage>1</fpage>-<lpage>143</lpage>. doi: <ext-link ext-link-type="uri" xlink:href="http://dx.doi.org/10.4039/entm10375fv" xlink:type="simple">10.4039/entm10375fv</ext-link></mixed-citation></ref><ref id="B271"><mixed-citation xmlns:xlink="http://www.w3.org/1999/xlink" xlink:type="simple"><person-group><name name-style="western"><surname>Schaeffer</surname><given-names>CF A</given-names></name></person-group> (<year>1920</year>) <article-title>Ostomidae.</article-title> In: <person-group><name name-style="western"><surname>Leng</surname><given-names>CW</given-names></name></person-group> (<role>Ed</role>) <issue-title>Catalogue of the Coleoptera of America, north of Mexico.</issue-title><publisher-loc>Mont Vernon, N.Y.</publisher-loc>, <fpage>193</fpage>-<lpage>194</lpage>.</mixed-citation></ref><ref id="B188"><mixed-citation xmlns:xlink="http://www.w3.org/1999/xlink" xlink:type="simple"><person-group><name name-style="western"><surname>Léveillé</surname><given-names>A</given-names></name></person-group> (<year>1910</year>) <article-title>Temnochilidae.</article-title> In: <person-group><name name-style="western"><surname>Schenkling</surname><given-names>S</given-names></name></person-group> (<role>Ed</role>) <source>Coleopterorum Catalogus</source><volume>11</volume>, <publisher-name>W. Junk</publisher-name>, <publisher-loc>Berlin</publisher-loc>, <lpage>40</lpage> pp.</mixed-citation></ref></ref-list></tp:taxon-treatment>
