# Supplementary material for: Trogossitidae: A review of the beetle family, with a catalogue and keys
Source: Zookeys. 2013 Dec 31;(366):1–194. doi: 10.3897/zookeys.366.6172 (PMC3890666; doi:10.3897/zookeys.366.6172)
Supplement: XML Treatment for Alindria [file zookeys.366.6172-treatment23.xml]

<!DOCTYPE tp:taxon-treatment
  PUBLIC "-//TaxonX//DTD Taxonomic Treatment Publishing DTD v0 20100105//EN" "tax-treatment-NSO.dtd">
<tp:taxon-treatment xmlns:tp="http://www.plazi.org/taxpub"><tp:treatment-meta><mixed-citation publication-type="journal"><person-group><name><surname>Kolibáč</surname><given-names>Jiří</given-names></name></person-group><article-title>Trogossitidae: A review of the beetle family,  with a catalogue and keys</article-title><source>Zookeys</source><day>31</day><month>12</month><year>2013</year><volume>2013</volume><issue>366</issue><fpage>1</fpage><lpage>194</lpage><pub-id pub-id-type="doi">10.3897/zookeys.366.6172</pub-id></mixed-citation></tp:treatment-meta><tp:nomenclature><label>Genus</label><tp:taxon-name>
                                <tp:taxon-name-part taxon-name-part-type="genus">Alindria</tp:taxon-name-part>
                                <object-id xmlns:xlink="http://www.w3.org/1999/xlink" xlink:type="simple">http://species-id.net/wiki/Alindria</object-id>
                            </tp:taxon-name><tp:taxon-authority>Erichson, 1844</tp:taxon-authority><xref ref-type="fig" rid="F1">Figs 1</xref><xref ref-type="fig" rid="F6">, 6</xref><xref ref-type="fig" rid="F5m">; Map 5</xref><tp:nomenclature-citation-list><tp:nomenclature-citation><tp:taxon-name>Alindria</tp:taxon-name><comment> Erichson, W. F. 1844: 451.</comment></tp:nomenclature-citation></tp:nomenclature-citation-list></tp:nomenclature><tp:treatment-sec sec-type="Type species"><title>Type species.</title><p><italic><tp:taxon-name>Trogossita grandis</tp:taxon-name></italic> Serville, 1828 [designated by <xref ref-type="bibr" rid="B145">Kolibáč 2005</xref>]</p><p>Léveillé, A. 1910: 8. Kolibáč, J. 2005: 43 (redescription). Kolibáč, J. 2006: 111 (phylogeny). Kolibáč, J. 2007a: 364</p></tp:treatment-sec><tp:treatment-sec sec-type="Description"><title>Description.</title><p>Body size: about 11.0–34.0 mm. Body shape elongate. Gular sutures reduced. Frontoclypeal suture absent. Frons: longitudinal groove or depression absent. Cranium ventrally: tufts of long setae at sides present. Submentum of males: ctenidium present. Antennal groove present. Eyes: size flat. Eyes number: two. Epicranial acumination deep. Lacinial hooks absent. Galea: shape elongate. Galea: ciliate setae absent. Mediostipes-Lacinia not fused. Palpifer: outer edge denticulate. Mandibular apical teeth number: two, horizontally situated. Mola reduced but present. Penicillus (at base) present (fine, often membranous). Pubescence above mola or cutting edge absent. Ventral furrow present. Basal notch shallow or absent. Labrum-Cranium not fused. Epipharyngial sclerite present. Lateral tormal process: projection curved downwards, processes not connected (<italic><tp:taxon-name>Airora</tp:taxon-name></italic>). Ligula: ciliate setae absent. Ligula rigid, strongly retroflexed, deeply emarginate. Hypopharyngeal sclerite consisting of two separate parts. Antenna 11-segmented. Antennal club asymmetrical, sensorial fields present. Front coxal cavities externally closed, internally open. Pronotum transverse. Prepectus absent. Middle coxal cavities open. Elytra: long hairs absent. Epipleuron moderate. Elytral interlocking mechanism present, carinae reduced. Elytral punctation regular, scales absent. Wing: radial cell triangular, wedge cell present, cross vein MP3-4 present, cross vein AA1+2-3+4 present. Front tibiae: spines along side large. Hooked spur present. Claws: denticle absent. Parasternites number along ventrites III–VII: two. Spiculum gastrale absent. Tegmen composed of two parts. Coxitae undivided.</p></tp:treatment-sec><tp:treatment-sec sec-type="Biology"><title>Biology.</title><p>Predatory. Biology unknown; adults are sometimes collected at light.</p></tp:treatment-sec><tp:treatment-sec sec-type="Distribution"><title>Distribution.</title><p>Disjunctive distribution: most species distributed in tropical Africa and Madagascar; about four south-eastern Asian species are also congeneric. Two unidentified specimens from Argentina (Természettudományi Múzeum Budapest) may be mislabelled.</p></tp:treatment-sec><tp:treatment-sec sec-type="Species"><title>Species:</title><p><italic><tp:taxon-name>Alindria alluaudi</tp:taxon-name></italic> Léveillé, 1894; Madagascar (AL)</p><p>Léveillé, A. 1910: 8</p><p><italic><tp:taxon-name>Alindria alutacea</tp:taxon-name></italic> Murray, 1867; Old Calabar (AL)</p><p>Léveillé, A. 1910: 8</p><p><italic><tp:taxon-name>Alindria angusta</tp:taxon-name></italic> Léveillé, 1898; Madagascar (AL)</p><p>Léveillé, A. 1910: 8</p><p><italic><tp:taxon-name>Alindria auberti</tp:taxon-name></italic> Léveillé, 1905; China: Sichuan (AL)</p><p>Léveillé, A. 1910: 8. Kolibáč, J. 2007a: 364</p><!--PageBreak--><p><italic><tp:taxon-name>Alindria australis</tp:taxon-name></italic> Péringuey, 1885; South Africa: Cap, Transvaal (AL)</p><p>Léveillé, A. 1910: 8</p><p><italic><tp:taxon-name>Alindria bicolor</tp:taxon-name></italic> Basilewsky, 1956; Rwanda (AD)</p><p>Basilewsky, P. 1956: 392</p><p><italic><tp:taxon-name>Alindria bouvieri</tp:taxon-name></italic> Léveillé, 1898; Madagascar (AL)</p><p>Léveillé, A. 1910: 8</p><p><italic><tp:taxon-name>Alindria chevrolati</tp:taxon-name></italic> Reitter, 1876; Senegal (AL)</p><p>Léveillé, A. 1910: 8</p><p><italic><tp:taxon-name>Alindria cribrosicollis</tp:taxon-name></italic> Léveillé, 1888; Tenasserim (AL)</p><p>Léveillé, A. 1910: 8</p><p><italic><tp:taxon-name>Alindria cyaneicornis</tp:taxon-name></italic> Fairmaire, 1887; Madagascar (AL)</p><p>Léveillé, A. 1910: 8</p><p><italic><tp:taxon-name>Alindria docorsei</tp:taxon-name></italic> Léveillé, 1901; Madagascar (AL)</p><p>Léveillé, A. 1910: 8</p><p><italic><tp:taxon-name>Alindria elongata</tp:taxon-name></italic> Guérin, 1846; Guinea (AL)</p><p>Léveillé, A. 1910: 8</p><p><italic><tp:taxon-name>Alindria grandis</tp:taxon-name></italic> Serville, 1825; Senegal, Cap (varA)</p><p>Léveillé, A. 1910: 8 (syn. <italic><tp:taxon-name>Alindria cylindrica</tp:taxon-name></italic> Olivier, 1792; synonymized by author?). Kolibáč, J. 2005: 43 (redescription). Léveillé, A. 1910: 8 (syn. <italic><tp:taxon-name>Alindria ingenicula</tp:taxon-name></italic> Gistl &amp; Bromme, 1850; synonymized by author?). Léveillé, A. 1910: 8 (syn. <italic><tp:taxon-name>Alindria major</tp:taxon-name></italic> Guérin, 1825; syn. by author?)</p><p><italic><tp:taxon-name>Alindria lesnei</tp:taxon-name></italic> Léveillé, 1907; East Africa (AL)</p><p>Léveillé, A. 1910: 8</p><p><italic><tp:taxon-name>Alindria orientalis</tp:taxon-name></italic> Redtenbacher, 1844; India: Kashmir (AL)</p><p>Léveillé, A. 1910: 8</p><p>Léveillé, A. 1910: 8 (syn. <italic><tp:taxon-name>Alindria parallela</tp:taxon-name></italic> Léveillé, 1889; synonymized by <xref ref-type="bibr" rid="B147">Kolibáč 2007a</xref>); Andamans (AL)</p><p>Kolibáč, J. 2007a: 364 (syn. <italic><tp:taxon-name>Alindria parallela</tp:taxon-name></italic> Léveillé, 1889; synonymized by author)</p><p><italic><tp:taxon-name>Alindria ornata</tp:taxon-name></italic> Léveillé, 1898; Congo (AL)</p><p>Léveillé, A. 1910: 8</p><p><italic><tp:taxon-name>Alindria ruandana</tp:taxon-name></italic> Basilewsky, 1956; Rwanda (AD)</p><p>Basilewsky, P. 1956: 390</p><p><italic><tp:taxon-name>Alindria sedilloti</tp:taxon-name></italic> Léveillé, 1881; Madagascar (AL)</p><p>Léveillé, A. 1910: 8. Léveillé, A. 1910: 8 (syn. <italic><tp:taxon-name>Alindria sikorai</tp:taxon-name></italic> Kuwert, 1891; synonymized by author?)</p><p><italic><tp:taxon-name>Alindria sericea</tp:taxon-name></italic> Léveillé, 1898; Madagascar (AL)</p><p>Léveillé, A. 1910: 8</p><p><italic><tp:taxon-name>Alindria spectabilis</tp:taxon-name></italic> Klug, 1833; Madagascar (AL)</p><p>Léveillé, A. 1910: 8</p><p><italic><tp:taxon-name>Alindria virescens</tp:taxon-name></italic> Léveillé, 1907; “India” (varA)</p><p>Léveillé, A. 1910: 9. Kolibáč, J. 2007a: 364</p><!--PageBreak--></tp:treatment-sec><tp:treatment-sec><!--Section generated to contain objects referenced in tp:taxon-treatment.--><fig id="F1" position="float" orientation="portrait"><label>Figure 1.</label><caption><p>Adult morphology: <bold>A</bold> <italic><tp:taxon-name>Alindria</tp:taxon-name></italic> sp. from Laos, ventral surface <bold>B</bold> <italic><tp:taxon-name>Leipaspis lauricola</tp:taxon-name></italic>, labium <bold>C</bold> <italic><tp:taxon-name>Airora cylindrica</tp:taxon-name></italic>, antennal club <bold>D</bold> <italic><tp:taxon-name>Corticotomus cylindricus</tp:taxon-name></italic>, mandible dorsally <bold>E</bold> <italic><tp:taxon-name>Airora cylindrica</tp:taxon-name></italic>, mandible ventrally <bold>F</bold> <italic><tp:taxon-name>Acalanthis quadrisignata</tp:taxon-name></italic>, labium <bold>G</bold> <italic><tp:taxon-name>Acalanthis quadrisignata</tp:taxon-name></italic>, maxilla <bold>H</bold> <italic><tp:taxon-name>Acalanthis quadrisignata</tp:taxon-name></italic>, wing <bold>I</bold> <italic><tp:taxon-name>Peltonyxa deyrollei</tp:taxon-name></italic>, tegmen composed of 3 parts <bold>J</bold> <italic><tp:taxon-name>Airora cylindrica</tp:taxon-name></italic>, tegmen composed of 2 parts.</p></caption><graphic xmlns:xlink="http://www.w3.org/1999/xlink" xlink:href="ZooKeys-366-001-g001.jpg" position="float" orientation="portrait" xlink:type="simple"/></fig><fig id="F6" position="float" orientation="portrait"><label>Figure 6.</label><caption><p><bold>A</bold> <italic><tp:taxon-name>Alindria spectabilis</tp:taxon-name></italic> <bold>B</bold> <italic><tp:taxon-name>Alindria elongata</tp:taxon-name></italic> <bold>C</bold> <italic><tp:taxon-name>Alindria</tp:taxon-name></italic> sp., Thailand <bold>D</bold> <italic><tp:taxon-name>Airora cylindrica</tp:taxon-name></italic> <bold>E</bold> <italic><tp:taxon-name>Airora</tp:taxon-name></italic> (syn. <italic><tp:taxon-name>Temnochilodes</tp:taxon-name></italic>) <italic>dugesi</italic> <bold>F</bold> <italic><tp:taxon-name>Corticotomus</tp:taxon-name></italic> (syn. <italic><tp:taxon-name>Colydobius</tp:taxon-name></italic>) <italic>divisus</italic> <bold>G</bold> <italic><tp:taxon-name>Elestora fulgurata</tp:taxon-name></italic>.</p></caption><graphic xmlns:xlink="http://www.w3.org/1999/xlink" xlink:href="ZooKeys-366-001-g010.jpg" position="float" orientation="portrait" xlink:type="simple"/></fig><fig id="F5m" position="float" orientation="portrait"><label>Map 5.</label><caption><p>A distribution of the tribe <tp:taxon-name>Trogossitini</tp:taxon-name>.</p></caption><graphic xmlns:xlink="http://www.w3.org/1999/xlink" xlink:href="ZooKeys-366-001-g011.jpg" position="float" orientation="portrait" xlink:type="simple"/></fig></tp:treatment-sec><ref-list><ref id="B145"><mixed-citation xmlns:xlink="http://www.w3.org/1999/xlink" xlink:type="simple"><person-group><name name-style="western"><surname>Kolibáč</surname><given-names>J</given-names></name></person-group> (<year>2005</year>) <article-title>A review of the Trogositidae. Part 1: Morphology of the genera (Coleoptera, Cleroidea).</article-title><source>Entomologica Basiliensia et Collectionis Frey</source><volume>27</volume>: <fpage>39</fpage>-<lpage>159</lpage>.</mixed-citation></ref><ref id="B147"><mixed-citation xmlns:xlink="http://www.w3.org/1999/xlink" xlink:type="simple"><person-group><name name-style="western"><surname>Kolibáč</surname><given-names>J</given-names></name></person-group> (<year>2007a</year>) <article-title>Trogossitidae.</article-title> In: <person-group><name name-style="western"><surname>Löbl</surname><given-names>I</given-names></name><name name-style="western"><surname>Smetana</surname><given-names>A</given-names></name></person-group> (<role>Eds</role>) <issue-title>Catalogue of Palaearctic Coleoptera.</issue-title> Vol. <volume>4</volume>. <publisher-name>Apollo Books</publisher-name>, <publisher-loc>Stenstrup</publisher-loc>, <fpage>364</fpage>-<lpage>366</lpage>.</mixed-citation></ref></ref-list></tp:taxon-treatment>
