# Supplementary material for: Trogossitidae: A review of the beetle family, with a catalogue and keys
Source: Zookeys. 2013 Dec 31;(366):1–194. doi: 10.3897/zookeys.366.6172 (PMC3890666; doi:10.3897/zookeys.366.6172)
Supplement: XML Treatment for Corticotomus [file zookeys.366.6172-treatment24.xml]

<!DOCTYPE tp:taxon-treatment
  PUBLIC "-//TaxonX//DTD Taxonomic Treatment Publishing DTD v0 20100105//EN" "tax-treatment-NSO.dtd">
<tp:taxon-treatment xmlns:tp="http://www.plazi.org/taxpub"><tp:treatment-meta><mixed-citation publication-type="journal"><person-group><name><surname>Kolibáč</surname><given-names>Jiří</given-names></name></person-group><article-title>Trogossitidae: A review of the beetle family,  with a catalogue and keys</article-title><source>Zookeys</source><day>31</day><month>12</month><year>2013</year><volume>2013</volume><issue>366</issue><fpage>1</fpage><lpage>194</lpage><pub-id pub-id-type="doi">10.3897/zookeys.366.6172</pub-id></mixed-citation></tp:treatment-meta><tp:nomenclature><label>Genus</label><tp:taxon-name>
                                <tp:taxon-name-part taxon-name-part-type="genus">Corticotomus</tp:taxon-name-part>
                                <object-id xmlns:xlink="http://www.w3.org/1999/xlink" xlink:type="simple">http://species-id.net/wiki/Corticotomus</object-id>
                            </tp:taxon-name><tp:taxon-authority>Sharp, 1891</tp:taxon-authority><xref ref-type="fig" rid="F1">Figs 1</xref><xref ref-type="fig" rid="F6">, 6</xref><xref ref-type="fig" rid="F5m">; Map 5</xref><tp:nomenclature-citation-list><tp:nomenclature-citation><tp:taxon-name>Corticotomus</tp:taxon-name><comment> Sharp, D. 1891: 390.</comment></tp:nomenclature-citation></tp:nomenclature-citation-list></tp:nomenclature><tp:treatment-sec sec-type="Type species"><title>Type species.</title><p><italic><tp:taxon-name>Corticotomus basalis</tp:taxon-name></italic> Sharp, 1891 [designated by <xref ref-type="bibr" rid="B13">Barron 1971</xref>]</p><p>Léveillé, A. 1910: 7. Downie, N. M. &amp; Arnett, R. H. Jr. 1996: 936 (key). Kolibáč, J. 2005: 50 (redescription). Kolibáč, J. 2006: 111 (phylogeny). Lepesme, P. &amp; Paulian, R. 1944: 138 (<italic><tp:taxon-name>Colydobius</tp:taxon-name></italic> Sharp, 1891) (key). Léveillé, A. 1910: 20 (<italic><tp:taxon-name>Colydobius</tp:taxon-name></italic> Sharp, 1891)</p><p><italic><tp:taxon-name>Colydobius</tp:taxon-name></italic> Sharp, 1891 [type species: <italic><tp:taxon-name>Colydobius divisus</tp:taxon-name></italic> Sharp, 1891; designated by <xref ref-type="bibr" rid="B145">Kolibáč 2005</xref>]</p><p>Léveillé, A. 1910: 20. Kolibáč, J. 2005: 50 (synonymized)</p><p><italic><tp:taxon-name>Leveillesoma</tp:taxon-name></italic> Lepesme &amp; Paulian, 1944 [type species: <italic><tp:taxon-name>Nemosomia fulva</tp:taxon-name></italic> Léveillé, 1905; by original designation]</p><p>Lepesme, P. &amp; Paulian, R. 1944: 139. Kolibáč, J. 2005: 50 (synonymized)</p><p><italic><tp:taxon-name>Parafilumis</tp:taxon-name></italic> Casey, 1916 [type species: <italic><tp:taxon-name>Parafilumis estriata</tp:taxon-name></italic> Casey, 1916; by original designation and monotypy]</p><p>Barron, J. R. 1971: 53 (synonymized)</p></tp:treatment-sec><tp:treatment-sec sec-type="Description"><title>Description.</title><p>Body size: about 3.0–5.0 mm. Body shape elongate. Gular sutures narrow, subparallel at apex. Frontoclypeal suture absent. Frons: longitudinal groove or depression absent. Cranium ventrally: tufts of long setae at sides absent. Submentum: ctenidium absent. Antennal groove present. Eyes: size moderate. Eyes number: two. Epicranial acumination deep. Lacinial hooks absent. Galea: shape elongate. Galea: ciliate setae present. Mediostipes-Lacinia not fused. Palpifer: outer edge denticulate. Mandibular apical teeth number: two, horizontally situated. Mola reduced but present. Penicillus (at base) present (fine, often membranous). Pubescence above mola or cutting edge absent. Ventral furrow present. Basal notch shallow or absent. Labrum-Cranium not fused. Epipharyngial sclerite present. Lateral tormal process: projection curved downwards, processes not connected (<italic><tp:taxon-name>Airora</tp:taxon-name></italic>). Ligula: ciliate setae present. Ligula rigid, not retroflexed, weakly emarginate. Hypopharyngeal sclerite sickle shaped. Antenna 11-segmented. Antennal club asymmetrical, sensorial fields present. Front coxal cavities externally closed, internally open. Pronotum elongate. Prepectus absent. Middle coxal cavities open. Elytra: long hairs absent. Epipleuron moderate. Elytral interlocking mechanism present, carinae reduced. Elytral punctation regular, scales absent. Wing: radial cell open (outer vein present), wedge cell absent, cross vein MP3-4 absent, cross vein AA1+2-3+4 absent. Front tibiae: spines along side large. Hooked spur present. Claws: denticle absent. Spiculum gastrale absent. Tegmen composed of two parts. Coxitae undivided.</p></tp:treatment-sec><tp:treatment-sec sec-type="Biology"><title>Biology.</title><p>Predatory. North American species have been both reared and collected from various species of pine and willow, also from <italic><tp:taxon-name>Rhus</tp:taxon-name></italic>, <italic><tp:taxon-name>Pseudotsuga</tp:taxon-name></italic>, and other trees (<xref ref-type="bibr" rid="B13">Barron 1971</xref>, <xref ref-type="bibr" rid="B57">Dajoz 1997</xref>). The <italic><tp:taxon-name>Corticotomus</tp:taxon-name></italic> species were mostly found under bark but also in the burrows of <italic><tp:taxon-name>Cryphalus</tp:taxon-name></italic> (<tp:taxon-name>Scolytinae</tp:taxon-name>) (<xref ref-type="bibr" rid="B13">Barron 1971</xref>). <xref ref-type="bibr" rid="B57">Dajoz (1997)</xref> noted <italic><tp:taxon-name>Corticotomus apicalis</tp:taxon-name></italic> associated with the bark beetle <italic><tp:taxon-name>Chaetophloeus parkinsoniae</tp:taxon-name></italic>. The way of life of <italic><tp:taxon-name>Corticotomus</tp:taxon-name></italic> is probably similar to that of <italic><tp:taxon-name>Nemozoma</tp:taxon-name></italic>.</p><!--PageBreak--></tp:treatment-sec><tp:treatment-sec sec-type="Distribution"><title>Distribution.</title><p>Distributed from Brazil to Canada. One species, unknown to me, is described from Chile.</p></tp:treatment-sec><tp:treatment-sec sec-type="Species"><title>Species:</title><p><italic><tp:taxon-name>Corticotomus apicalis</tp:taxon-name></italic> Van Dyke, 1944; Western USA (JRB)</p><p>Barron, J. R. 1971: 60. Dajoz, R. 1997: 42 (biology). Van Dyke, E. C. 1944: 151</p><p><italic><tp:taxon-name>Corticotomus basalis</tp:taxon-name></italic> Sharp, 1891; Guatemala (AL)</p><p>Léveillé, A. 1910: 7. Kolibáč, J. 2005: 50</p><p><italic><tp:taxon-name>Corticotomus bicolor</tp:taxon-name></italic> Léveillé, 1895; Chile (AL)</p><p>Léveillé, A. 1910: 7</p><p><italic><tp:taxon-name>Corticotomus californicus</tp:taxon-name></italic> Van Dyke, 1915; Western USA (JRB)</p><p>Barron, J. R. 1971: 60 (syn. <italic><tp:taxon-name>Parafilumis estriata</tp:taxon-name></italic> Casey, T. L. 1916: 207, 283; synonymized by whom?). Van Dyke, E. C. 1915: 28. Schaeffer, C. F. A. 1920: 193</p><p><italic><tp:taxon-name>Corticotomus caviceps</tp:taxon-name></italic> Fall, 1910; Western Canada and USA (JRB, varA)</p><p>Barron, J. R. 1971: 58. Dajoz, R. 1997: 41 (diagnosis). Barron, J. R. 1971: 58 (syn. <italic><tp:taxon-name>Corticotomus laeviventris</tp:taxon-name></italic> Casey, 1916; synonymized by whom?). Fall, H. C. 1910: Lepesme, P. &amp; Paulian, R. 1944: 140 (<italic><tp:taxon-name>Nemosoma</tp:taxon-name></italic> s.str. <italic>caviceps</italic> Fall, 1910)</p><p><italic><tp:taxon-name>Corticotomus cylidricus</tp:taxon-name></italic> LeConte, 1863; Eastern USA: Iowa (JRB)</p><p>Léveillé, A. 1910: 5 (<italic><tp:taxon-name>Nemosoma</tp:taxon-name></italic>). Barron, J. R. 1971: 57 (syn. <italic><tp:taxon-name>Corticotomus cylindricus</tp:taxon-name></italic> var. <italic>texanus</italic> Schaeffer, 1918). Schaeffer, C. F. A. 1920: 193 (<italic><tp:taxon-name>Corticotomus cylindricus</tp:taxon-name></italic> subsp. <italic>texanus</italic> Schaeffer, C. F. A. 1918: 192). Barron, J. R. 1971: 56. Van Dyke, E. C. 1915: 26. Kolibáč, J. 2005: 51 (redescription). Böving, A. G. &amp; F. C. Craighead, 1931: 273 (larva). Reitter, E. 1876: 14 (<italic><tp:taxon-name>Nemosoma</tp:taxon-name></italic>). Lepesme, P. &amp; Paulian, R. 1944: 140 (<italic><tp:taxon-name>Nemosoma</tp:taxon-name></italic> s.str.)</p><p><italic><tp:taxon-name>Corticotomus depressus</tp:taxon-name></italic> Schaeffer, 1918; Eastern USA (JRB)</p><p>Barron, J. R. 1971: 54. Schaeffer, C. F. A. 1918: 192</p><p><italic><tp:taxon-name>Corticotomus divisus</tp:taxon-name></italic> Sharp, 1891; Panama (AL)</p><p>Léveillé, A. 1910: 20 (<italic><tp:taxon-name>Colydobius</tp:taxon-name></italic>). Kolibáč, J. 2005: 51 (combination)</p><p><italic><tp:taxon-name>Corticotomus dufaui</tp:taxon-name></italic> Léveillé, 1907; Guadeloupe (AL)</p><p>Léveillé, A. 1910: 20. Kolibáč, J. 2005: 52 (redescription)</p><p><italic><tp:taxon-name>Corticotomus fulva</tp:taxon-name></italic> Léveillé, 1905; Brazil (AL)</p><p>Léveillé, A. 1910: 4 (<italic><tp:taxon-name>Nemosomia</tp:taxon-name></italic>). Kolibáč, J. 2005: 50 (combination). Lepesme, P. &amp; Paulian, R. 1944: 139 (<italic><tp:taxon-name>Nemosomia</tp:taxon-name></italic>) (combined with <italic><tp:taxon-name>Leveillesoma</tp:taxon-name></italic>)</p><p><italic><tp:taxon-name>Corticotomus parallelum</tp:taxon-name></italic> Melsheimer, 1844; Eastern USA (JRB)</p><p>Léveillé, A. 1910: 6 (<italic><tp:taxon-name>Nemosoma</tp:taxon-name></italic>). Barron, J. R. 1971: 55. Lepesme, P. &amp; Paulian, R. 1944: 140 (<italic><tp:taxon-name>Nemosoma</tp:taxon-name></italic>). Reitter, E. 1876: 14 (<italic><tp:taxon-name>Nemosoma</tp:taxon-name></italic>)</p><p><italic><tp:taxon-name>Corticotomus quadrimaculatus</tp:taxon-name></italic> Léveillé, 1894; Brazil (AL)</p><p>Léveillé, A. 1910: 7</p><p><italic><tp:taxon-name>Corticotomus sharpi</tp:taxon-name></italic> Léveillé, 1905; Mexico (AL)</p><p>Léveillé, A. 1910: 7</p><p><italic><tp:taxon-name>Corticotomus signatus</tp:taxon-name></italic> Sharp, 1891; Guatemala (AL)</p><p>Léveillé, A. 1910: 20</p><p><italic><tp:taxon-name>Corticotomus testaceus</tp:taxon-name></italic> Dajoz, 1997; USA: Arizona (AD)</p><p>Dajoz, R. 1997: 40</p><!--PageBreak--></tp:treatment-sec><tp:treatment-sec><!--Section generated to contain objects referenced in tp:taxon-treatment.--><fig id="F1" position="float" orientation="portrait"><label>Figure 1.</label><caption><p>Adult morphology: <bold>A</bold> <italic><tp:taxon-name>Alindria</tp:taxon-name></italic> sp. from Laos, ventral surface <bold>B</bold> <italic><tp:taxon-name>Leipaspis lauricola</tp:taxon-name></italic>, labium <bold>C</bold> <italic><tp:taxon-name>Airora cylindrica</tp:taxon-name></italic>, antennal club <bold>D</bold> <italic><tp:taxon-name>Corticotomus cylindricus</tp:taxon-name></italic>, mandible dorsally <bold>E</bold> <italic><tp:taxon-name>Airora cylindrica</tp:taxon-name></italic>, mandible ventrally <bold>F</bold> <italic><tp:taxon-name>Acalanthis quadrisignata</tp:taxon-name></italic>, labium <bold>G</bold> <italic><tp:taxon-name>Acalanthis quadrisignata</tp:taxon-name></italic>, maxilla <bold>H</bold> <italic><tp:taxon-name>Acalanthis quadrisignata</tp:taxon-name></italic>, wing <bold>I</bold> <italic><tp:taxon-name>Peltonyxa deyrollei</tp:taxon-name></italic>, tegmen composed of 3 parts <bold>J</bold> <italic><tp:taxon-name>Airora cylindrica</tp:taxon-name></italic>, tegmen composed of 2 parts.</p></caption><graphic xmlns:xlink="http://www.w3.org/1999/xlink" xlink:href="ZooKeys-366-001-g001.jpg" position="float" orientation="portrait" xlink:type="simple"/></fig><fig id="F6" position="float" orientation="portrait"><label>Figure 6.</label><caption><p><bold>A</bold> <italic><tp:taxon-name>Alindria spectabilis</tp:taxon-name></italic> <bold>B</bold> <italic><tp:taxon-name>Alindria elongata</tp:taxon-name></italic> <bold>C</bold> <italic><tp:taxon-name>Alindria</tp:taxon-name></italic> sp., Thailand <bold>D</bold> <italic><tp:taxon-name>Airora cylindrica</tp:taxon-name></italic> <bold>E</bold> <italic><tp:taxon-name>Airora</tp:taxon-name></italic> (syn. <italic><tp:taxon-name>Temnochilodes</tp:taxon-name></italic>) <italic>dugesi</italic> <bold>F</bold> <italic><tp:taxon-name>Corticotomus</tp:taxon-name></italic> (syn. <italic><tp:taxon-name>Colydobius</tp:taxon-name></italic>) <italic>divisus</italic> <bold>G</bold> <italic><tp:taxon-name>Elestora fulgurata</tp:taxon-name></italic>.</p></caption><graphic xmlns:xlink="http://www.w3.org/1999/xlink" xlink:href="ZooKeys-366-001-g010.jpg" position="float" orientation="portrait" xlink:type="simple"/></fig><fig id="F5m" position="float" orientation="portrait"><label>Map 5.</label><caption><p>A distribution of the tribe <tp:taxon-name>Trogossitini</tp:taxon-name>.</p></caption><graphic xmlns:xlink="http://www.w3.org/1999/xlink" xlink:href="ZooKeys-366-001-g011.jpg" position="float" orientation="portrait" xlink:type="simple"/></fig></tp:treatment-sec><ref-list><ref id="B13"><mixed-citation xmlns:xlink="http://www.w3.org/1999/xlink" xlink:type="simple"><person-group><name name-style="western"><surname>Barron</surname><given-names>JR</given-names></name></person-group> (<year>1971</year>) <article-title>A revision of the Trogositidae of America North of Mexico (Coleoptera: Cleroidea).</article-title><source>Memoirs of the Entomological Society of Canada</source><volume>75</volume>: <fpage>1</fpage>-<lpage>143</lpage>. doi: <ext-link ext-link-type="uri" xlink:href="http://dx.doi.org/10.4039/entm10375fv" xlink:type="simple">10.4039/entm10375fv</ext-link></mixed-citation></ref><ref id="B145"><mixed-citation xmlns:xlink="http://www.w3.org/1999/xlink" xlink:type="simple"><person-group><name name-style="western"><surname>Kolibáč</surname><given-names>J</given-names></name></person-group> (<year>2005</year>) <article-title>A review of the Trogositidae. Part 1: Morphology of the genera (Coleoptera, Cleroidea).</article-title><source>Entomologica Basiliensia et Collectionis Frey</source><volume>27</volume>: <fpage>39</fpage>-<lpage>159</lpage>.</mixed-citation></ref><ref id="B57"><mixed-citation xmlns:xlink="http://www.w3.org/1999/xlink" xlink:type="simple"><person-group><name name-style="western"><surname>Dajoz</surname><given-names>R</given-names></name></person-group> (<year>1997</year>) <article-title>Description de <italic>Corticotomus testaceus</italic> n. sp. (Coleoptera Trogositidae) et notes sur trois espèces de l’Ouest des Etats-Unis. Bull. mens. Soc. linn.</article-title><source>Lyon</source><volume>66</volume>: <fpage>40</fpage>-<lpage>44</lpage>.</mixed-citation></ref></ref-list></tp:taxon-treatment>
