# Supplementary material for: Trogossitidae: A review of the beetle family, with a catalogue and keys
Source: Zookeys. 2013 Dec 31;(366):1–194. doi: 10.3897/zookeys.366.6172 (PMC3890666; doi:10.3897/zookeys.366.6172)
Supplement: XML Treatment for Cretocateres [file zookeys.366.6172-treatment25.xml]

<!DOCTYPE tp:taxon-treatment
  PUBLIC "-//TaxonX//DTD Taxonomic Treatment Publishing DTD v0 20100105//EN" "tax-treatment-NSO.dtd">
<tp:taxon-treatment xmlns:tp="http://www.plazi.org/taxpub"><tp:treatment-meta><mixed-citation publication-type="journal"><person-group><name><surname>Kolibáč</surname><given-names>Jiří</given-names></name></person-group><article-title>Trogossitidae: A review of the beetle family,  with a catalogue and keys</article-title><source>Zookeys</source><day>31</day><month>12</month><year>2013</year><volume>2013</volume><issue>366</issue><fpage>1</fpage><lpage>194</lpage><pub-id pub-id-type="doi">10.3897/zookeys.366.6172</pub-id></mixed-citation></tp:treatment-meta><tp:nomenclature><label>† Genus</label><tp:taxon-name>
                                <tp:taxon-name-part taxon-name-part-type="genus">Cretocateres</tp:taxon-name-part>
                                <object-id xmlns:xlink="http://www.w3.org/1999/xlink" xlink:type="simple">http://species-id.net/wiki/Cretocateres</object-id>
                            </tp:taxon-name><tp:taxon-authority>Ponomarenko, 1986</tp:taxon-authority><xref ref-type="fig" rid="F19">Fig. 19</xref><xref ref-type="fig" rid="F5m">; Map 5</xref><tp:nomenclature-citation-list><tp:nomenclature-citation><tp:taxon-name>Cretocateres</tp:taxon-name><comment> Ponomarenko, A. G. 1986: iii (1–101).</comment></tp:nomenclature-citation></tp:nomenclature-citation-list></tp:nomenclature><tp:treatment-sec sec-type="Type species"><title>Type species.</title><p><italic><tp:taxon-name>Cretocateres mongolicus</tp:taxon-name></italic> Ponomarenko, 1986 [by monotypy and author’s designation]</p><p>Kolibáč, J. 2006: 116 (classification). Ponomarenko, A. G. 1986: iii (1–101) (<tp:taxon-name>Lophocateridae</tp:taxon-name>). Ponomarenko, A. G. 1990: 73, 74. Kolibáč, J. 2006: 116 (<tp:taxon-name>Trogossitidae</tp:taxon-name>: <tp:taxon-name>Trogossitini</tp:taxon-name>). Ponomarenko, A. G. &amp; Kireichuk, A. G. (2005–2008): <ext-link xmlns:xlink="http://www.w3.org/1999/xlink" ext-link-type="uri" xlink:href="http://www.zin.ru/animalia/Coleoptera/rus/paleosy2.htm" xlink:type="simple">http://www.zin.ru/animalia/Coleoptera/rus/paleosy2.htm</ext-link> (<tp:taxon-name>Peltidae</tp:taxon-name>). Schmied, H. et al. 2009: 24</p></tp:treatment-sec><tp:treatment-sec sec-type="Diagnosis"><title>Diagnosis.</title><p>Body size: probably about 3.0 mm (no scale provided). Body elongate, terminal antennomeres conspicuously asymmetrical. Very similar to Siberian <italic><tp:taxon-name>Thoracotes</tp:taxon-name></italic> (see <xref ref-type="bibr" rid="B251">Ponomarenko 1990</xref>). Differences between the two genera are not known to me. Structure of coxae in combination with characteristic antennae allow a classification within <tp:taxon-name>Trogossitidae</tp:taxon-name>: <tp:taxon-name>Trogossitinae</tp:taxon-name>; shape of pronotum is closer to <tp:taxon-name>Trogossitini</tp:taxon-name> than <tp:taxon-name>Gymnochilini</tp:taxon-name>. See a reproduction of the original table in <xref ref-type="fig" rid="F19">Fig. 19</xref>.</p></tp:treatment-sec><tp:treatment-sec sec-type="Distribution"><title>Distribution.</title><p>Mesozoic: Lower Cretaceous; West Mongolia.</p></tp:treatment-sec><tp:treatment-sec sec-type="Species"><title>Species:</title><p>† <italic><tp:taxon-name>Cretocateres mongolicus</tp:taxon-name></italic> Ponomarenko, 1986; W Mongolia; Lower Cretaceous (varA)</p><p>Ponomarenko, A. G. 1986: iii (1–101) (<tp:taxon-name>Lophocateridae</tp:taxon-name>). Ponomarenko, A. G. 1990: 73, 74. Kolibáč, J. 2006: 116 (<tp:taxon-name>Trogossitidae</tp:taxon-name>: <tp:taxon-name>Trogossitini</tp:taxon-name>). Ponomarenko, A. G. &amp; Kireichuk, A. G. (2005–2008): <ext-link xmlns:xlink="http://www.w3.org/1999/xlink" ext-link-type="uri" xlink:href="http://www.zin.ru/animalia/Coleoptera/rus/paleosy2.htm" xlink:type="simple">http://www.zin.ru/animalia/Coleoptera/rus/paleosy2.htm</ext-link> (<tp:taxon-name>Peltidae</tp:taxon-name>). Schmied, H. et al. 2009: 24</p></tp:treatment-sec><tp:treatment-sec><!--Section generated to contain objects referenced in tp:taxon-treatment.--><fig id="F19" position="float" orientation="portrait"><label>Figure 19.</label><caption><p><italic><tp:taxon-name>Cretocateres mongolicus</tp:taxon-name></italic> Ponomarenko, 1986. A reproduction of the original table.</p></caption><graphic xmlns:xlink="http://www.w3.org/1999/xlink" xlink:href="ZooKeys-366-001-g032.jpg" position="float" orientation="portrait" xlink:type="simple"/></fig><fig id="F5m" position="float" orientation="portrait"><label>Map 5.</label><caption><p>A distribution of the tribe <tp:taxon-name>Trogossitini</tp:taxon-name>.</p></caption><graphic xmlns:xlink="http://www.w3.org/1999/xlink" xlink:href="ZooKeys-366-001-g011.jpg" position="float" orientation="portrait" xlink:type="simple"/></fig></tp:treatment-sec><ref-list><ref id="B251"><mixed-citation xmlns:xlink="http://www.w3.org/1999/xlink" xlink:type="simple"><person-group><name name-style="western"><surname>Ponomarenko</surname><given-names>AG</given-names></name></person-group> (<year>1990</year>) <article-title>Nadsemeystvo Cleroidea Latreille, 1802.</article-title> In: <person-group><name name-style="western"><surname>Raznitsyn</surname><given-names>AP</given-names></name></person-group> (<role>Ed</role>) <issue-title>Pozdnemezozoyskiye nasekomye Vostochnogo Zabaykaliya.</issue-title><publisher-name>Nauka Press</publisher-name>, <publisher-loc>Moscow</publisher-loc>, <fpage>72</fpage>-<lpage>74</lpage>.</mixed-citation></ref></ref-list></tp:taxon-treatment>
