# Supplementary material for: Trogossitidae: A review of the beetle family, with a catalogue and keys
Source: Zookeys. 2013 Dec 31;(366):1–194. doi: 10.3897/zookeys.366.6172 (PMC3890666; doi:10.3897/zookeys.366.6172)
Supplement: XML Treatment for Dupontiella [file zookeys.366.6172-treatment26.xml]

<!DOCTYPE tp:taxon-treatment
  PUBLIC "-//TaxonX//DTD Taxonomic Treatment Publishing DTD v0 20100105//EN" "tax-treatment-NSO.dtd">
<tp:taxon-treatment xmlns:tp="http://www.plazi.org/taxpub"><tp:treatment-meta><mixed-citation publication-type="journal"><person-group><name><surname>Kolibáč</surname><given-names>Jiří</given-names></name></person-group><article-title>Trogossitidae: A review of the beetle family,  with a catalogue and keys</article-title><source>Zookeys</source><day>31</day><month>12</month><year>2013</year><volume>2013</volume><issue>366</issue><fpage>1</fpage><lpage>194</lpage><pub-id pub-id-type="doi">10.3897/zookeys.366.6172</pub-id></mixed-citation></tp:treatment-meta><tp:nomenclature><label>Genus</label><tp:taxon-name>
                                <tp:taxon-name-part taxon-name-part-type="genus">Dupontiella</tp:taxon-name-part>
                                <object-id xmlns:xlink="http://www.w3.org/1999/xlink" xlink:type="simple">http://species-id.net/wiki/Dupontiella</object-id>
                            </tp:taxon-name><tp:taxon-authority>Spinola, 1844</tp:taxon-authority><xref ref-type="fig" rid="F20">Figs 20</xref><xref ref-type="fig" rid="F23">–23</xref><xref ref-type="fig" rid="F5m">; Map 5</xref><tp:nomenclature-citation-list><tp:nomenclature-citation><tp:taxon-name>Dupontiella</tp:taxon-name><comment> Spinola, M. 1844 (II): 168.</comment></tp:nomenclature-citation></tp:nomenclature-citation-list></tp:nomenclature><tp:treatment-sec sec-type="Type species"><title>Type species.</title><p><italic><tp:taxon-name>Dupontiella ichneumonoides</tp:taxon-name></italic> Spinola, 1844 [designated by <xref ref-type="bibr" rid="B145">Kolibáč 2005</xref>]</p><p>Léveillé, A. 1910: 6. Kolibáč, J. 2005: 54. Kolibáč, J. 2006: 116 (phylogeny). Reitter, E. 1876: 15</p></tp:treatment-sec><tp:treatment-sec sec-type="Remarks"><title>Remarks.</title><p>Body size: about 4.0–5.0 mm. The genus was originally described in <tp:taxon-name>Cleridae</tp:taxon-name>. <xref ref-type="bibr" rid="B161">Lacordaire (1857</xref>: 493) transferred <italic><tp:taxon-name>Dupontiella</tp:taxon-name></italic> to <tp:taxon-name>Trogossitidae</tp:taxon-name>. Neither species was pinned in <tp:taxon-name>Cleridae</tp:taxon-name> in Spinola’s original collection and I found none in “collectio Chevrolat” (MNHN Paris) where <italic><tp:taxon-name>Dupontiella ichneumonoides</tp:taxon-name></italic> could have been placed. <xref ref-type="fig" rid="F20">Figures 20</xref>–<xref ref-type="fig" rid="F23">23</xref> show a facsimile of <xref ref-type="bibr" rid="B282">Spinola’s (1844)</xref> original descriptions with figures as well as <xref ref-type="bibr" rid="B258">Reitter’s (1876)</xref> remarks on the genus.</p><p>The 11-segmented antennae with distinct 3-segmented asymmetrical club, as well as perhaps a tri-sinuate anterior margin to the frons, probably indicate proper classifi<!--PageBreak-->cation within <tp:taxon-name>Trogossitinae</tp:taxon-name>, perhaps related to <italic><tp:taxon-name>Nemozoma</tp:taxon-name></italic> and allied genera. Spinola’s note <italic>“</italic>[...] <italic>les mandibles de la forme ordinaire, la face antérieurement arrondie et non tri-échancrée</italic>[...]” could mean that the mandibles are unidentate. Some species, possibly only specimens of <italic><tp:taxon-name>Corticotomus</tp:taxon-name></italic>, are the only known trogossitids with mandibles that may be unidentate (<xref ref-type="bibr" rid="B145">Kolibáč 2005</xref>: 51). On the other hand, the body shape and the complex colour pattern on the dorsal surface of of the body also resemble <italic><tp:taxon-name>Calanthosoma</tp:taxon-name></italic> (<tp:taxon-name>Egoliini</tp:taxon-name>). Because species of the latter genus are far larger, I tend to support a relationship to <italic><tp:taxon-name>Nemozoma</tp:taxon-name></italic> and <italic><tp:taxon-name>Corticotomus</tp:taxon-name></italic>. Hence the classification of <italic><tp:taxon-name>Dupontiella</tp:taxon-name></italic> within <tp:taxon-name>Trogossitini</tp:taxon-name> herein.</p></tp:treatment-sec><tp:treatment-sec sec-type="Distribution"><title>Distribution.</title><p>Venezuela.</p></tp:treatment-sec><tp:treatment-sec sec-type="Species"><title>Species:</title><p><italic><tp:taxon-name>Dupontiella fasciatella</tp:taxon-name></italic> Spinola, 1844; Venezuela: Caracas (AL)</p><p>Léveillé, A. 1910: 6. Reitter, E. 1876: 16</p><p><italic><tp:taxon-name>Dupontiella ichneumonoides</tp:taxon-name></italic> Spinola, 1844; Venezuela: Caracas (AL)</p><p>Léveillé, A. 1910: 6. Kolibáč, J. 2005: 54. Reitter, E. 1876: 15</p></tp:treatment-sec><tp:treatment-sec><!--Section generated to contain objects referenced in tp:taxon-treatment.--><fig id="F20" position="float" orientation="portrait"><label>Figure 20.</label><caption><p>A facsimile of <xref ref-type="bibr" rid="B282">Spinola 1844</xref>: 168–171. The original descriptions of the genus <italic><tp:taxon-name>Dupontiella</tp:taxon-name></italic> and the species <italic><tp:taxon-name>Dupontiella ichneumonoides</tp:taxon-name></italic>.</p></caption><graphic xmlns:xlink="http://www.w3.org/1999/xlink" xlink:href="ZooKeys-366-001-g033.jpg" position="float" orientation="portrait" xlink:type="simple"/></fig><fig id="F23" position="float" orientation="portrait"><label>Figure 23.</label><caption><p>A facsimile of <xref ref-type="bibr" rid="B258">Reitter 1876</xref>: 14–17. Author’s remarks on the genus <italic><tp:taxon-name>Dupontiella</tp:taxon-name></italic> and the both species, <italic><tp:taxon-name>Dupontiella ichneumonoides</tp:taxon-name></italic> and <italic><tp:taxon-name>Dupontiella fasciatella</tp:taxon-name></italic>.</p></caption><graphic xmlns:xlink="http://www.w3.org/1999/xlink" xlink:href="ZooKeys-366-001-g036.jpg" position="float" orientation="portrait" xlink:type="simple"/></fig><fig id="F5m" position="float" orientation="portrait"><label>Map 5.</label><caption><p>A distribution of the tribe <tp:taxon-name>Trogossitini</tp:taxon-name>.</p></caption><graphic xmlns:xlink="http://www.w3.org/1999/xlink" xlink:href="ZooKeys-366-001-g011.jpg" position="float" orientation="portrait" xlink:type="simple"/></fig></tp:treatment-sec><ref-list><ref id="B282"><mixed-citation xmlns:xlink="http://www.w3.org/1999/xlink" xlink:type="simple"><person-group><name name-style="western"><surname>Spinola</surname><given-names>M</given-names></name></person-group> (<year>1844</year>) <article-title>Essai monographique sur les Clérites Coléoptéres.</article-title> Tomes <volume>1</volume>, <volume>2</volume>. <publisher-name>Impr. de fréres Ponthenier</publisher-name>, <publisher-loc>Genes</publisher-loc>, <lpage>386</lpage> pp.</mixed-citation></ref><ref id="B258"><mixed-citation xmlns:xlink="http://www.w3.org/1999/xlink" xlink:type="simple"><person-group><name name-style="western"><surname>Reitter</surname><given-names>E</given-names></name></person-group> (<year>1876</year>) <article-title>Systematische Eintheilung der Trogositidae. (Familia Coleopterorum).</article-title><source>Verhandlungen des naturforschenden Vereines in Brünn</source><volume>14</volume>: <fpage>3</fpage>-<lpage>66</lpage>.</mixed-citation></ref><ref id="B145"><mixed-citation xmlns:xlink="http://www.w3.org/1999/xlink" xlink:type="simple"><person-group><name name-style="western"><surname>Kolibáč</surname><given-names>J</given-names></name></person-group> (<year>2005</year>) <article-title>A review of the Trogositidae. Part 1: Morphology of the genera (Coleoptera, Cleroidea).</article-title><source>Entomologica Basiliensia et Collectionis Frey</source><volume>27</volume>: <fpage>39</fpage>-<lpage>159</lpage>.</mixed-citation></ref><ref id="B161"><mixed-citation xmlns:xlink="http://www.w3.org/1999/xlink" xlink:type="simple"><person-group><name name-style="western"><surname>Lacordaire</surname><given-names>Z</given-names></name></person-group> (<year>1857</year>) <source>Fam. 41: Clérides. In: Histoire Naturelle des Insectes. – Genera des Coléoptères IV. Paris, 493 pp.</source></mixed-citation></ref></ref-list></tp:taxon-treatment>
