# Supplementary material for: Trogossitidae: A review of the beetle family, with a catalogue and keys
Source: Zookeys. 2013 Dec 31;(366):1–194. doi: 10.3897/zookeys.366.6172 (PMC3890666; doi:10.3897/zookeys.366.6172)
Supplement: XML Treatment for Elestora [file zookeys.366.6172-treatment27.xml]

<!DOCTYPE tp:taxon-treatment
  PUBLIC "-//TaxonX//DTD Taxonomic Treatment Publishing DTD v0 20100105//EN" "tax-treatment-NSO.dtd">
<tp:taxon-treatment xmlns:tp="http://www.plazi.org/taxpub"><tp:treatment-meta><mixed-citation publication-type="journal"><person-group><name><surname>Kolibáč</surname><given-names>Jiří</given-names></name></person-group><article-title>Trogossitidae: A review of the beetle family,  with a catalogue and keys</article-title><source>Zookeys</source><day>31</day><month>12</month><year>2013</year><volume>2013</volume><issue>366</issue><fpage>1</fpage><lpage>194</lpage><pub-id pub-id-type="doi">10.3897/zookeys.366.6172</pub-id></mixed-citation></tp:treatment-meta><tp:nomenclature><label>Genus</label><tp:taxon-name>
                                <tp:taxon-name-part taxon-name-part-type="genus">Elestora</tp:taxon-name-part>
                                <object-id xmlns:xlink="http://www.w3.org/1999/xlink" xlink:type="simple">http://species-id.net/wiki/Elestora</object-id>
                            </tp:taxon-name><tp:taxon-authority>Pascoe, 1868</tp:taxon-authority><xref ref-type="fig" rid="F6">Fig. 6</xref><xref ref-type="fig" rid="F5m">; Map 5</xref><tp:nomenclature-citation-list><tp:nomenclature-citation><tp:taxon-name>Elestora</tp:taxon-name><comment> Pascoe, F. P. 1868: XI.</comment></tp:nomenclature-citation></tp:nomenclature-citation-list></tp:nomenclature><tp:treatment-sec sec-type="Type species"><title>Type species.</title><p><italic><tp:taxon-name>Elestora fulgurata</tp:taxon-name></italic> Pascoe, 1868 [by monotypy]</p><p>Léveillé, A. 1910: 20. Kolibáč, J. 2005: 55. Kolibáč, J. 2006: 116 (phylogeny). Reitter, E. 1876: 30</p></tp:treatment-sec><tp:treatment-sec sec-type="Remarks"><title>Remarks.</title><p>The phylogeny of the genus is unclear and in need of revision, together with <italic><tp:taxon-name>Melambia</tp:taxon-name></italic>. <italic><tp:taxon-name>Elestora</tp:taxon-name></italic> could be related to some species of the latter genus (see “Remarks” on <italic><tp:taxon-name>Melambia</tp:taxon-name></italic>). I presume a classification of <italic><tp:taxon-name>Elestora</tp:taxon-name></italic> within the trogossitins rather than with the gymnochilins.</p></tp:treatment-sec><tp:treatment-sec sec-type="Description"><title>Description.</title><p>Body size: 15.0 mm. Body shape flat. Gular sutures wide, convergent at apex. Frontoclypeal suture absent. Frons: longitudinal groove or depression absent. Cranium ventrally: tufts of long setae at sides absent. Submentum of males: ctenidium present. Antennal groove present. Eyes: size flat. Eyes number: two. Mandibular apical teeth number: one. Labrum-Cranium not fused. Antenna 11-segmented. Antennal club asymmetrical, sensorial fields present. Front coxal cavities externally closed, internally open. Pronotum transverse. Prepectus absent. Middle coxal cavities open. Elytra: long hairs absent. Epipleuron moderate. Elytral interlocking mechanism present, carinae conspicuous. Elytral punctation regular, scales absent. Wing: radial cell oblong (or reduced), wedge cell present, cross vein MP3-4 present, cross vein AA1+2-3+4 present. Front tibiae: spines along side moderate. Hooked spur absent in middle and hind tibiae. Claws: denticle absent.</p><!--PageBreak--></tp:treatment-sec><tp:treatment-sec sec-type="Biology"><title>Biology.</title><p>Probably predatory. A specimen was observed on a smouldering log at the margin of a tropical forest clearing in Laos. Its light orange spots on the elytra (much duller in a few museum specimens) perfectly imitate wood embers. Very rapid flier.</p></tp:treatment-sec><tp:treatment-sec sec-type="Distribution"><title>Distribution.</title><p>Distributed from Malaysia to northern Laos but perhaps very rare.</p></tp:treatment-sec><tp:treatment-sec sec-type="Species"><title>Species:</title><p><italic><tp:taxon-name>Elestora fulgurata</tp:taxon-name></italic> Pascoe, 1868; Malaysia: Penang, Laos (varA)</p><p>Léveillé, A. 1910: 20. Kolibáč, J. 2005: 55. Kolibáč, J. 2006: 152. Reitter, E. 1876: 30</p></tp:treatment-sec><tp:treatment-sec><!--Section generated to contain objects referenced in tp:taxon-treatment.--><fig id="F6" position="float" orientation="portrait"><label>Figure 6.</label><caption><p><bold>A</bold> <italic><tp:taxon-name>Alindria spectabilis</tp:taxon-name></italic> <bold>B</bold> <italic><tp:taxon-name>Alindria elongata</tp:taxon-name></italic> <bold>C</bold> <italic><tp:taxon-name>Alindria</tp:taxon-name></italic> sp., Thailand <bold>D</bold> <italic><tp:taxon-name>Airora cylindrica</tp:taxon-name></italic> <bold>E</bold> <italic><tp:taxon-name>Airora</tp:taxon-name></italic> (syn. <italic><tp:taxon-name>Temnochilodes</tp:taxon-name></italic>) <italic>dugesi</italic> <bold>F</bold> <italic><tp:taxon-name>Corticotomus</tp:taxon-name></italic> (syn. <italic><tp:taxon-name>Colydobius</tp:taxon-name></italic>) <italic>divisus</italic> <bold>G</bold> <italic><tp:taxon-name>Elestora fulgurata</tp:taxon-name></italic>.</p></caption><graphic xmlns:xlink="http://www.w3.org/1999/xlink" xlink:href="ZooKeys-366-001-g010.jpg" position="float" orientation="portrait" xlink:type="simple"/></fig><fig id="F5m" position="float" orientation="portrait"><label>Map 5.</label><caption><p>A distribution of the tribe <tp:taxon-name>Trogossitini</tp:taxon-name>.</p></caption><graphic xmlns:xlink="http://www.w3.org/1999/xlink" xlink:href="ZooKeys-366-001-g011.jpg" position="float" orientation="portrait" xlink:type="simple"/></fig></tp:treatment-sec></tp:taxon-treatment>
