# Supplementary material for: Trogossitidae: A review of the beetle family, with a catalogue and keys
Source: Zookeys. 2013 Dec 31;(366):1–194. doi: 10.3897/zookeys.366.6172 (PMC3890666; doi:10.3897/zookeys.366.6172)
Supplement: XML Treatment for Eotenebroides [file zookeys.366.6172-treatment28.xml]

<!DOCTYPE tp:taxon-treatment
  PUBLIC "-//TaxonX//DTD Taxonomic Treatment Publishing DTD v0 20100105//EN" "tax-treatment-NSO.dtd">
<tp:taxon-treatment xmlns:tp="http://www.plazi.org/taxpub"><tp:treatment-meta><mixed-citation publication-type="journal"><person-group><name><surname>Kolibáč</surname><given-names>Jiří</given-names></name></person-group><article-title>Trogossitidae: A review of the beetle family,  with a catalogue and keys</article-title><source>Zookeys</source><day>31</day><month>12</month><year>2013</year><volume>2013</volume><issue>366</issue><fpage>1</fpage><lpage>194</lpage><pub-id pub-id-type="doi">10.3897/zookeys.366.6172</pub-id></mixed-citation></tp:treatment-meta><tp:nomenclature><label>† Genus</label><tp:taxon-name>
                                <tp:taxon-name-part taxon-name-part-type="genus">Eotenebroides</tp:taxon-name-part>
                                <object-id xmlns:xlink="http://www.w3.org/1999/xlink" xlink:type="simple">http://species-id.net/wiki/Eotenebroides</object-id>
                            </tp:taxon-name><tp:taxon-authority>Ren, 1995</tp:taxon-authority><xref ref-type="fig" rid="F5m">Map 5</xref><tp:nomenclature-citation-list><tp:nomenclature-citation><tp:taxon-name>Tenebroidinae</tp:taxon-name><comment> Ren, D. 1995: 88 [in Chinese], 189 [in English] ( , = <tp:taxon-name>Trogossitidae</tp:taxon-name>, <tp:taxon-name>Trogossitinae</tp:taxon-name>).</comment></tp:nomenclature-citation></tp:nomenclature-citation-list></tp:nomenclature><tp:treatment-sec sec-type="Type species"><title>Type species.</title><p><italic><tp:taxon-name>Eotenebroides tumoculus</tp:taxon-name></italic> Ren, 1995</p><p>Ren, D. 1995: 89 [species description in Chinese only]. Kolibáč, J. &amp; Huang, D.-Y. 2008: 141 (<tp:taxon-name>Trogossitini</tp:taxon-name>)</p></tp:treatment-sec><tp:treatment-sec sec-type="English description of the genus"><title>English description of the genus.</title><p>“<italic>Head triangular, longer than wide. Eyes distinct, larger, situated laterally at median. Last 3 segments of antennae not thickened. Basal part of lateral margin of pronotum not narrowed. Scutellum larger. Coxa of middle and hind legs very close. Elytra not longer than abdomen, surface with 5 visible longitudinal streaks. Length 6.1 mm, width 2.4 mm.</italic>” (<xref ref-type="bibr" rid="B264">Ren 1995</xref>: 189).</p></tp:treatment-sec><tp:treatment-sec sec-type="Translation of Chinese description of the species"><title>Translation of Chinese description of the species.</title><p>“<italic>Head: head slightly longer than wide; mandible robust, slightly curved; antenna with 11 segments, scapus a littler longer than others, length of other segments similar to one another, last three segments not thickened; eyes large, around 1/3 as long as head (excluding mandible), not projecting, clearly separated from front edge of pronotum. Thorax: pronotum longer than wide, anterior edge concave, anterio-lateral angles projecting, sharp, posterio-lateral angles rounded, posterior edge straight, as long as anterior edge; connection of pronotum with elytra forming a neck; scutellum large, triangular; metepisternum visible, not making contact with mid-coxa; front coxae transverse, well-separated, femur thick; middle coxae rounded, close to one another, femur thicker than tibia; hind coxae nearly rounded, close to one another, hind femur as wide as middle femur. Elytra: elytra does not reach end of abdomen, its base as wide as pronotum, equipped with 5 longitudinal ridges. Abdomen: 6 sternites visible.</italic>” (<xref ref-type="bibr" rid="B264">Ren 1995</xref>: 89).</p></tp:treatment-sec><tp:treatment-sec sec-type="Distribution"><title>Distribution.</title><p>China: SW of Beijing, Chongqing reservoir; Mesozoic: Lower Cretaceous, Lushangfen formation.</p></tp:treatment-sec><tp:treatment-sec sec-type="Species"><title>Species:</title><p>† <italic><tp:taxon-name>Eotenebroides tumoculus</tp:taxon-name></italic> Ren, 1995; China: SW of Beijing; Lower Cretaceous (AD)</p><p>Ren, D. 1995: 88 [species description in Chinese only]. Kolibáč, J. &amp; Huang, D.-Y. 2008: 141</p><!--PageBreak--></tp:treatment-sec><tp:treatment-sec><!--Section generated to contain objects referenced in tp:taxon-treatment.--><fig id="F5m" position="float" orientation="portrait"><label>Map 5.</label><caption><p>A distribution of the tribe <tp:taxon-name>Trogossitini</tp:taxon-name>.</p></caption><graphic xmlns:xlink="http://www.w3.org/1999/xlink" xlink:href="ZooKeys-366-001-g011.jpg" position="float" orientation="portrait" xlink:type="simple"/></fig></tp:treatment-sec><ref-list><ref id="B264"><mixed-citation xmlns:xlink="http://www.w3.org/1999/xlink" xlink:type="simple"><person-group><name name-style="western"><surname>Ren</surname><given-names>D</given-names></name></person-group> (<year>1995</year>) <article-title>Fossil Insects.</article-title> In: <person-group><name name-style="western"><surname>Ren</surname><given-names>D</given-names></name><name name-style="western"><surname>Lu</surname><given-names>L-W</given-names></name><name name-style="western"><surname>Guo</surname><given-names>J-G</given-names></name><name name-style="western"><surname>Ji</surname><given-names>S-A</given-names></name></person-group> (<role>Eds</role>) <issue-title>Fauna and Stratigraphy of Jurassic-Cretaceous in Beijing and the adjacent areas.</issue-title><publisher-name>Seizmic Publishing House</publisher-name>, <publisher-loc>Beijing</publisher-loc>, <fpage>47</fpage>-<lpage>121</lpage>.</mixed-citation></ref></ref-list></tp:taxon-treatment>
