# Supplementary material for: Trogossitidae: A review of the beetle family, with a catalogue and keys
Source: Zookeys. 2013 Dec 31;(366):1–194. doi: 10.3897/zookeys.366.6172 (PMC3890666; doi:10.3897/zookeys.366.6172)
Supplement: XML Treatment for Euschaefferia [file zookeys.366.6172-treatment30.xml]

<!DOCTYPE tp:taxon-treatment
  PUBLIC "-//TaxonX//DTD Taxonomic Treatment Publishing DTD v0 20100105//EN" "tax-treatment-NSO.dtd">
<tp:taxon-treatment xmlns:tp="http://www.plazi.org/taxpub"><tp:treatment-meta><mixed-citation publication-type="journal"><person-group><name><surname>Kolibáč</surname><given-names>Jiří</given-names></name></person-group><article-title>Trogossitidae: A review of the beetle family,  with a catalogue and keys</article-title><source>Zookeys</source><day>31</day><month>12</month><year>2013</year><volume>2013</volume><issue>366</issue><fpage>1</fpage><lpage>194</lpage><pub-id pub-id-type="doi">10.3897/zookeys.366.6172</pub-id></mixed-citation></tp:treatment-meta><tp:nomenclature><label>Genus</label><tp:taxon-name>
                                <tp:taxon-name-part taxon-name-part-type="genus">Euschaefferia</tp:taxon-name-part>
                                <object-id xmlns:xlink="http://www.w3.org/1999/xlink" xlink:type="simple">http://species-id.net/wiki/Euschaefferia</object-id>
                            </tp:taxon-name><tp:taxon-authority>Leng, 1920</tp:taxon-authority><xref ref-type="fig" rid="F5m">Map 5</xref><tp:nomenclature-citation-list><tp:nomenclature-citation><tp:taxon-name>Euschaefferia</tp:taxon-name><comment> Leng, C. W. 1920: 193.</comment></tp:nomenclature-citation></tp:nomenclature-citation-list></tp:nomenclature><tp:treatment-sec sec-type="Type species"><title>Type species.</title><p><italic><tp:taxon-name>Stenodema hicoriae</tp:taxon-name></italic> Schaeffer, 1918 [by original designation and monotypy]</p><p>Barron, J. R. 1971: 62. Kolibáč, J. 2005: 57. Kolibáč, J. 2006: 116 (phylogeny)</p><p><italic><tp:taxon-name>Pseudocotomus</tp:taxon-name></italic> Van Dyke, 1944 [type species: <italic><tp:taxon-name>Pseudocotomus mclayi</tp:taxon-name></italic> Van Dyke, 1944; by original designation]</p><p>Van Dyke, E. C. 1944: 153. Barron, J. R. 1971: 62 (synonymized)</p><!--PageBreak--><!--PageBreak--><p><italic><tp:taxon-name>Stenodema</tp:taxon-name></italic> Schaeffer, 1918 (preoccupied) [type species: <italic><tp:taxon-name>Stenodema hicoriae</tp:taxon-name></italic> Schaeffer, 1918; by original designation]</p><p>Barron, J. R. 1971: 62. Leng, C. W. 1920: 193. Schaeffer, C. F. A. 1918: 193</p></tp:treatment-sec><tp:treatment-sec sec-type="Description"><title>Description.</title><p>Body size: 2.0–3.0 mm. Body shape elongate. Frons: longitudinal groove or depression absent. Labrum-Cranium not fused. Antenna 11-segmented. Antennal club asymmetrical. Pronotum elongate. Elytra: long hairs absent, carinae reduced. Elytral punctation irregular, scales absent. Front tibiae: spines along side reduced. Hooked spur absent in middle and hind tibiae. Claws: denticle absent.</p></tp:treatment-sec><tp:treatment-sec sec-type="Biology"><title>Biology.</title><p>Predatory. It was recorded from the galleries of the bark beetle <italic><tp:taxon-name>Pseudothysanoes burtoni</tp:taxon-name></italic> and has also been reared on the plant <italic><tp:taxon-name>Vachellia farnesiana</tp:taxon-name></italic> (<xref ref-type="bibr" rid="B13">Barron 1971</xref>).</p></tp:treatment-sec><tp:treatment-sec sec-type="Distribution"><title>Distribution.</title><p>Belt of the southern states of the USA.</p></tp:treatment-sec><tp:treatment-sec sec-type="Species"><title>Species:</title><p><italic><tp:taxon-name>Euschaefferia hicoriae</tp:taxon-name></italic> Schaeffer, 1918; USA: Texas, North Carolina (JRB)</p><p>Barron, J. R. 1971: 63. Kolibáč, J. 2005: 57. Schaeffer, C. F. A. 1918: 193</p><p><italic><tp:taxon-name>Euschaefferia mclayi</tp:taxon-name></italic> Van Dyke, 1944; USA: California (JRB)</p><p>Barron, J. R. 1971: 63 (comb). Van Dyke, E. C. 1944: 153. (<italic><tp:taxon-name>Pseudocotomus</tp:taxon-name></italic>)</p></tp:treatment-sec><tp:treatment-sec><!--Section generated to contain objects referenced in tp:taxon-treatment.--><fig id="F5m" position="float" orientation="portrait"><label>Map 5.</label><caption><p>A distribution of the tribe <tp:taxon-name>Trogossitini</tp:taxon-name>.</p></caption><graphic xmlns:xlink="http://www.w3.org/1999/xlink" xlink:href="ZooKeys-366-001-g011.jpg" position="float" orientation="portrait" xlink:type="simple"/></fig></tp:treatment-sec><ref-list><ref id="B13"><mixed-citation xmlns:xlink="http://www.w3.org/1999/xlink" xlink:type="simple"><person-group><name name-style="western"><surname>Barron</surname><given-names>JR</given-names></name></person-group> (<year>1971</year>) <article-title>A revision of the Trogositidae of America North of Mexico (Coleoptera: Cleroidea).</article-title><source>Memoirs of the Entomological Society of Canada</source><volume>75</volume>: <fpage>1</fpage>-<lpage>143</lpage>. doi: <ext-link ext-link-type="uri" xlink:href="http://dx.doi.org/10.4039/entm10375fv" xlink:type="simple">10.4039/entm10375fv</ext-link></mixed-citation></ref></ref-list></tp:taxon-treatment>
