# Supplementary material for: Trogossitidae: A review of the beetle family, with a catalogue and keys
Source: Zookeys. 2013 Dec 31;(366):1–194. doi: 10.3897/zookeys.366.6172 (PMC3890666; doi:10.3897/zookeys.366.6172)
Supplement: XML Treatment for Leipaspis [file zookeys.366.6172-treatment31.xml]

<!DOCTYPE tp:taxon-treatment
  PUBLIC "-//TaxonX//DTD Taxonomic Treatment Publishing DTD v0 20100105//EN" "tax-treatment-NSO.dtd">
<tp:taxon-treatment xmlns:tp="http://www.plazi.org/taxpub"><tp:treatment-meta><mixed-citation publication-type="journal"><person-group><name><surname>Kolibáč</surname><given-names>Jiří</given-names></name></person-group><article-title>Trogossitidae: A review of the beetle family,  with a catalogue and keys</article-title><source>Zookeys</source><day>31</day><month>12</month><year>2013</year><volume>2013</volume><issue>366</issue><fpage>1</fpage><lpage>194</lpage><pub-id pub-id-type="doi">10.3897/zookeys.366.6172</pub-id></mixed-citation></tp:treatment-meta><tp:nomenclature><label>Genus</label><tp:taxon-name>
                                <tp:taxon-name-part taxon-name-part-type="genus">Leipaspis</tp:taxon-name-part>
                                <object-id xmlns:xlink="http://www.w3.org/1999/xlink" xlink:type="simple">http://species-id.net/wiki/Leipaspis</object-id>
                            </tp:taxon-name><tp:taxon-authority>Wollaston, 1862</tp:taxon-authority><xref ref-type="fig" rid="F1">Figs 1</xref><xref ref-type="fig" rid="F7">, 7</xref><xref ref-type="fig" rid="F5m">; Map 5</xref><tp:nomenclature-citation-list><tp:nomenclature-citation><tp:taxon-name>Leipaspis</tp:taxon-name><comment> Wollaston, T. V. 1862: 140.</comment></tp:nomenclature-citation></tp:nomenclature-citation-list></tp:nomenclature><tp:treatment-sec sec-type="Type species"><title>Type species.</title><p><italic><tp:taxon-name>Leipaspis lauricola</tp:taxon-name></italic> Wollaston, 1862 [designated by <xref ref-type="bibr" rid="B145">Kolibáč 2005</xref>]</p><p>Léveillé, A. 1910: 14 (<italic><tp:taxon-name>Lipaspis</tp:taxon-name></italic>). Kolibáč, J. 2005: 63 (redescription). Kolibáč, J. 2006: 111 (phylogeny). Kolibáč, J. 2007a: 364. Reitter, E. 1876: 27 (<italic><tp:taxon-name>Lipaspis</tp:taxon-name></italic>)</p></tp:treatment-sec><tp:treatment-sec sec-type="Description"><title>Description.</title><p>Body size: about 8.5–9.5 mm. Body shape elongate. Gular sutures wide, convergent at apex. Frontoclypeal suture absent. Frons: longitudinal groove or depression absent. Cranium ventrally: tufts of long setae at sides absent. Submentum: ctenidium absent. Antennal groove present. Eyes: size flat. Eyes number: two. Epicranial acumination moderate. Lacinial hooks absent. Galea: shape elongate. Galea: ciliate setae present. Mediostipes-Lacinia not fused. Palpifer: outer edge denticulate. Mandibular apical teeth number: two, horizontally situated. Mola absent. Penicillus (at base) present (fine, often membranous). Pubescence above mola or cutting edge absent. Ventral furrow present. Basal notch shallow or absent. Labrum-Cranium not fused. Epipharyngial sclerite present. Lateral tormal process: projection curved downwards, processes not connected (<!--PageBreak--><italic><tp:taxon-name>Airora</tp:taxon-name></italic>). Ligula: ciliate setae present. Ligula rigid, not retroflexed, deeply emarginate. Hypopharyngeal sclerite sickle shaped. Antenna 11-segmented. Antennal club asymmetrical, sensorial fields present. Front coxal cavities externally closed, internally open. Pronotum elongate. Prepectus absent. Middle coxal cavities open. Elytra: long hairs absent. Epipleuron moderate. Elytral interlocking mechanism present, carinae reduced. Elytral punctation regular, scales absent. Front tibiae: spines along side reduced. Hooked spur absent, apical spurs not hooked or weakly hooked. Claws: denticle absent. Parasternites number along ventrites III–VII: one. Spiculum gastrale absent. Coxitae divided.</p></tp:treatment-sec><tp:treatment-sec sec-type="Biology"><title>Biology.</title><p>Predatory. The species was collected on the stems of various plants, such as <italic><tp:taxon-name>Euphorbia</tp:taxon-name></italic> sp., <italic><tp:taxon-name>Pinus</tp:taxon-name></italic> sp., <italic><tp:taxon-name>Suadea vermiculata</tp:taxon-name></italic>, <italic><tp:taxon-name>Arthrocnemum fruticosum</tp:taxon-name></italic>, <italic><tp:taxon-name>Laurus nobilis</tp:taxon-name></italic>, and <italic><tp:taxon-name>Nicotiana glauca</tp:taxon-name></italic>, probably preying on anobiids (<italic><tp:taxon-name>Xestobium</tp:taxon-name></italic>) or other xylophagous insects.</p></tp:treatment-sec><tp:treatment-sec sec-type="Distribution"><title>Distribution.</title><p>Canary Islands.</p></tp:treatment-sec><tp:treatment-sec sec-type="Species"><title>Species:</title><p><italic><tp:taxon-name>Leipaspis caulicola</tp:taxon-name></italic> Wollaston, 1862;</p><p>Léveillé, A. 1910: 14 (<italic><tp:taxon-name>Lipaspis</tp:taxon-name></italic>). Plata-Negrache, P. &amp; Prendes-Ayala, C. 1981: 227. Reitter, E. 1876: 27 (<italic><tp:taxon-name>Lipaspis</tp:taxon-name></italic>)</p><p><italic><tp:taxon-name>Leipaspis caulicola caulicola</tp:taxon-name></italic> Wollaston, 1862; Canary Islands (varA)</p><p>Kolibáč, J. 2007a: 364</p><p><italic><tp:taxon-name>Leipaspis caulicola oceanica</tp:taxon-name></italic> Wollaston, 1865; Madeira: Selvagens (varA)</p><p>Erber, D. &amp; Wheater, C. P. 1987: 166 (<italic><tp:taxon-name>Leipaspis caulicola</tp:taxon-name></italic> var. <italic>oceanica</italic> Wollaston, 1865). Kolibáč, J. 2007a: 364 (subspecies)</p><p><italic><tp:taxon-name>Leipaspis lauricola</tp:taxon-name></italic> Wollaston, 1862; Canary Islands (varA)</p><p>Léveillé, A. 1910: 14 (<italic><tp:taxon-name>Lipaspis</tp:taxon-name></italic>). Kolibáč, J. 2005: 63. Reitter, E. 1876: 27 (<italic><tp:taxon-name>Lipaspis</tp:taxon-name></italic>)</p><p><italic><tp:taxon-name>Leipaspis lauricola lauricola</tp:taxon-name></italic> Wollaston, 1862; Canary Isl: La Palma, Tenerife (varA)</p><p>Plata-Negrache, P. &amp; C. Prendes-Ayala 1981: 229. Kolibáč, J. 2007a: 364</p><p><italic><tp:taxon-name>Leipaspis lauricola gomerensis</tp:taxon-name></italic> Plata &amp; Prendes, 1981 Canary Isl.: La Gomera, El Hierro (varA)</p><p>Kolibáč, J. 2007a: 364. Machado, A. &amp; Oromí, P. 2000: ii. Plata-Negrache, P. &amp; Prendes-Ayala, C. 1981: 229</p><p><italic><tp:taxon-name>Leipaspis pinicola</tp:taxon-name></italic> Wollaston, 1862; Canary Islands (varA)</p><p>Léveillé, A. 1910: 14 (<italic><tp:taxon-name>Lipaspis</tp:taxon-name></italic>). Kolibáč, J. 2007a: 364. Plata-Negrache, P. &amp; Prendes-Ayala, C. 1981: 229. Reitter, E. 1876: 27</p></tp:treatment-sec><tp:treatment-sec><!--Section generated to contain objects referenced in tp:taxon-treatment.--><fig id="F1" position="float" orientation="portrait"><label>Figure 1.</label><caption><p>Adult morphology: <bold>A</bold> <italic><tp:taxon-name>Alindria</tp:taxon-name></italic> sp. from Laos, ventral surface <bold>B</bold> <italic><tp:taxon-name>Leipaspis lauricola</tp:taxon-name></italic>, labium <bold>C</bold> <italic><tp:taxon-name>Airora cylindrica</tp:taxon-name></italic>, antennal club <bold>D</bold> <italic><tp:taxon-name>Corticotomus cylindricus</tp:taxon-name></italic>, mandible dorsally <bold>E</bold> <italic><tp:taxon-name>Airora cylindrica</tp:taxon-name></italic>, mandible ventrally <bold>F</bold> <italic><tp:taxon-name>Acalanthis quadrisignata</tp:taxon-name></italic>, labium <bold>G</bold> <italic><tp:taxon-name>Acalanthis quadrisignata</tp:taxon-name></italic>, maxilla <bold>H</bold> <italic><tp:taxon-name>Acalanthis quadrisignata</tp:taxon-name></italic>, wing <bold>I</bold> <italic><tp:taxon-name>Peltonyxa deyrollei</tp:taxon-name></italic>, tegmen composed of 3 parts <bold>J</bold> <italic><tp:taxon-name>Airora cylindrica</tp:taxon-name></italic>, tegmen composed of 2 parts.</p></caption><graphic xmlns:xlink="http://www.w3.org/1999/xlink" xlink:href="ZooKeys-366-001-g001.jpg" position="float" orientation="portrait" xlink:type="simple"/></fig><fig id="F7" position="float" orientation="portrait"><label>Figure 7.</label><caption><p><bold>A</bold> <italic><tp:taxon-name>Eupycnus lentus</tp:taxon-name></italic> <bold>B</bold> <italic><tp:taxon-name>Melambia crenicollis</tp:taxon-name></italic> <bold>C</bold> <italic><tp:taxon-name>Melambia striata</tp:taxon-name></italic> <bold>D</bold> <italic><tp:taxon-name>Leipaspis lauricola</tp:taxon-name></italic> <bold>E</bold> <italic><tp:taxon-name>Nemozoma cornutum</tp:taxon-name></italic> <bold>F</bold> <italic><tp:taxon-name>Nemozoma elongatum</tp:taxon-name></italic> <bold>G</bold> <italic><tp:taxon-name>Nemozoma caucasicum</tp:taxon-name></italic> <bold>H</bold> <italic><tp:taxon-name>Parallelodera quadraticollis</tp:taxon-name></italic> <bold>I</bold> <italic><tp:taxon-name>Temnoscheila pini</tp:taxon-name></italic>.</p></caption><graphic xmlns:xlink="http://www.w3.org/1999/xlink" xlink:href="ZooKeys-366-001-g012.jpg" position="float" orientation="portrait" xlink:type="simple"/></fig><fig id="F5m" position="float" orientation="portrait"><label>Map 5.</label><caption><p>A distribution of the tribe <tp:taxon-name>Trogossitini</tp:taxon-name>.</p></caption><graphic xmlns:xlink="http://www.w3.org/1999/xlink" xlink:href="ZooKeys-366-001-g011.jpg" position="float" orientation="portrait" xlink:type="simple"/></fig></tp:treatment-sec><ref-list><ref id="B145"><mixed-citation xmlns:xlink="http://www.w3.org/1999/xlink" xlink:type="simple"><person-group><name name-style="western"><surname>Kolibáč</surname><given-names>J</given-names></name></person-group> (<year>2005</year>) <article-title>A review of the Trogositidae. Part 1: Morphology of the genera (Coleoptera, Cleroidea).</article-title><source>Entomologica Basiliensia et Collectionis Frey</source><volume>27</volume>: <fpage>39</fpage>-<lpage>159</lpage>.</mixed-citation></ref></ref-list></tp:taxon-treatment>
