# Supplementary material for: Trogossitidae: A review of the beetle family, with a catalogue and keys
Source: Zookeys. 2013 Dec 31;(366):1–194. doi: 10.3897/zookeys.366.6172 (PMC3890666; doi:10.3897/zookeys.366.6172)
Supplement: XML Treatment for Melambia [file zookeys.366.6172-treatment32.xml]

<!DOCTYPE tp:taxon-treatment
  PUBLIC "-//TaxonX//DTD Taxonomic Treatment Publishing DTD v0 20100105//EN" "tax-treatment-NSO.dtd">
<tp:taxon-treatment xmlns:tp="http://www.plazi.org/taxpub"><tp:treatment-meta><mixed-citation publication-type="journal"><person-group><name><surname>Kolibáč</surname><given-names>Jiří</given-names></name></person-group><article-title>Trogossitidae: A review of the beetle family,  with a catalogue and keys</article-title><source>Zookeys</source><day>31</day><month>12</month><year>2013</year><volume>2013</volume><issue>366</issue><fpage>1</fpage><lpage>194</lpage><pub-id pub-id-type="doi">10.3897/zookeys.366.6172</pub-id></mixed-citation></tp:treatment-meta><tp:nomenclature><label>Genus</label><tp:taxon-name>
                                <tp:taxon-name-part taxon-name-part-type="genus">Melambia</tp:taxon-name-part>
                                <object-id xmlns:xlink="http://www.w3.org/1999/xlink" xlink:type="simple">http://species-id.net/wiki/Melambia</object-id>
                            </tp:taxon-name><tp:taxon-authority>Erichson, 1844</tp:taxon-authority><xref ref-type="fig" rid="F7">Fig. 7</xref><xref ref-type="fig" rid="F5m">; Map 5</xref><tp:nomenclature-citation-list><tp:nomenclature-citation><tp:taxon-name>Melambia</tp:taxon-name><comment> Erichson, W. F. 1844: 450.</comment></tp:nomenclature-citation></tp:nomenclature-citation-list></tp:nomenclature><tp:treatment-sec sec-type="Type species"><title>Type species.</title><p><italic><tp:taxon-name>Trogossita gigas</tp:taxon-name></italic> Fabricius, 1798 [designated by <xref ref-type="bibr" rid="B145">Kolibáč 2005</xref>]</p><p>Léveillé, A. 1910: 9. Kolibáč, J. 2005: 68 (redescription). Kolibáč, J. 2006: 111 (phylogeny). Kolibáč, J. 2007a: 364. Mamaev, B. M. 1976: 1652 (larva). Reitter, E. 1876: 24</p></tp:treatment-sec><tp:treatment-sec sec-type="Remarks"><title>Remarks.</title><p>The placement of the genus in <tp:taxon-name>Trogossitini</tp:taxon-name> should be revised because my analysis of 2008 disclosed a possible relationship of some its species with <tp:taxon-name>Gymnochilini</tp:taxon-name>. There are distinct differences in the body shape among the numerous species of <!--PageBreak--><italic><tp:taxon-name>Melambia</tp:taxon-name></italic>, for example between <italic><tp:taxon-name>Melambia grandis</tp:taxon-name></italic> (a robust species with a cordate pronotum) and <italic><tp:taxon-name>Melambia orientalis</tp:taxon-name></italic> (an elongate species with pronotum shaped somewhat like that of <italic><tp:taxon-name>Tenebroides</tp:taxon-name></italic>). Consideration of a re-classification of <italic><tp:taxon-name>Seidlitzella</tp:taxon-name></italic> within <tp:taxon-name>Gymnochilini</tp:taxon-name>, similar in habitus to <italic><tp:taxon-name>Melambia</tp:taxon-name></italic>, needs species revision and new phylogenetic analysis with reference to <tp:taxon-name>Trogossitini</tp:taxon-name> and <tp:taxon-name>Gymnochilini</tp:taxon-name>, including special attention to the related trogossitine genus <italic><tp:taxon-name>Alindria</tp:taxon-name></italic>. As a preliminary opinion, I assume that both genera, <italic><tp:taxon-name>Melambia</tp:taxon-name></italic> and <italic><tp:taxon-name>Alindria</tp:taxon-name></italic>, form a basal group of <tp:taxon-name>Trogossitini</tp:taxon-name>.</p></tp:treatment-sec><tp:treatment-sec sec-type="Description"><title>Description.</title><p>Body size: about 20.0–30.0 mm. Body shape elongate. Gular sutures reduced. Frontoclypeal suture absent. Frons: longitudinal groove or depression absent. Cranium ventrally: tufts of long setae at sides absent. Submentum of males: ctenidium present. Antennal groove present. Eyes: size flat. Eyes number: two. Epicranial acumination moderate. Lacinial hooks absent. Galea: shape clavate. Galea: ciliate setae absent. Mediostipes-Lacinia fused together. Palpifer: outer edge denticulate. Mandibular apical teeth number: two, vertically situated. Mola absent. Penicillus (at base) present (fine, often membranous). Pubescence above mola or cutting edge absent. Ventral furrow present. Basal notch moderate. Labrum-Cranium not fused. Epipharyngial sclerite present. Lateral tormal process: projection curved downwards, processes not connected (<italic><tp:taxon-name>Airora</tp:taxon-name></italic>). Ligula: ciliate setae absent. Ligula rigid, weakly retroflexed, deeply emarginate. Hypopharyngeal sclerite absent. Antenna 11-segmented. Antennal club asymmetrical, sensorial fields present. Front coxal cavities externally closed, internally open. Pronotum transverse. Prepectus absent. Middle coxal cavities open. Elytra: long hairs absent. Epipleuron thin. Elytral interlocking mechanism present, carinae conspicuous. Elytral punctation regular, scales absent. Wing: radial cell oblong (or reduced), wedge cell present, cross vein MP3-4 present, cross vein AA1+2-3+4 absent. Front tibiae: spines along side moderate. Hooked spur present. Claws: denticle absent. Parasternites number along ventrites III–VII: two. Spiculum gastrale absent. Tegmen composed of two or three parts.</p><p>Larva: Frontal arms V-shaped. Epicranial stem present. Endocarina present. Stemmata number: five. Maxillary palpi 3-segmented. Palpifer absent. Mala simple. Mala: bidentate protrusion absent. Cardo-Stipes not fused. Cardo: size much smaller than stipes. Ligula absent. Labial palpi 2-segmented. Prementum in single part, anterior margin with notch. Thoracic sclerites pattern (dorsally) 2-0-0. Abdominal segment IX not divided. Tergite IX flat. Urogomphi minute; median process absent.</p></tp:treatment-sec><tp:treatment-sec sec-type="Biology"><title>Biology.</title><p>Predatory. According to <xref ref-type="bibr" rid="B198">Mamaev (1976)</xref>, <italic><tp:taxon-name>Melambia tekkensis</tp:taxon-name></italic> and <italic><tp:taxon-name>Melambia cardoni</tp:taxon-name></italic> larvae prey on larvae of jewel beetles and longhorn beetles (under the bark of, for example, apricot trees or <italic><tp:taxon-name>Grewia</tp:taxon-name></italic>).</p></tp:treatment-sec><tp:treatment-sec sec-type="Distribution"><title>Distribution.</title><p>South-eastern, southern and central Asia; also several species in Africa from Egypt to South Africa. Such a disjunctive distribution is possible, but the African species need to be checked because of possible confusion with the similar genus <italic><tp:taxon-name>Alindria</tp:taxon-name></italic>.</p></tp:treatment-sec><tp:treatment-sec sec-type="Species"><title>Species:</title><p><italic><tp:taxon-name>Melambia cardoni</tp:taxon-name></italic> Léveillé, 1908; India: “Bengalia” (AL)</p><p>Léveillé, A. 1910: 9</p><p><italic><tp:taxon-name>Melambia cordicollis</tp:taxon-name></italic> Reitter, 1876; Philippines (AL)</p><p>Léveillé, A. 1910: 9. Reitter, E. 1876: 25</p><p><italic><tp:taxon-name>Melambia crenicollis</tp:taxon-name></italic> Guérin, 1846; India: “Bengalia” (AL)</p><p>Léveillé, A. 1910: 9</p><!--PageBreak--><p><italic><tp:taxon-name>Melambia funebris</tp:taxon-name></italic> Pascoe, 1862; Cambodia (AL)</p><p>Léveillé, A. 1910: 9. Reitter, E. 1876: 25</p><p><italic><tp:taxon-name>Melambia gautardi</tp:taxon-name></italic> Tournier, 1872; Egypt (AL)</p><p>Léveillé, A. 1910: 9. Kolibáč, J. 2007a: 364. Reitter, E. 1876: 26</p><p><italic><tp:taxon-name>Melambia gigas</tp:taxon-name></italic> Fabricius, 1798; Guinea, Senegal (AL)</p><p>Léveillé, A. 1910: 9. Kolibáč, J. 2005: 68 (redescription). Reitter, E. 1876: 25</p><p><italic><tp:taxon-name>Melambia maura</tp:taxon-name></italic> Pascoe, 1862; South Africa: “N’gami”, Mauritania (varA)</p><p>Léveillé, A. 1910: 9. Mateu, J. 1972: 547</p><p><italic><tp:taxon-name>Melambia memnonia</tp:taxon-name></italic> Pascoe, 1862; Sri Lanka (AL)</p><p>Léveillé, A. 1910: 9</p><p><italic><tp:taxon-name>Melambia opaca</tp:taxon-name></italic> Reitter, 1876; South Africa: Cap (AL)</p><p>Léveillé, A. 1910: 9. Reitter, E. 1876: 25</p><p><italic><tp:taxon-name>Melambia pumila</tp:taxon-name></italic> Léveillé, 1885; Burma (AL)</p><p>Léveillé, A. 1910: 9</p><p><italic><tp:taxon-name>Melambia striata</tp:taxon-name></italic> Olivier, 1790; Senegal (varA)</p><p>Léveillé, A. 1910: 9. Mateu, J. 1972: 547. Reitter, E. 1876: 24</p><p><italic><tp:taxon-name>Melambia subcyanea</tp:taxon-name></italic> Gerstaecker, 1871; Zanzibar (AL)</p><p>Léveillé, A. 1910: 9. Reitter, E. 1876: 26</p><p>Léveillé, A. 1910: 9 (syn. <italic><tp:taxon-name>Melambia coeruleata</tp:taxon-name></italic> Fairmaire, 1882) Somalia (AL)</p><p><italic><tp:taxon-name>Melambia tekkensis</tp:taxon-name></italic> Koenig, 1889; „Transcaspia”, Turkmenistan (varA)</p><p>Léveillé, A. 1910: 9. Kolibáč, J. 2007a: 364. Mamaev, B. M. 1976: 1650 (larva)</p></tp:treatment-sec><tp:treatment-sec><!--Section generated to contain objects referenced in tp:taxon-treatment.--><fig id="F7" position="float" orientation="portrait"><label>Figure 7.</label><caption><p><bold>A</bold> <italic><tp:taxon-name>Eupycnus lentus</tp:taxon-name></italic> <bold>B</bold> <italic><tp:taxon-name>Melambia crenicollis</tp:taxon-name></italic> <bold>C</bold> <italic><tp:taxon-name>Melambia striata</tp:taxon-name></italic> <bold>D</bold> <italic><tp:taxon-name>Leipaspis lauricola</tp:taxon-name></italic> <bold>E</bold> <italic><tp:taxon-name>Nemozoma cornutum</tp:taxon-name></italic> <bold>F</bold> <italic><tp:taxon-name>Nemozoma elongatum</tp:taxon-name></italic> <bold>G</bold> <italic><tp:taxon-name>Nemozoma caucasicum</tp:taxon-name></italic> <bold>H</bold> <italic><tp:taxon-name>Parallelodera quadraticollis</tp:taxon-name></italic> <bold>I</bold> <italic><tp:taxon-name>Temnoscheila pini</tp:taxon-name></italic>.</p></caption><graphic xmlns:xlink="http://www.w3.org/1999/xlink" xlink:href="ZooKeys-366-001-g012.jpg" position="float" orientation="portrait" xlink:type="simple"/></fig><fig id="F5m" position="float" orientation="portrait"><label>Map 5.</label><caption><p>A distribution of the tribe <tp:taxon-name>Trogossitini</tp:taxon-name>.</p></caption><graphic xmlns:xlink="http://www.w3.org/1999/xlink" xlink:href="ZooKeys-366-001-g011.jpg" position="float" orientation="portrait" xlink:type="simple"/></fig></tp:treatment-sec><ref-list><ref id="B145"><mixed-citation xmlns:xlink="http://www.w3.org/1999/xlink" xlink:type="simple"><person-group><name name-style="western"><surname>Kolibáč</surname><given-names>J</given-names></name></person-group> (<year>2005</year>) <article-title>A review of the Trogositidae. Part 1: Morphology of the genera (Coleoptera, Cleroidea).</article-title><source>Entomologica Basiliensia et Collectionis Frey</source><volume>27</volume>: <fpage>39</fpage>-<lpage>159</lpage>.</mixed-citation></ref><ref id="B198"><mixed-citation xmlns:xlink="http://www.w3.org/1999/xlink" xlink:type="simple"><person-group><name name-style="western"><surname>Mamaev</surname><given-names>BM</given-names></name></person-group> (<year>1976</year>) <article-title>Review of larvae of the family Trogossitidae (Coleoptera) in the fauna of the USSR.</article-title><source>Zoologicheskiy Zhurnal</source><volume>55</volume>: <fpage>1648</fpage>-<lpage>1658</lpage>.</mixed-citation></ref></ref-list></tp:taxon-treatment>
