# Supplementary material for: Trogossitidae: A review of the beetle family, with a catalogue and keys
Source: Zookeys. 2013 Dec 31;(366):1–194. doi: 10.3897/zookeys.366.6172 (PMC3890666; doi:10.3897/zookeys.366.6172)
Supplement: XML Treatment for Nemozoma [file zookeys.366.6172-treatment33.xml]

<!DOCTYPE tp:taxon-treatment
  PUBLIC "-//TaxonX//DTD Taxonomic Treatment Publishing DTD v0 20100105//EN" "tax-treatment-NSO.dtd">
<tp:taxon-treatment xmlns:tp="http://www.plazi.org/taxpub"><tp:treatment-meta><mixed-citation publication-type="journal"><person-group><name><surname>Kolibáč</surname><given-names>Jiří</given-names></name></person-group><article-title>Trogossitidae: A review of the beetle family,  with a catalogue and keys</article-title><source>Zookeys</source><day>31</day><month>12</month><year>2013</year><volume>2013</volume><issue>366</issue><fpage>1</fpage><lpage>194</lpage><pub-id pub-id-type="doi">10.3897/zookeys.366.6172</pub-id></mixed-citation></tp:treatment-meta><tp:nomenclature><label>Genus</label><tp:taxon-name>
                                <tp:taxon-name-part taxon-name-part-type="genus">Nemozoma</tp:taxon-name-part>
                                <object-id xmlns:xlink="http://www.w3.org/1999/xlink" xlink:type="simple">http://species-id.net/wiki/Nemozoma</object-id>
                            </tp:taxon-name><tp:taxon-authority>Latreille, 1804</tp:taxon-authority><xref ref-type="fig" rid="F7">Figs 7</xref><xref ref-type="fig" rid="F15">, 15</xref><xref ref-type="fig" rid="F5m">; Map 5</xref><tp:nomenclature-citation-list><tp:nomenclature-citation><tp:taxon-name>Nemozoma</tp:taxon-name><comment> Latreille, P. A. 1804: 239.</comment></tp:nomenclature-citation></tp:nomenclature-citation-list></tp:nomenclature><tp:treatment-sec sec-type="Type species"><title>Type species.</title><p><italic><tp:taxon-name>Dermestes elongatus</tp:taxon-name></italic> Linnaeus, 1760 [by monotypy]</p><p>Léveillé, A. 1910: 5. Barron, J. R. 1971: 45. Crowson, R. A. 1964a: 299. Kolibáč, J. 2005: 72 (redescription). Kolibáč, J. 2006: 111 (phylogeny). Kolibáč, J. 2007a: 364. Kolibáč, J. et al. 2005: 31+135 (key). Lepesme, P. &amp; Paulian, R. 1944: 139 (subgen. <italic><tp:taxon-name>Nemosoma</tp:taxon-name></italic> s.str.). Lucht, W. 1998: 207 (key). Mamaev, B. M. 1976: 1652 (larvae). Nikitsky, N. B. 1974: 563. Reitter, E. 1876: 13</p><p><italic><tp:taxon-name>Aponemosoma</tp:taxon-name></italic> Lepesme &amp; Paulian, 1944 (subgenus) [type species: <italic><tp:taxon-name>Nemosoma caucasicum</tp:taxon-name></italic> Ménétries, 1832; by original designation]</p><p>Barron, J. R. 1971: 45 (synonymized). Kolibáč, J. 2007a: 364. Lepesme, P. &amp; Paulian, R. 1944: 139 (<italic><tp:taxon-name>Nemosoma</tp:taxon-name></italic> subgen. <italic><tp:taxon-name>Aponemosoma</tp:taxon-name></italic>)</p><p><italic><tp:taxon-name>Cylidrella</tp:taxon-name></italic> Sharp, 1891 [type species: <italic><tp:taxon-name>Cylidrellamollis</tp:taxon-name></italic> Sharp, 1891; by monotypy]</p><p>Léveillé, A. 1910: 6. Barron, J. R. 1971: 52. Kolibáč, J. 2005: 72 (synonymized). Kolibáč, J. 2007a: 364</p><!--PageBreak--><p><italic><tp:taxon-name>Monesoma</tp:taxon-name></italic> Léveillé, 1894 (subgenus) [type species: <italic><tp:taxon-name>Nemosoma cornutum</tp:taxon-name></italic> Sturm, 1826; by original designation]</p><p>Léveillé, A. 1910: 6 (subgenus). Barron, J. R. 1971: 45 (=<italic><tp:taxon-name>Sturmia</tp:taxon-name></italic> Ragusa, 1892). Kolibáč, J. 2007a: 364. Lepesme, P. &amp; Paulian, R. 1944: 139 (synonymized)</p><p><italic><tp:taxon-name>Nemosomia</tp:taxon-name></italic> Reitter, 1876 [type species: <italic><tp:taxon-name>Nemosomia vorax</tp:taxon-name></italic> Reitter, 1876; by original designation]</p><p>Léveillé, A. 1910: 4. Barron, J. R. 1971: 45. Kolibáč, J. 2007a: 364. Lepesme, P. &amp; Paulian, R. 1944: 139 (subgenus). Reitter, E. 1876: 11</p><p><italic><tp:taxon-name>Paranemosoma</tp:taxon-name></italic> Lepesme &amp; Paulian, 1944 (subgenus) [type species: <italic><tp:taxon-name>Nemosoma punctatum</tp:taxon-name></italic> Léveillé, 1886; by original designation]</p><p>Lepesme, P. &amp; Paulian, R. 1944: 139. Kolibáč, J. 2007a: 364</p><p><italic><tp:taxon-name>Sturmia</tp:taxon-name></italic> Ragusa, 1892 [type species: <italic><tp:taxon-name>Nemosoma cornutum</tp:taxon-name></italic> Sturm, 1826; by original designation]</p><p>Barron, J. R. 1971: 45 (preoccupied, synonymized with <italic><tp:taxon-name>Monesoma</tp:taxon-name></italic>). Kolibáč, J. 2007a: 364</p><p><italic><tp:taxon-name>Pseudalindria</tp:taxon-name></italic> Fall, 1910 [type species: <italic><tp:taxon-name>Pseudalindria fissiceps</tp:taxon-name></italic> Fall, 1910; by original designation]</p><p>Barron, J. R. 1971: 45. Fall, H. C. 1910: 126. Kolibáč, J. 2007a: 364</p></tp:treatment-sec><tp:treatment-sec sec-type="Description"><title>Description.</title><p>Body size: about 2.5–5.0 mm. Body shape elongate. Gular sutures wide, convergent at apex. Frontoclypeal suture absent. Frons: longitudinal groove or depression present. Cranium ventrally: tufts of long setae at sides present. Submentum: ctenidium absent. Antennal groove present. Eyes: size flat. Eyes number: two. Epicranial acumination moderate. Lacinial hooks absent. Galea: shape elongate. Galea: ciliate setae present. Mediostipes-Lacinia fused together. Palpifer: outer edge even. Mandibular apical teeth number: two, vertically situated. Mola absent. Penicillus (at base) absent. Pubescence above mola or cutting edge absent. Ventral furrow present. Basal notch moderate. Labrum-Cranium not fused. Epipharyngial sclerite present. Lateral tormal process: projection projection not developed (all remaining). Ligula: ciliate setae present. Ligula membranous, not retroflexed, deeply emarginate. Hypopharyngeal sclerite absent. Antenna 11-segmented or 10-segmented. Antennal club asymmetrical, sensorial fields present. Front coxal cavities externally closed, internally open. Pronotum elongate. Prepectus absent. Middle coxal cavities open. Elytra: long hairs absent. Epipleuron thin. Elytral interlocking mechanism present, carinae reduced. Elytral punctation regular, scales absent. Wing: radial cell open (outer vein present), wedge cell absent, cross vein MP3-4 present, cross vein AA1+2-3+4 absent. Front tibiae: spines along side large. Hooked spur present. Claws: denticle absent. Parasternites number along ventrites III–VII: one. Spiculum gastrale absent. Tegmen composed of three parts.  Coxitae undivided.</p><p>Larva: Frontal arms V-shaped. Epicranial stem reduced. Endocarina present. Gular sutures conspicuous, parallel. Gula: anterior apodemes absent. Paragular sclerites present. Stemmata number: five. Mandibular apical teeth number: one tooth. Lacinia mandibulae with several small spines. Mola absent. Maxillary palpi 3-segmented. Palpifer absent. Pedunculate seta present. Mala simple. Mala: bidentate protrusion absent. Cardo: size <!--PageBreak-->much smaller than stipes. Ligula absent. Labial palpi 2-segmented. Prementum in single part, anterior margin with notch. Antennal joints 1 and 2 elongate. Sensory appendix medium sized (to half of joint 3). Thoracic sclerites pattern (dorsally) 1-2-2. Thoracic sclerites pattern (ventrally) 3+1+1. Trochanter triangular. Abdominal segment IX not divided. Tergite IX flat. Urogomphi present, hooked; median process absent.</p></tp:treatment-sec><tp:treatment-sec sec-type="Biology"><title>Biology.</title><p>Predatory. Adults live together with larvae under the bark of deciduous and coniferous trees and shrubs, hunting especially for bark beetles.</p></tp:treatment-sec><tp:treatment-sec sec-type="Distribution"><title>Distribution.</title><p>From Brazil to Canada, Europe including European part of Russia, Near East (Turkey, Syria), North Africa. No records are known from Asia east of Caucasus.</p></tp:treatment-sec><tp:treatment-sec sec-type="Species"><title>Species:</title><p><italic><tp:taxon-name>Nemozoma alasanicum</tp:taxon-name></italic> Fursov, 1930; Georgia (varA)</p><p>Fursov, N. I. 1930: 183. Lepesme, P. &amp; Paulian, R. 1944: 140 (subgen. <italic><tp:taxon-name>Nemosoma</tp:taxon-name></italic> s. str.)</p><p><italic><tp:taxon-name>Nemozoma attenuatum</tp:taxon-name></italic> Van Dyke, 1915; USA: California, Washington (JRB)</p><p>Barron, J. R. 1971: 47. Lepesme, P. &amp; Paulian, R. 1944: 140 (<italic><tp:taxon-name>Nemosoma</tp:taxon-name></italic> s.str.). Sakamoto, J. M. 2007: 342 (distribution). Van Dyke, 1915: 26</p><p><italic><tp:taxon-name>Nemozoma brasiliense</tp:taxon-name></italic> Léveillé, 1900; Brazil: Jatahy (varA)</p><p>Lepesme, P. &amp; Paulian, R. 1944: 138 (combined from <italic><tp:taxon-name>Monesoma</tp:taxon-name></italic>)</p><p><italic><tp:taxon-name>Nemozoma breviatum</tp:taxon-name></italic> Peyerimhoff, 1918; Algeria (varA)</p><p>Peyerimhoff, P. M., de 1918: 329. Hallan, J. 2007–2012: <ext-link xmlns:xlink="http://www.w3.org/1999/xlink" ext-link-type="uri" xlink:href="http://insects.tamu.edu" xlink:type="simple">http://insects.tamu.edu</ext-link> (syn. of <italic><tp:taxon-name>Nemozoma elongatum</tp:taxon-name></italic>?). Kolibáč, J. 2009: 128</p><p>Note: Brustel, H. (pers. comm., 2011) newly recorded 15 specimens from North Africa; he compared Palaearctic species and found <italic><tp:taxon-name>Nemozoma breviatum</tp:taxon-name></italic> valid.</p><p><italic><tp:taxon-name>Nemozoma caucasicum</tp:taxon-name></italic> Ménétries, 1832; Austria, Poland, SW Russia, Slovakia, Ukraine, „Caucasus” (varA)</p><p>Léveillé, A. 1910: 6 (<italic><tp:taxon-name>Monesoma</tp:taxon-name></italic>). Hilszczanski, J. 2006: 29. Klausnitzer, B. 1996: 148 (larva). Kolibáč, J. 1993b: 90. Kolibáč, J. 1993a: 19, 21. Kolibáč, J. 2007a: 364 (syn. <italic><tp:taxon-name>Nemozoma fasciicole</tp:taxon-name></italic> Hampe, 1864). Lepesme, P. &amp; Paulian, R. 1944: 141 (<italic><tp:taxon-name>Aponemosoma</tp:taxon-name></italic>). Mamaev, B. M. 1976: 1653 (larva). Milkowski, M. &amp; Wojas, T. 2008: 172 (distribution). Nikitsky, N. B. 1974: 566 (larva). Pankow, W. 2010: 87 (distribution). Reitter, E. 1876: 13</p><p>Kolosov, ? 1931: 116 (syn. <italic><tp:taxon-name>Nemosoma curtulum</tp:taxon-name></italic> Fursov, 1930); „Chernyi les” (varA)</p><p>Fursov, N. I. 1930: 182 (<italic><tp:taxon-name>Nemosoma curtulum</tp:taxon-name></italic> Fursov, 1930; synonymized by Kolosov 1931: 116 after <xref ref-type="bibr" rid="B103">Hallan 2007–2012</xref>; reference not found)</p><p><italic><tp:taxon-name>Nemozoma championi</tp:taxon-name></italic> Wickham, 1916; Western USA: Colorado, New Mexico (JRB)</p><p>Barron, J. R. 1971: 52 (<italic><tp:taxon-name>Cylidrella</tp:taxon-name></italic>). Wickham, 1916: 147</p><p><italic><tp:taxon-name>Nemozoma cornutum</tp:taxon-name></italic> Sturm, 1826; SW Russia, Ukraine, „Caucasus” (varA)</p><p>Léveillé, A. 1910: 6. Klausnitzer, B. 1996: 148 (larva). Kolibáč, J. 2007a: 364. Lepesme, P. &amp; Paulian, R. 1944: 140 (<italic><tp:taxon-name>Nemosoma</tp:taxon-name></italic> s.str.). Mamaev, B. M. 1976: 1654 (larva). Moragues, G. 1981: 262–263 (distribution). Nikitsky, N. B. 1974: 566 (larva). Reitter, E. 1876: 14. Sarikaya, O. &amp; Avci, M. 2009: 253–264 (biology)</p><p><italic><tp:taxon-name>Nemozoma cupressi</tp:taxon-name></italic> Van Dyke, 1944; USA: Nothern coast of California (JRB)</p><p>Barron, J. R. 1971: 51. Van Dyke, E. C. 1944: 147, 149</p><!--PageBreak--><p><italic><tp:taxon-name>Nemozoma cylindricolle</tp:taxon-name></italic> Fursov, 1930; Georgia (varA)</p><p>Fursov, N. I. 1930: 182. Lepesme, P. &amp; Paulian, R. 1944: 140 (<italic><tp:taxon-name>Nemosoma</tp:taxon-name></italic> s.str.)</p><p><italic><tp:taxon-name>Nemozoma elongatum</tp:taxon-name></italic> Linnaeus, 1761; Europe, Syria, Turkey, Tunisia (JK)</p><p>Léveillé, A. 1910: 5. Baader, E. J. 1989: 1 (biology). Bahillo de la Puebla P. &amp; López-Colón, J. I. 2004: 129. Baier, P. 1994: 51 (biology). Baier, P. 1991: 421 (biology). Borowiec, L. 1983: 8. Burakowski, B., Mroczkowski, M. &amp; Stefanska, J. 1986: 115. Conrad, R. 1995: 190–195 (contribution). Cunev, J. 1999: 76. Dippel, C. 1991: 473 (biology). Dippel, C. 1995: 67 (biology). Dippel, C. 1996: 391 (biology). Dippel, C. et al. 1997: 161 (biology). Gobbi, G. 1983: 52. Gueorguiev, B. et al. 2003: 107 (distribution). Heuer, H. &amp; Vite, J. P. 1984a: 214 (biology). Heuer, H. &amp; Vite, J. P. 1984b: 586 (biology). Hallan, J. 2007–2012: 4 (syn. <italic><tp:taxon-name>Nemosoma breviatum</tp:taxon-name></italic> Peyrimhoff, 1918?). Klausnitzer, B. 1976: 5. Klausnitzer, B. 1978: 176. Klausnitzer, B. 1996: 146 (larva). Kolibáč, J. 1993a: 21. Kolibáč, J. 1993b: 90. Kolibáč, J. 1996: 473. Kolibáč, J. 2005: 72 (redescription). Kolibáč, J. 2007a: 365 (syn. <italic><tp:taxon-name>Nemozoma fasciatum</tp:taxon-name></italic> Panzer, 1796; in <italic><tp:taxon-name>Colydium</tp:taxon-name></italic>). Kolibáč, J. 2007a: 364 (syn. <italic><tp:taxon-name>Nemozoma corsicum</tp:taxon-name></italic> Reitter, 1876). Kolibáč, J. 2007a: 365 (syn. <italic><tp:taxon-name>Nemozoma siculum</tp:taxon-name></italic> Ragusa, 1891). Kolibáč, J. 2007a: 365 (syn. <italic><tp:taxon-name>Nemozoma syriacum</tp:taxon-name></italic> Pic, 1901). Kolibáč, J. 2007a: 365 (syn. <italic><tp:taxon-name>Nemozoma elongatum</tp:taxon-name></italic> var. <italic>tuniseum</italic> Pic, 1900). Lepesme, P. &amp; Paulian, R. 1944: 140 (<italic><tp:taxon-name>Nemosoma</tp:taxon-name></italic> s.str.). Mamaev, B. M. 1976: 1654 (larva). Mitter, H. 1998: 559. Nikitsky, N. B. 1974: 566 (larva). Peyrimhoff, 1918: 329 (<italic><tp:taxon-name>Nemozoma breviatum</tp:taxon-name></italic>; valid species: H. Brustel, pers. comm. 2011). Pileckis, S. &amp; V. Monsevičius 1995: 271. Reitter, E. 1876: 13 (syn. <italic><tp:taxon-name>Nemozoma corsicum</tp:taxon-name></italic> Ratti, E. 1997: 179. Reitter, 1876; synonymized by Léveillé 1889: 8). Skatulla, U. &amp; Feicht, E. 1992: 4 (biology). Szafraniec, S. 1997: 207 (distribution). Vogt, H. 1967: 15. Wigger, H. 1993: 68 (biology). Wigger, H. 1994: 8 (biology). Wigger, H. 1996: 55 (biology)</p><p><italic><tp:taxon-name>Nemozoma fissiceps</tp:taxon-name></italic> Fall, 1910; USA: California, Oregon (JRB)</p><p>Barron, J. R. 1971: 49. Fall, H. C. 1910: 127</p><p><italic><tp:taxon-name>Nemozoma gounellei</tp:taxon-name></italic> Léveillé, 1894; Brazil (AL)</p><p>Léveillé, A. 1910: 6</p><p><italic><tp:taxon-name>Nemozoma landesi</tp:taxon-name></italic> Léveillé, 1901; Martinica (AL)</p><p>Léveillé, A. 1910: 4. Lepesme, P. &amp; Paulian, R. 1944: 139 (subgen. <italic><tp:taxon-name>Nemosomia</tp:taxon-name></italic>)</p><p><italic><tp:taxon-name>Nemozoma maculata</tp:taxon-name></italic> Dajoz, 1991; USA (AD)</p><p>Dajoz, R. 1991: 245 (<italic><tp:taxon-name>Cylidrella</tp:taxon-name></italic>)</p><p><italic><tp:taxon-name>Nemozoma mollis</tp:taxon-name></italic> Sharp, 1891; Guatemala (AL)</p><p>Léveillé, A. 1910: 6 (<italic><tp:taxon-name>Cylidrella</tp:taxon-name></italic>). Kolibáč, J. 2005: 73 (redescription, combination)</p><p><italic><tp:taxon-name>Nemozoma picta</tp:taxon-name></italic> Léveillé, 1889; Brazil (AL)</p><p>Léveillé, A. 1910: 4 (<italic><tp:taxon-name>Nemosomia</tp:taxon-name></italic>)</p><p><italic><tp:taxon-name>Nemozoma pujoli</tp:taxon-name></italic> Léveillé, 1902; Brazil (AL)</p><p>Léveillé, A. 1910: 4</p><p><italic><tp:taxon-name>Nemozoma punctatum</tp:taxon-name></italic> Léveillé, 1888; Brazil (AL)</p><p>Léveillé, A. 1910: 6. Lepesme, P. &amp; Paulian, R. 1944: 140</p><!--PageBreak--><p><italic><tp:taxon-name>Nemozoma punctulata</tp:taxon-name></italic> Van Dyke, 1920; Canada: British Columbia to USA: California (JRB)</p><p>Barron, J. R. 1971: 49. Lepesme, P. &amp; Paulian, R. 1944: 140. Van Dyke, E. C. 1916: 71, 72 (described as <italic>punctatum</italic>). Van Dyke, E. C. 1920: 85 (jun. homonym; renamed)</p><p><italic><tp:taxon-name>Nemozoma schwarzi</tp:taxon-name></italic> Schaeffer, 1918; USA: Arizona, California (JRB)</p><p>Barron, J. R. 1971: 48. Lepesme, P. &amp; Paulian, R. 1944: 140 (<italic><tp:taxon-name>Nemosoma</tp:taxon-name></italic> s.str.). Schaeffer, C. F. A. 1918: 191 (subgen. <italic><tp:taxon-name>Monesoma</tp:taxon-name></italic>)</p><p><italic><tp:taxon-name>Nemozoma signatum</tp:taxon-name></italic> Sharp, 1891; Guatemala (AL)</p><p>Léveillé, A. 1910: 6</p><p><italic><tp:taxon-name>Nemozoma simoni</tp:taxon-name></italic> Léveillé, 1889; Venezuela (AL)</p><p>Léveillé, A. 1910: 4 (<italic><tp:taxon-name>Nemosomia</tp:taxon-name></italic>). Lepesme, P. &amp; Paulian, R. 1944: 140</p><p><italic><tp:taxon-name>Nemozoma vorax</tp:taxon-name></italic> Reitter, 1876; Columbia (AL)</p><p>Léveillé, A. 1910: 4 (<italic><tp:taxon-name>Nemosomia</tp:taxon-name></italic>). Lepesme, P. &amp; Paulian, R. 1944: 141. Reitter, E. 1876: 12 (<italic><tp:taxon-name>Nemosomia</tp:taxon-name></italic>)</p></tp:treatment-sec><tp:treatment-sec><!--Section generated to contain objects referenced in tp:taxon-treatment.--><fig id="F7" position="float" orientation="portrait"><label>Figure 7.</label><caption><p><bold>A</bold> <italic><tp:taxon-name>Eupycnus lentus</tp:taxon-name></italic> <bold>B</bold> <italic><tp:taxon-name>Melambia crenicollis</tp:taxon-name></italic> <bold>C</bold> <italic><tp:taxon-name>Melambia striata</tp:taxon-name></italic> <bold>D</bold> <italic><tp:taxon-name>Leipaspis lauricola</tp:taxon-name></italic> <bold>E</bold> <italic><tp:taxon-name>Nemozoma cornutum</tp:taxon-name></italic> <bold>F</bold> <italic><tp:taxon-name>Nemozoma elongatum</tp:taxon-name></italic> <bold>G</bold> <italic><tp:taxon-name>Nemozoma caucasicum</tp:taxon-name></italic> <bold>H</bold> <italic><tp:taxon-name>Parallelodera quadraticollis</tp:taxon-name></italic> <bold>I</bold> <italic><tp:taxon-name>Temnoscheila pini</tp:taxon-name></italic>.</p></caption><graphic xmlns:xlink="http://www.w3.org/1999/xlink" xlink:href="ZooKeys-366-001-g012.jpg" position="float" orientation="portrait" xlink:type="simple"/></fig><fig id="F15" position="float" orientation="portrait"><label>Figure 15.</label><caption><p><bold>A–B</bold> <italic><tp:taxon-name>Nemozoma elongatum</tp:taxon-name></italic> (<bold>A</bold> cranium with longidutinal groove <bold>B</bold> detail of elongate punctures) <bold>C–D</bold> <italic><tp:taxon-name>Peltis ferruginea</tp:taxon-name></italic> (<bold>C</bold> elytral apex <bold>D</bold> antennal club, hooked spur and protarsus with large 5th tarsomere) <bold>E–G</bold> <italic><tp:taxon-name>Phloiophilus edwardsi</tp:taxon-name></italic> (<bold>E</bold> metatarsal claws and empodium <bold>F</bold> projecting procoxae <bold>G</bold> ventral surface).</p></caption><graphic xmlns:xlink="http://www.w3.org/1999/xlink" xlink:href="ZooKeys-366-001-g028.jpg" position="float" orientation="portrait" xlink:type="simple"/></fig><fig id="F5m" position="float" orientation="portrait"><label>Map 5.</label><caption><p>A distribution of the tribe <tp:taxon-name>Trogossitini</tp:taxon-name>.</p></caption><graphic xmlns:xlink="http://www.w3.org/1999/xlink" xlink:href="ZooKeys-366-001-g011.jpg" position="float" orientation="portrait" xlink:type="simple"/></fig></tp:treatment-sec><ref-list><ref id="B103"><mixed-citation xmlns:xlink="http://www.w3.org/1999/xlink" xlink:type="simple"><person-group><name name-style="western"><surname>Hallan</surname><given-names>J</given-names></name></person-group> (<year>2007–2012</year>) <article-title>Biology Catalogue.</article-title><publisher-name>Texas A&amp;M University</publisher-name>. <ext-link ext-link-type="uri" xlink:href="http://insects.tamu.edu/research/collection/hallan/test/Arthropoda/Insects/Coleoptera/Family/Trogossitidae.txt" xlink:type="simple">http://insects.tamu.edu/research/collection/hallan/test/Arthropoda/Insects/Coleoptera/Family/Trogossitidae.txt</ext-link><comment>[Last updated: March 24, 2008, accessed November 2009]</comment></mixed-citation></ref></ref-list></tp:taxon-treatment>
