# Supplementary material for: Trogossitidae: A review of the beetle family, with a catalogue and keys
Source: Zookeys. 2013 Dec 31;(366):1–194. doi: 10.3897/zookeys.366.6172 (PMC3890666; doi:10.3897/zookeys.366.6172)
Supplement: XML Treatment for Parallelodera [file zookeys.366.6172-treatment34.xml]

<!DOCTYPE tp:taxon-treatment
  PUBLIC "-//TaxonX//DTD Taxonomic Treatment Publishing DTD v0 20100105//EN" "tax-treatment-NSO.dtd">
<tp:taxon-treatment xmlns:tp="http://www.plazi.org/taxpub"><tp:treatment-meta><mixed-citation publication-type="journal"><person-group><name><surname>Kolibáč</surname><given-names>Jiří</given-names></name></person-group><article-title>Trogossitidae: A review of the beetle family,  with a catalogue and keys</article-title><source>Zookeys</source><day>31</day><month>12</month><year>2013</year><volume>2013</volume><issue>366</issue><fpage>1</fpage><lpage>194</lpage><pub-id pub-id-type="doi">10.3897/zookeys.366.6172</pub-id></mixed-citation></tp:treatment-meta><tp:nomenclature><label>Genus</label><tp:taxon-name>
                                <tp:taxon-name-part taxon-name-part-type="genus">Parallelodera</tp:taxon-name-part>
                                <object-id xmlns:xlink="http://www.w3.org/1999/xlink" xlink:type="simple">http://species-id.net/wiki/Parallelodera</object-id>
                            </tp:taxon-name><tp:taxon-authority>Fairmaire, 1881</tp:taxon-authority><xref ref-type="fig" rid="F7">Fig. 7</xref><xref ref-type="fig" rid="F5m">; Map 5</xref><tp:nomenclature-citation-list><tp:nomenclature-citation><tp:taxon-name>Parallelodera</tp:taxon-name><comment> Fairmaire, L. 1881: 256.</comment></tp:nomenclature-citation></tp:nomenclature-citation-list></tp:nomenclature><tp:treatment-sec sec-type="Type species"><title>Type species.</title><p><italic><tp:taxon-name>Parallelodera quadraticollis</tp:taxon-name></italic> Fairmaire, 1881 [by monotypy]</p><p>Léveillé, A. 1910: 8. Kolibáč, J. 2005: 74 (redescription). Kolibáč, J. 2006: 116 (phylogeny)</p></tp:treatment-sec><tp:treatment-sec sec-type="Description"><title>Description.</title><p>Body size: about 11.0–12.0 mm. Body shape elongate. Gular sutures wide, convergent at apex. Frontoclypeal suture present. Frons: longitudinal groove or depression present. Cranium ventrally: tufts of long setae at sides present. Submentum of males: ctenidium absent. Antennal groove present. Eyes: size flat. Eyes number: two. Mandibular apical teeth number: two, vertically situated. Antenna 11-segmented. Antennal club asymmetrical, sensorial fields present. Front coxal cavities externally closed, internally open. Pronotum subquadrate. Prepectus absent. Middle coxal cavities open. Elytra: long hairs absent. Epipleuron thin. Elytral interlocking mechanism present, carinae reduced. Elytral punctation regular, scales absent. Wing: radial cell open (outer vein present), wedge cell absent, cross vein MP3-4 absent, cross vein AA1+2-3+4 absent. Front tibiae: spines along side large. Hooked spur present in all tibiae. Claws: denticle absent.</p></tp:treatment-sec><tp:treatment-sec sec-type="Biology"><title>Biology.</title><p>In the light of a presumable relationship with <italic><tp:taxon-name>Airora</tp:taxon-name></italic> and <italic><tp:taxon-name>Temnoscheila</tp:taxon-name></italic>, I suggest a predatory way of life.</p></tp:treatment-sec><tp:treatment-sec sec-type="Distribution"><title>Distribution.</title><p>Pacific islands as listed with the particular species.</p></tp:treatment-sec><tp:treatment-sec sec-type="Species"><title>Species:</title><p><italic><tp:taxon-name>Parallelodera luteicornis</tp:taxon-name></italic> Fairmaire, 1881; Fiji, Viti Isl. (AL)</p><p>Léveillé, A. 1910: 8. Kolibáč, J. 2005: 75</p><!--PageBreak--><p><italic><tp:taxon-name>Parallelodera parallelus</tp:taxon-name></italic> Fairmaire, 1850; New Caledonia, Madera, Nuka-Hiva, Tahiti (JK)</p><p>Léveillé, A. 1910: 18 (<italic><tp:taxon-name>Tenebroides</tp:taxon-name></italic>). Léveillé, A. 1910: 18 (syn. <italic><tp:taxon-name>Tenebroides serratus</tp:taxon-name></italic> Wollaston, 1854). Kolibáč, J. 2005: 75 (combination)</p><p><italic><tp:taxon-name>Parallelodera quadraticollis</tp:taxon-name></italic> Fairmaire, 1881; Fiji, Viti Isl. (AL)</p><p>Léveillé, A. 1910: 8. Kolibáč, J. 2005: 74 (redescription)</p></tp:treatment-sec><tp:treatment-sec><!--Section generated to contain objects referenced in tp:taxon-treatment.--><fig id="F7" position="float" orientation="portrait"><label>Figure 7.</label><caption><p><bold>A</bold> <italic><tp:taxon-name>Eupycnus lentus</tp:taxon-name></italic> <bold>B</bold> <italic><tp:taxon-name>Melambia crenicollis</tp:taxon-name></italic> <bold>C</bold> <italic><tp:taxon-name>Melambia striata</tp:taxon-name></italic> <bold>D</bold> <italic><tp:taxon-name>Leipaspis lauricola</tp:taxon-name></italic> <bold>E</bold> <italic><tp:taxon-name>Nemozoma cornutum</tp:taxon-name></italic> <bold>F</bold> <italic><tp:taxon-name>Nemozoma elongatum</tp:taxon-name></italic> <bold>G</bold> <italic><tp:taxon-name>Nemozoma caucasicum</tp:taxon-name></italic> <bold>H</bold> <italic><tp:taxon-name>Parallelodera quadraticollis</tp:taxon-name></italic> <bold>I</bold> <italic><tp:taxon-name>Temnoscheila pini</tp:taxon-name></italic>.</p></caption><graphic xmlns:xlink="http://www.w3.org/1999/xlink" xlink:href="ZooKeys-366-001-g012.jpg" position="float" orientation="portrait" xlink:type="simple"/></fig><fig id="F5m" position="float" orientation="portrait"><label>Map 5.</label><caption><p>A distribution of the tribe <tp:taxon-name>Trogossitini</tp:taxon-name>.</p></caption><graphic xmlns:xlink="http://www.w3.org/1999/xlink" xlink:href="ZooKeys-366-001-g011.jpg" position="float" orientation="portrait" xlink:type="simple"/></fig></tp:treatment-sec></tp:taxon-treatment>
