# Supplementary material for: Trogossitidae: A review of the beetle family, with a catalogue and keys
Source: Zookeys. 2013 Dec 31;(366):1–194. doi: 10.3897/zookeys.366.6172 (PMC3890666; doi:10.3897/zookeys.366.6172)
Supplement: XML Treatment for Temnoscheila [file zookeys.366.6172-treatment35.xml]

<!DOCTYPE tp:taxon-treatment
  PUBLIC "-//TaxonX//DTD Taxonomic Treatment Publishing DTD v0 20100105//EN" "tax-treatment-NSO.dtd">
<tp:taxon-treatment xmlns:tp="http://www.plazi.org/taxpub"><tp:treatment-meta><mixed-citation publication-type="journal"><person-group><name><surname>Kolibáč</surname><given-names>Jiří</given-names></name></person-group><article-title>Trogossitidae: A review of the beetle family,  with a catalogue and keys</article-title><source>Zookeys</source><day>31</day><month>12</month><year>2013</year><volume>2013</volume><issue>366</issue><fpage>1</fpage><lpage>194</lpage><pub-id pub-id-type="doi">10.3897/zookeys.366.6172</pub-id></mixed-citation></tp:treatment-meta><tp:nomenclature><label>Genus</label><tp:taxon-name>
                                <tp:taxon-name-part taxon-name-part-type="genus">Temnoscheila</tp:taxon-name-part>
                                <object-id xmlns:xlink="http://www.w3.org/1999/xlink" xlink:type="simple">http://species-id.net/wiki/Temnoscheila</object-id>
                            </tp:taxon-name><tp:taxon-authority>Westwood, 1830</tp:taxon-authority><xref ref-type="fig" rid="F7">Figs 7</xref><xref ref-type="fig" rid="F8">, 8</xref><xref ref-type="fig" rid="F5m">; Map 5</xref><tp:nomenclature-citation-list><tp:nomenclature-citation><tp:taxon-name>Temnoscheila</tp:taxon-name><comment> Westwood, J. O. 1830: 231.</comment></tp:nomenclature-citation></tp:nomenclature-citation-list></tp:nomenclature><tp:treatment-sec sec-type="Type species"><title>Type species:</title><p><italic><tp:taxon-name>Trogossita caerulea</tp:taxon-name></italic> Olivier, 1790 [by monotypy]</p><p>Downie, N. M. &amp; Arnett, R. H., Jr. 1996: 937 (key). Kolibáč, J. 2005: 83 (redescription). Kolibáč, J. 2006: 109 (review of larvae), 111 (phylogeny). Kolibáč, J. 2007a: 365. Spahr, U. 1981: 74 (amber and copal fossils)</p><p><italic><tp:taxon-name>Temnochila</tp:taxon-name></italic> Erichson, 1844 (unjustified emendation by <xref ref-type="bibr" rid="B71">Erichson 1844</xref>: 449)</p><p>Léveillé, A. 1910: 9. Barron, J. R. 1971: 70. Kolibáč, J. 2007a: 365 (unjustified emendation). Nikitsky, N. B. 1992: 80</p><p><italic><tp:taxon-name>Trogossita</tp:taxon-name></italic> Olivier, 1790 [type species: <italic><tp:taxon-name>Trogossita caerulea</tp:taxon-name></italic> Olivier, 1790]</p><p>Barron, J. R. 1971: 70. Crowson, R. A. 1964a: 299. Mamaev, B. M. 1976: 1652 (larva). Matthews, E. G. 1992: 3. Reitter, E. 1876: 26 (<italic><tp:taxon-name>Trogosita</tp:taxon-name></italic>)</p></tp:treatment-sec><tp:treatment-sec sec-type="Description"><title>Description.</title><p>Body size: about 9.0–26.0 mm. Body shape elongate. Gular sutures reduced. Frontoclypeal suture absent. Frons: longitudinal groove or depression present. Cranium ventrally: tufts of long setae at sides present. Submentum of males: ctenidium present. Antennal groove present. Eyes: size flat. Eyes number: two. Epicranial acumination deep. Lacinial hooks absent. Galea: shape elongate. Galea: ciliate setae present. Mediostipes-Lacinia not fused. Palpifer: outer edge denticulate. Mandibular apical teeth number: two, vertically situated. Mola absent. Penicillus (at base) present (fine, often membranous). Pubescence above mola or cutting edge absent. Ventral furrow present. Basal notch shallow or absent. Labrum-Cranium not fused. Epipharyngial sclerite present. Lateral tormal process: projection curved downwards, processes not connected (<italic><tp:taxon-name>Airora</tp:taxon-name></italic>). Ligula: ciliate setae absent. Ligula rigid, weakly retroflexed, deeply emarginate. Hypopharyngeal sclerite sickle shaped. Antenna 11-segmented. Antennal club asymmetrical, sensorial fields present. Front coxal cavities externally closed, internally open. Pronotum elongate. Prepectus absent. Middle coxal cavities open. Elytra: long hairs absent. Epipleuron moderate. Elytral interlocking mechanism present, carinae reduced. Elytral punctation regular, scales absent. Wing: radial cell triangular, wedge cell present, cross vein MP3-4 present, cross vein AA1+2-3+4 absent. Front tibiae: spines along side moderate. Hooked spur present. Claws: denticle absent. Parasternites number along ventrites III–VII: one. Coxitae undivided.</p><!--PageBreak--><!--PageBreak--><p>Larva: Frontal arms V-shaped. Epicranial stem reduced. Endocarina present. Gular sutures conspicuous, parallel. Gula: anterior apodemes absent. Paragular sclerites present. Hypostomal rods present. Stemmata number: five. Mandibular apical teeth number: two, horizontally even, vertically situated. Lacinia mandibulae with several small spines. Mola absent. Maxillary palpi 3-segmented. Palpifer absent. Pedunculate seta present. Mala simple. Mala: bidentate protrusion absent. Cardo-Stipes partially fused. Cardo: size much smaller than stipes. Ligula present. Labial palpi 2-segmented. Prementum in single part, anterior margin projecting. Torma: two separate lateral sclerites. Antennal joints 1 and 2 elongate. Sensory appendix very small. Thoracic sclerites pattern (dorsally) 1-2-2. Thoracic sclerites pattern (ventrally) 3+1+1. Trochanter oblong. Abdominal segment IX not divided. Tergite IX flat. Urogomphi present, hooked; median process absent.</p><fig id="F8" position="float" orientation="portrait"><label>Figure 8.</label><caption><p><bold>A</bold> <italic><tp:taxon-name>Temnoscheila smaragdina</tp:taxon-name></italic> <bold>B</bold> <italic><tp:taxon-name>Temnoscheila caerulea</tp:taxon-name></italic> <bold>C</bold> <italic><tp:taxon-name>Temnoscheila punctatissima</tp:taxon-name></italic> <bold>D</bold> <italic><tp:taxon-name>Tenebroides mauritanicus</tp:taxon-name></italic> <bold>E</bold> <italic><tp:taxon-name>Tenebroides ruber</tp:taxon-name></italic> <bold>F</bold> <italic><tp:taxon-name>Tenebroides bipustulatus</tp:taxon-name></italic> <bold>G</bold> <italic><tp:taxon-name>Tenebroides fossulatus</tp:taxon-name></italic>.</p></caption><graphic xmlns:xlink="http://www.w3.org/1999/xlink" xlink:href="ZooKeys-366-001-g013.jpg" position="float" orientation="portrait" xlink:type="simple"/></fig></tp:treatment-sec><tp:treatment-sec sec-type="Biology"><title>Biology.</title><p>Predatory. Adults hunt for xylophagous beetles on logs and branches of various trees and shrubs. Larvae live mostly under bark but sometimes dwell on the surface of wood as well.</p></tp:treatment-sec><tp:treatment-sec sec-type="Distribution"><title>Distribution.</title><p>The bulk of species are distributed in the two Americas. Only a few species spread through to the Palaearctic region. Several species tend to cosmopolitanism (<italic><tp:taxon-name>Temnoscheila caerulea</tp:taxon-name></italic>, <italic><tp:taxon-name>Temnoscheila virescens</tp:taxon-name></italic>).</p></tp:treatment-sec><tp:treatment-sec sec-type="Species"><title>Species:</title><p><italic><tp:taxon-name>Temnoscheila acuta</tp:taxon-name></italic> LeConte, 1858; Texas (JRB)</p><p>Léveillé, A. 1910: 10 (<italic><tp:taxon-name>Temnochila</tp:taxon-name></italic>). Barron, J. R. 1971: 85 (<italic><tp:taxon-name>Temnochila</tp:taxon-name></italic>)</p><p><italic><tp:taxon-name>Temnoscheila aenea</tp:taxon-name></italic> Olivier, 1790; Brazil, Porto Rico (AL)</p><p>Léveillé, A. 1910: 10 (<italic><tp:taxon-name>Temnochila</tp:taxon-name></italic>)</p><p><italic><tp:taxon-name>Temnoscheila aerea</tp:taxon-name></italic> LeConte, 1858; Guatemala (JRB)</p><p>Léveillé, A. 1910: 10 (<italic><tp:taxon-name>Temnochila</tp:taxon-name></italic>). Barron, J. R. 1971: 78 (<italic><tp:taxon-name>Temnochila</tp:taxon-name></italic>). Barron, J. R. 1971: 78 (syn. <italic><tp:taxon-name>Temnochila virescens</tp:taxon-name></italic> var. <italic>nyentia</italic> Dow, 1912). Dow, R. P. 1912: 70</p><p><italic><tp:taxon-name>Temnoscheila alticola</tp:taxon-name></italic> Sharp, 1891</p><p>Léveillé, A. 1910: 10 (<italic><tp:taxon-name>Temnochila</tp:taxon-name></italic>)</p><p><italic><tp:taxon-name>Temnoscheila aureola</tp:taxon-name></italic> Reitter, 1875; Mexico (AL)</p><p>Léveillé, A. 1910: 10</p><p><italic><tp:taxon-name>Temnoscheila aurora</tp:taxon-name></italic> Reitter, 1875; Brazil (AL)</p><p>Léveillé, A. 1910: 10 (<italic><tp:taxon-name>Temnochila</tp:taxon-name></italic>)</p><p><italic><tp:taxon-name>Temnoscheila barbata</tp:taxon-name></italic> LeConte, 1863; “Cap S. Lucas” (JRB)</p><p>Léveillé, A. 1910: 10 (<italic><tp:taxon-name>Temnochila</tp:taxon-name></italic>). Barron, J. R. 1971: 73 (<italic><tp:taxon-name>Temnochila</tp:taxon-name></italic>)</p><p><italic><tp:taxon-name>Temnoscheila bedeli</tp:taxon-name></italic> Léveillé, 1889; Venezuela (AL)</p><p>Léveillé, A. 1910: 10 (<italic><tp:taxon-name>Temnochila</tp:taxon-name></italic>)</p><p><italic><tp:taxon-name>Temnoscheila belti</tp:taxon-name></italic> Sharp, 1891; Nicaragua (AL)</p><p>Léveillé, A. 1910: 10 (<italic><tp:taxon-name>Temnochila</tp:taxon-name></italic>)</p><p><italic><tp:taxon-name>Temnoscheila biolleyi</tp:taxon-name></italic> Léveillé, 1903; Costa Rica (AL)</p><p>Léveillé, A. 1910: 10 (<italic><tp:taxon-name>Temnochila</tp:taxon-name></italic>)</p><p><italic><tp:taxon-name>Temnoscheila boboensis</tp:taxon-name></italic> Sharp, 1891; Mexico (AL)</p><p>Léveillé, A. 1910: 10</p><p><italic><tp:taxon-name>Temnoscheila boliviensis</tp:taxon-name></italic> Léveillé, 1903; Bolivia (AL)</p><p>Léveillé, A. 1910: 10 (<italic><tp:taxon-name>Temnochila</tp:taxon-name></italic>)</p><!--PageBreak--><p><italic><tp:taxon-name>Temnoscheila borrei</tp:taxon-name></italic> Reitter, 1875; Antilles, Colombia (AL)</p><p>Léveillé, A. 1910: 10 (<italic><tp:taxon-name>Temnochila</tp:taxon-name></italic>)</p><p><italic><tp:taxon-name>Temnoscheila brevior</tp:taxon-name></italic> Léveillé, 1889; Colombia (AL)</p><p>Léveillé, A. 1910: 10 (<italic><tp:taxon-name>Temnochila</tp:taxon-name></italic>)</p><p><italic><tp:taxon-name>Temnoscheila caerulea</tp:taxon-name></italic> Olivier, 1790; South Europe, Southwestern Asia, North Africa, China (JK)</p><p>Léveillé, A. 1910: 10. Bahillo de la Puebla P. &amp; López-Colón, J. I. 1999: 13. Sarikaya, O. &amp; Avci, M. 2009: 129. Borowiec, L. 1983: 10. Burakowski et al. 1986: 116. Crowson, R. A. 1972: 339 (<italic><tp:taxon-name>Trogossita</tp:taxon-name></italic>). Gobbi, G. 1983: 51 (<italic><tp:taxon-name>Temnochila</tp:taxon-name></italic>). Klausnitzer, B. 1976: 5 (<italic><tp:taxon-name>Temnochila</tp:taxon-name></italic>). Kolibáč, J. 1993a: 21 (<italic><tp:taxon-name>Temnochila</tp:taxon-name></italic>). Kolibáč, J. 1993b: 90 (<italic><tp:taxon-name>Temnochila</tp:taxon-name></italic>). Mitter, H. 1998: 560 (<italic><tp:taxon-name>Temnochila</tp:taxon-name></italic>). Kolibáč, J. 2005: 83 (redescription)</p><p>Kolibáč, J. 2007a: 36 (syn. <italic><tp:taxon-name>Temnoscheila gemella</tp:taxon-name></italic> Bedel, 1900; described as species; synonymized by <xref ref-type="bibr" rid="B147">Kolibáč 2007a</xref>); Algeria (JK)</p><p>Kolibáč, J. 2007a: 365 (syn. <italic><tp:taxon-name>Temnoscheila pini</tp:taxon-name></italic> Brullé, 1838); Canary Isl. (JK)</p><p>Kolibáč, J. 2007a: 365 (syn. <italic><tp:taxon-name>Temnoscheila rogenhoferi</tp:taxon-name></italic> Reitter, 1875) „India or.” (JK)</p><p>Klausnitzer, B. 1978: 176 (<italic><tp:taxon-name>Temnochila</tp:taxon-name></italic>). Léveillé, A. 1910: 11 (<italic><tp:taxon-name>Temnochila caerulea</tp:taxon-name></italic> var. <italic>asiatica</italic> Léveillé, 1908); Yunnan (AL)</p><p>Léveillé, A. 1910: 10 (syn. <italic><tp:taxon-name>Temnochila rogenhoferi</tp:taxon-name></italic> Reitter, 1875)</p><p>Léveillé, A. 1910: 11 (<italic><tp:taxon-name>Temnochila</tp:taxon-name></italic> var. <italic>gemella</italic> Bedel, 1900) Algeria (AL)</p><p>Mamaev, B. M. 1976: 1655 (<italic><tp:taxon-name>Trogossita</tp:taxon-name></italic>) (larva). Pajares, J. A. et al. 2004: 633 (biology). Whitehouse, N. J. 1997: 293 (biology). Vogt, H. 1967: 15 (<italic><tp:taxon-name>Temnochila</tp:taxon-name></italic>)</p><p><italic><tp:taxon-name>Temnoscheila caerulea pini</tp:taxon-name></italic> Brullé, 1838; Canary Isl. (varA)</p><p>Plata-Negrache, P. &amp; C. Prendes-Ayala 1981: 226</p><p><italic><tp:taxon-name>Temnoscheila chalcea</tp:taxon-name></italic> Kirsch, 1873; Peru, America centr. (AL)</p><p>Léveillé, A. 1910: 10</p><p><italic><tp:taxon-name>Temnoscheila championi</tp:taxon-name></italic> Sharp, 1891; America centr. (AL)</p><p>Léveillé, A. 1910: 10</p><p><italic><tp:taxon-name>Temnoscheila chevrolati</tp:taxon-name></italic> Reitter, 1875; Brazil: „Cayenna”, America centr. (AL)</p><p>Léveillé, A. 1910: 10</p><p><italic><tp:taxon-name>Temnoscheila chiriquensis</tp:taxon-name></italic> Sharp, 1891; Panama (AL)</p><p>Léveillé, A. 1910: 10</p><p><italic><tp:taxon-name>Temnoscheila chlorodia</tp:taxon-name></italic> Mannerheim, 1843; Western USA, Western Canada (JRB)</p><p>Barron, J. R. 1971: 82 (syn. <italic><tp:taxon-name>Temnochila prosternalis</tp:taxon-name></italic> Schaeffer, 1918; synonymized by <xref ref-type="bibr" rid="B13">Barron 1971</xref>). Barron, J. R. 1971: 82 (syn. <italic><tp:taxon-name>Temnochila virescens chlorodia</tp:taxon-name></italic> ab. <italic>melanica</italic> Hatch, 1962). Barron, J. R. 1971: 82 (syn. <italic><tp:taxon-name>Temnochila viridicyanea</tp:taxon-name></italic> Mannerheim, 1843; synonymized by whom, <xref ref-type="bibr" rid="B256">Reitter 1875</xref>?). Barron, J. R. 1971: 82 (syn. <italic><tp:taxon-name>Temnochila virescens chlorodia</tp:taxon-name></italic> Mannerheim, 1843: <xref ref-type="bibr" rid="B270">Schaeffer 1918</xref>, <xref ref-type="bibr" rid="B271">1920</xref>; <xref ref-type="bibr" rid="B106">Hatch 1962</xref>; <xref ref-type="bibr" rid="B285">Struble and Carpelan 1941</xref>)</p><p>Boone, C. K. S. et al. 2008: 411 (biology). Dahlsten, D. L. et al. 2004: 1554 (biology). DeMars, C. J. Jr. et al. 1986: 881 (biology). Dominguez-Sanchez, B. et al. 2008: 175 (biology). Gaylord, M. L. W. et al. 2008: 57 (biology). Goheen, D. J. et al. 1985: 1535 (biology). Fettig, Ch. J. &amp; Dabney, Ch. P. 2006: 75 (biology). Fettig, Ch. J. et al. 2004: 490 (biology). Fettig, Ch. J. et al. 2005: 748 (biology). <!--PageBreak-->Fettig, Ch. J. et al. 2007: 141 (biology). Léveillé, A. 1910: 13 (<italic><tp:taxon-name>Temnoscheila virescens</tp:taxon-name></italic>). Marsden, M. A. et al. 1981: 1 (biology). Miller, D. R. et al. 1997: 2013 (biology). Ross, D. W. &amp; Daterman, G. E. 1998: 500 (biology). Swezey, S. L. &amp; Dahlsen, D. L. 1982: 142 (biology). Williams, K. K. et al. 2009: 351 (biology). Zhou, J. et al. 2001: 993 (biology)</p><p><italic><tp:taxon-name>Temnoscheila chrysosterna</tp:taxon-name></italic> Reitter, 1875; Brazil: „Cayenna” (AL)</p><p>Léveillé, A. 1910: 10</p><p><italic><tp:taxon-name>Temnoscheila colossus</tp:taxon-name></italic> Serville, 1828; Colombia, Brazil: „Cayenna” (AL)</p><p>Léveillé, A. 1910: 11</p><p><italic><tp:taxon-name>Temnoscheila corinthia</tp:taxon-name></italic> Reitter, 1875; Mexico (AL)</p><p>Léveillé, A. 1910: 11</p><p><italic><tp:taxon-name>Temnoscheila costaricensis</tp:taxon-name></italic> Sharp, 1891; Costarica (AL)</p><p>Léveillé, A. 1910: 11</p><p><italic><tp:taxon-name>Temnoscheila curta</tp:taxon-name></italic> Léveillé, 1889; Cayenna (AL)</p><p>Léveillé, A. 1910: 11</p><p><italic><tp:taxon-name>Temnoscheila davidi</tp:taxon-name></italic> Léveillé, 1898; Ecuador (AL)</p><p>Léveillé, A. 1910: 11</p><p><italic><tp:taxon-name>Temnoscheila dendrobia</tp:taxon-name></italic> Gistl &amp; Bromme, 1850; Colombia (AL)</p><p>Léveillé, A. 1910: 11</p><p><italic><tp:taxon-name>Temnoscheila derasa</tp:taxon-name></italic> Sharp, 1891; Mexico, Guatemala (AL)</p><p>Léveillé, A. 1910: 11</p><p><italic><tp:taxon-name>Temnoscheila diffinis</tp:taxon-name></italic> Sharp, 1891; Mexico (AL)</p><p>Léveillé, A. 1910: 11</p><p><italic><tp:taxon-name>Temnoscheila digitata</tp:taxon-name></italic> Sharp, 1891; America centr. (AL)</p><p>Léveillé, A. 1910: 11</p><p><italic><tp:taxon-name>Temnoscheila doumerci</tp:taxon-name></italic> Serville, 1828; Brazil: „Cayenna” (AL)</p><p>Léveillé, A. 1910: 11</p><p><italic><tp:taxon-name>Temnoscheila dryadis</tp:taxon-name></italic> Reitter, 1875; Mexico (AL)</p><p>Léveillé, A. 1910: 11</p><p><italic><tp:taxon-name>Temnoscheila ebenina</tp:taxon-name></italic> Blanchard, 1875; Bolivia, Uruguay (AL)</p><p>Léveillé, A. 1910: 11</p><p><italic><tp:taxon-name>Temnoscheila edendata</tp:taxon-name></italic> Schaeffer, 1918; USA: Arizona, California, Mexico: Baja (JRB)</p><p>Barron, J. R. 1971: 76 (syn. <italic><tp:taxon-name>Temnochila sonorana</tp:taxon-name></italic> Barrett, 1932: 171; synonymized by <xref ref-type="bibr" rid="B13">Barron 1971</xref>)</p><p>Schaeffer, C. F. A. 1918: 194</p><p><italic><tp:taxon-name>Temnoscheila exarata</tp:taxon-name></italic> Sharp, 1891; Mexico (AL)</p><p>Léveillé, A. 1910: 11</p><p><italic><tp:taxon-name>Temnoscheila festiva</tp:taxon-name></italic> Serville, 1828; Brazil (AL)</p><p>Léveillé, A. 1910: 11 (syn. <italic><tp:taxon-name>Temnochila splendens</tp:taxon-name></italic> Gray in <xref ref-type="bibr" rid="B98">Griffith 1832</xref> (<italic><tp:taxon-name>Temnoscheila</tp:taxon-name></italic>); synonymized by whom?)</p><p><italic><tp:taxon-name>Temnoscheila foveicollis</tp:taxon-name></italic> Reitter, 1875; Brazil: „Cayenna”, „Para” (AL)</p><p>Léveillé, A. 1910: 11</p><p><italic><tp:taxon-name>Temnoscheila fraudulenta</tp:taxon-name></italic> Sharp, 1891; Mexico (AL)</p><p>Léveillé, A. 1910: 11</p><!--PageBreak--><p><italic><tp:taxon-name>Temnoscheila fulgidovittata</tp:taxon-name></italic> Blanchard, 1875; Bolivia (AL)</p><p>Léveillé, A. 1910: 11</p><p><italic><tp:taxon-name>Temnoscheila geminata</tp:taxon-name></italic> Sharp, 1891; Panama (AL)</p><p>Léveillé, A. 1910: 11</p><p><italic><tp:taxon-name>Temnoscheila gigantea</tp:taxon-name></italic> Reitter, 1875; Brazil (AL)</p><p>Léveillé, A. 1910: 11</p><p><italic><tp:taxon-name>Temnoscheila gloriosa</tp:taxon-name></italic> Reitter, 1875; Colombia (AL)</p><p>Léveillé, A. 1910: 11</p><p><italic><tp:taxon-name>Temnoscheila grandis</tp:taxon-name></italic> Sharp, 1891; Guatemala (AL)</p><p>Léveillé, A. 1910: 11</p><p><italic><tp:taxon-name>Temnoscheila grilloi</tp:taxon-name></italic> Léveillé, 1905; Brazil: „Paraná” (AL)</p><p>Léveillé, A. 1910: 11</p><p><italic><tp:taxon-name>Temnoscheila grouvellei</tp:taxon-name></italic> Léveillé, 1889; America centr. (AL)</p><p>Léveillé, A. 1910: 12</p><p><italic><tp:taxon-name>Temnoscheila guatemalana</tp:taxon-name></italic> Sharp, 1891; America centr. (AL)</p><p>Léveillé, A. 1910: 12</p><p><italic><tp:taxon-name>Temnoscheila hubbardi</tp:taxon-name></italic> Léveillé, 1889; USA: Florida (JRB)</p><p>Léveillé, A. 1910: 12. Barron, J. R. 1971: 75</p><p><italic><tp:taxon-name>Temnoscheila insignis</tp:taxon-name></italic> Reitter, 1875; Colombia (AL)</p><p>Léveillé, A. 1910: 12. Reitter, E. 1875: 10 (homonym with <italic><tp:taxon-name>Temnoscheila insignis</tp:taxon-name></italic> Heer, 1868)</p><p>† <italic><tp:taxon-name>Temnoscheila insignis</tp:taxon-name></italic> Heer, 1868 (<italic><tp:taxon-name>Trogosita</tp:taxon-name></italic>); Tertiary: Eocene; Greenland (JRB)</p><p>Barron, J. R. 1971: 120</p><p><italic><tp:taxon-name>Temnoscheila iris</tp:taxon-name></italic> Reitter, 1875; America centr. (AL)</p><p>Léveillé, A. 1910: 12</p><p><italic><tp:taxon-name>Temnoscheila jansoni</tp:taxon-name></italic> Léveillé, 1889; Brazil: “Minas Geraes” (AL)</p><p>Léveillé, A. 1910: 12</p><p><italic><tp:taxon-name>Temnoscheila japonica</tp:taxon-name></italic> Reitter, 1875; Japan, North Korea, Russian Far East, Northeastern China (JK)</p><p>Léveillé, A. 1910: 12. Esaki, T. et al. 1951: 1060. Inouye, M. &amp; Nobuchi, A. 1957: 194 (<italic><tp:taxon-name>Temnochila</tp:taxon-name></italic>) (larva). Klausnitzer, B. 1996: 146 (larva). Kolibáč, J. 2007a: 365. Mamaev, B. M. 1976: 1655 (<italic><tp:taxon-name>Trogossita</tp:taxon-name></italic>) (larva). Nakane, T. K. et al. 1963: 181. Nikitsky, N. B. 1992: 80</p><p><italic><tp:taxon-name>Temnoscheila jekeli</tp:taxon-name></italic> Reitter, 1875; Colombia (AL)</p><p>Léveillé, A. 1910: 12 (syn. <italic><tp:taxon-name>Temnochila sennevillei</tp:taxon-name></italic> Léveillé, 1878)</p><p><italic><tp:taxon-name>Temnoscheila kirschi</tp:taxon-name></italic> Reitter, 1875; Colombia: Bogota (AL)</p><p>Léveillé, A. 1910: 12</p><p><italic><tp:taxon-name>Temnoscheila laevicollis</tp:taxon-name></italic> Reitter, 1875; Brazil: „Cayenna” (AL)</p><p>Léveillé, A. 1910: 12</p><p><italic><tp:taxon-name>Temnoscheila laticollis</tp:taxon-name></italic> Reitter, 1875; Mexico (AL)</p><p>Léveillé, A. 1910: 12</p><p><italic><tp:taxon-name>Temnoscheila lebasi</tp:taxon-name></italic> Reitter, 1875; Colombia (AL)</p><p>Léveillé, A. 1910: 12</p><p><italic><tp:taxon-name>Temnoscheila leveillei</tp:taxon-name></italic> Sharp, 1891; Panama (AL)</p><p>Léveillé, A. 1910: 12</p><!--PageBreak--><p><italic><tp:taxon-name>Temnoscheila lucens</tp:taxon-name></italic> Reitter, 1875; Brazil (AL)</p><p>Léveillé, A. 1910: 12</p><p><italic><tp:taxon-name>Temnoscheila metallica</tp:taxon-name></italic> Percheron, 1835?; Mexico (AL)</p><p>Léveillé, A. 1910: 12 (syn. <italic><tp:taxon-name>Temnochila mexicana</tp:taxon-name></italic> Reitter, 1875; synonymized by Salle 1877)</p><p><italic><tp:taxon-name>Temnoscheila mirabilis</tp:taxon-name></italic> Reitter, 1875; Colombia (AL)</p><p>Léveillé, A. 1910: 12</p><p><italic><tp:taxon-name>Temnoscheila miranda</tp:taxon-name></italic> Sharp, 1891; Mexico (AL)</p><p>Léveillé, A. 1910: 12</p><p><italic><tp:taxon-name>Temnoscheila nigritarsis</tp:taxon-name></italic> Léveillé, 1889; Brazil (AL)</p><p>Léveillé, A. 1910: 12</p><p><italic><tp:taxon-name>Temnoscheila obscura</tp:taxon-name></italic> Reitter, 1875; North America? (AL)</p><p>Léveillé, A. 1910: 12</p><p><italic><tp:taxon-name>Temnoscheila obsoleta</tp:taxon-name></italic> Reitter, 1875; Mexico (AL)</p><p>Léveillé, A. 1910: 12</p><p><italic><tp:taxon-name>Temnoscheila obtusicollis</tp:taxon-name></italic> Reitter, 1875; Venezuela (AL)</p><p>Léveillé, A. 1910: 12</p><p><italic><tp:taxon-name>Temnoscheila olivacea</tp:taxon-name></italic> Reitter, 1875; Colombia (AL)</p><p>Léveillé, A. 1910: 12</p><p><italic><tp:taxon-name>Temnoscheila olivicolor</tp:taxon-name></italic> Léveillé, 1889; Ecuador (AL)</p><p>Léveillé, A. 1910: 12</p><p><italic><tp:taxon-name>Temnoscheila omolopha</tp:taxon-name></italic> Barron, 1971; USA: Arizona, New Mexico (JRB)</p><p>Barron, J. R. 1971: 77</p><p><italic><tp:taxon-name>Temnoscheila parva</tp:taxon-name></italic> Léveillé, 1889; Santo Domingo (AL)</p><p>Léveillé, A. 1910: 12</p><p><italic><tp:taxon-name>Temnoscheila patricioi</tp:taxon-name></italic> Kirsch, 1881; „S. Thomé Isl.” (AL)</p><p>Léveillé, A. 1910: 12</p><p><italic><tp:taxon-name>Temnoscheila peruviana</tp:taxon-name></italic> Léveillé, 1907; Peru (AL)</p><p>Léveillé, A. 1910: 12</p><p><italic><tp:taxon-name>Temnoscheila planicollis</tp:taxon-name></italic> Sharp, 1891; Guatemala (AL)</p><p>Léveillé, A. 1910: 12</p><p><italic><tp:taxon-name>Temnoscheila planipennis</tp:taxon-name></italic> Léveillé, 1889; Mexico (AL)</p><p>Léveillé, A. 1910: 12 (syn. <italic><tp:taxon-name>Temnochila metallica</tp:taxon-name></italic> Reitter, 1875; synonymized by whom?)</p><p><italic><tp:taxon-name>Temnoscheila polita</tp:taxon-name></italic> Chevrolat, 1833; America centr. (AL)</p><p>Léveillé, A. 1910: 12</p><p><italic><tp:taxon-name>Temnoscheila pollens</tp:taxon-name></italic> Sharp, 1891; Mexico (AL)</p><p>Léveillé, A. 1910: 12</p><p><italic><tp:taxon-name>Temnoscheila polygonalis</tp:taxon-name></italic> Léveillé, 1899; Brazil (AL)</p><p>Léveillé, A. 1910: 12</p><p><italic><tp:taxon-name>Temnoscheila portoricensis</tp:taxon-name></italic> Léveillé, 1907; Porto Rico (AL)</p><p>Léveillé, A. 1910: 12</p><p><italic><tp:taxon-name>Temnoscheila praeterita</tp:taxon-name></italic> Sharp, 1891; Mexico (AL)</p><p>Léveillé, A. 1910: 12</p><!--PageBreak--><p><italic><tp:taxon-name>Temnoscheila punctatissima</tp:taxon-name></italic> Reitter, 1875; Brazil (AL)</p><p>Léveillé, A. 1910: 12</p><p><italic><tp:taxon-name>Temnoscheila punicea</tp:taxon-name></italic> Reitter, 1875; Brazil (AL)</p><p>Léveillé, A. 1910: 12</p><p><italic><tp:taxon-name>Temnoscheila quadricollis</tp:taxon-name></italic> Reitter, 1875; America centr. (AL)</p><p>Léveillé, A. 1910: 13</p><p><italic><tp:taxon-name>Temnoscheila querula</tp:taxon-name></italic> Sharp, 1891; America centr. (AL)</p><p>Léveillé, A. 1910: 13</p><p><italic><tp:taxon-name>Temnoscheila reitteri</tp:taxon-name></italic> Kirsch, 1885; Colombia (AL)</p><p>Léveillé, A. 1910: 13</p><p><italic><tp:taxon-name>Temnoscheila reversa</tp:taxon-name></italic> Sharp, 1891; Mexico (AL)</p><p>Léveillé, A. 1910: 13</p><p><italic><tp:taxon-name>Temnoscheila rhyssa</tp:taxon-name></italic> Barron, 1971; USA: California, Idaho (JRB)</p><p>Barron, J. R. 1971: 77</p><p><italic><tp:taxon-name>Temnoscheila rugulosa</tp:taxon-name></italic> Kirsch, 1873; Peru (AL)</p><p>Léveillé, A. 1910: 13</p><p><italic><tp:taxon-name>Temnoscheila sallei</tp:taxon-name></italic> Léveillé, 1889; Guatemala, Yucatan (AL)</p><p>Léveillé, A. 1910: 13</p><p><italic><tp:taxon-name>Temnoscheila salvini</tp:taxon-name></italic> Sharp, 1891; Panama (AL)</p><p>Léveillé, A. 1910: 13</p><p><italic><tp:taxon-name>Temnoscheila sculpturata</tp:taxon-name></italic> Reitter, 1875; Colombia (AL)</p><p>Léveillé, A. 1910: 13</p><p><italic><tp:taxon-name>Temnoscheila sharpi</tp:taxon-name></italic> Léveillé, 1894; Bogota (AL)</p><p>Léveillé, A. 1910: 13</p><p><italic><tp:taxon-name>Temnoscheila smithi</tp:taxon-name></italic> Sharp, 1891; Mexico (AL)</p><p>Léveillé, A. 1910: 13</p><p><italic><tp:taxon-name>Temnoscheila splendida</tp:taxon-name></italic> Gory, 1831; Brazil: Cayenna (AL)</p><p>Léveillé, A. 1910: 13</p><p><italic><tp:taxon-name>Temnoscheila steinheili</tp:taxon-name></italic> Reitter, 1875; Colombia (AL)</p><p>Léveillé, A. 1910: 13</p><p><italic><tp:taxon-name>Temnoscheila stipes</tp:taxon-name></italic> Sharp, 1891; Mexico (AL)</p><p>Léveillé, A. 1910: 13</p><p><italic><tp:taxon-name>Temnoscheila subcylindrica</tp:taxon-name></italic> Léveillé, 1907; Brazil (AL)</p><p>Léveillé, A. 1910: 13</p><p><italic><tp:taxon-name>Temnoscheila sulcifrons</tp:taxon-name></italic> Sharp, 1891; America centr. (AL)</p><p>Léveillé, A. 1910: 13</p><p><italic><tp:taxon-name>Temnoscheila sulcisternum</tp:taxon-name></italic> Léveillé, 1889; Jamaica (AL)</p><p>Léveillé, A. 1910: 13</p><p><italic><tp:taxon-name>Temnoscheila suturata</tp:taxon-name></italic> Reitter, 1875; Mexico, Brazil (AL)</p><p>Léveillé, A. 1910: 13</p><p><italic><tp:taxon-name>Temnoscheila telemanensis</tp:taxon-name></italic> Sharp, 1891; Guatemala (AL)</p><p>Léveillé, A. 1910: 13</p><!--PageBreak--><p><italic><tp:taxon-name>Temnoscheila tristis</tp:taxon-name></italic> Mulsant &amp; Rey, 1853; Italia, Argentina, Colombia, Brazil (JK)</p><p>Léveillé, A. 1910: 13 (syn. <italic><tp:taxon-name>Temnochila cribricollis</tp:taxon-name></italic> Reitter, 1875; synonymized by whom?). Kolibáč, J. 2007a: 365</p><p><italic><tp:taxon-name>Temnoscheila urbensis</tp:taxon-name></italic> Sharp, 1891; Mexico (AL)</p><p>Léveillé, A. 1910: 13</p><p><italic><tp:taxon-name>Temnoscheila varians</tp:taxon-name></italic> Guérin, 1846; Brazil: Cayenna (AL)</p><p>Léveillé, A. 1910: 13</p><p><italic><tp:taxon-name>Temnoscheila variicolor</tp:taxon-name></italic> Léveillé, 1889; Colombia (AL)</p><p>Léveillé, A. 1910: 13</p><p><italic><tp:taxon-name>Temnoscheila virescens</tp:taxon-name></italic> Fabricius, 1775; Guayana, Central America, USA, introduced to Australia (varA)</p><p>Léveillé, A. 1910: 13. Abbott, I. 1993: 35 (biology). Barron, J. R. 1971: 79. Barron, J. R. 1971: 80 (syn. <italic><tp:taxon-name>Temnochila cyanea</tp:taxon-name></italic> Reitter, 1875; syn. by Léveillé, 1888). Barron, J. R. 1971: 80 (syn. <italic><tp:taxon-name>Temnochila cyanea</tp:taxon-name></italic> Reitter, 1875; may be synonym of <italic><tp:taxon-name>Temnoscheila chlorodia</tp:taxon-name></italic>! Note <xref ref-type="bibr" rid="B13">Barron 1971</xref>). Billings, R. F. 1985: 483 (biology). Billings, R. F. &amp; Cameron, R. S. 1984: 1542 (biology). Böving, A. G. &amp; Craighead, F. C. 1931: 273 (larva). Klausnitzer, B. 1978: 176. Klausnitzer, B. 1996: 146 (larva). Lawson, S. A. &amp; Morgan, F. D. 1992: 225 (biology). Lawson, S. A. &amp; Morgan, F. D. 1993: 139 (biology). Massey, C. L. et al. 1977: 1 (biology). Matthews, E. G. 1992: 3. McCravy, K. W. et al. 2000: 77 (biology). Page, J. M. 1981: 217 (biology). Reeve, J. D. S. et al. 2009: 183 (biology)</p><p><italic><tp:taxon-name>Temnoscheila yuccae</tp:taxon-name></italic> Crotch, 1874; USA: California, Nevada; Mexico: Baja (JRB)</p><p>Léveillé, A. 1910: 13. Barron, J. R. 1971: 74</p><p><italic><tp:taxon-name>Temnoscheila</tp:taxon-name></italic> sp.</p><p>Beutel, R. G. &amp; Ślipiński, S. A. 2001: 219 (phylogeny, morphology). Costa, C. et al. 1988: 177 (larva)</p></tp:treatment-sec><tp:treatment-sec><!--Section generated to contain objects referenced in tp:taxon-treatment.--><fig id="F7" position="float" orientation="portrait"><label>Figure 7.</label><caption><p><bold>A</bold> <italic><tp:taxon-name>Eupycnus lentus</tp:taxon-name></italic> <bold>B</bold> <italic><tp:taxon-name>Melambia crenicollis</tp:taxon-name></italic> <bold>C</bold> <italic><tp:taxon-name>Melambia striata</tp:taxon-name></italic> <bold>D</bold> <italic><tp:taxon-name>Leipaspis lauricola</tp:taxon-name></italic> <bold>E</bold> <italic><tp:taxon-name>Nemozoma cornutum</tp:taxon-name></italic> <bold>F</bold> <italic><tp:taxon-name>Nemozoma elongatum</tp:taxon-name></italic> <bold>G</bold> <italic><tp:taxon-name>Nemozoma caucasicum</tp:taxon-name></italic> <bold>H</bold> <italic><tp:taxon-name>Parallelodera quadraticollis</tp:taxon-name></italic> <bold>I</bold> <italic><tp:taxon-name>Temnoscheila pini</tp:taxon-name></italic>.</p></caption><graphic xmlns:xlink="http://www.w3.org/1999/xlink" xlink:href="ZooKeys-366-001-g012.jpg" position="float" orientation="portrait" xlink:type="simple"/></fig><fig id="F5m" position="float" orientation="portrait"><label>Map 5.</label><caption><p>A distribution of the tribe <tp:taxon-name>Trogossitini</tp:taxon-name>.</p></caption><graphic xmlns:xlink="http://www.w3.org/1999/xlink" xlink:href="ZooKeys-366-001-g011.jpg" position="float" orientation="portrait" xlink:type="simple"/></fig></tp:treatment-sec><ref-list><ref id="B71"><mixed-citation xmlns:xlink="http://www.w3.org/1999/xlink" xlink:type="simple"><person-group><name name-style="western"><surname>Erichson</surname><given-names>WF</given-names></name></person-group> (<year>1844</year>) <article-title>Einige Nachträge su meinem Versuch einer systematischen Eintheilung der Nitidularien.</article-title><source>Germar’s Zeitschrift für die Entomologie</source><volume>5</volume>: <fpage>438</fpage>-<lpage>458</lpage>.</mixed-citation></ref><ref id="B147"><mixed-citation xmlns:xlink="http://www.w3.org/1999/xlink" xlink:type="simple"><person-group><name name-style="western"><surname>Kolibáč</surname><given-names>J</given-names></name></person-group> (<year>2007a</year>) <article-title>Trogossitidae.</article-title> In: <person-group><name name-style="western"><surname>Löbl</surname><given-names>I</given-names></name><name name-style="western"><surname>Smetana</surname><given-names>A</given-names></name></person-group> (<role>Eds</role>) <issue-title>Catalogue of Palaearctic Coleoptera.</issue-title> Vol. <volume>4</volume>. <publisher-name>Apollo Books</publisher-name>, <publisher-loc>Stenstrup</publisher-loc>, <fpage>364</fpage>-<lpage>366</lpage>.</mixed-citation></ref><ref id="B13"><mixed-citation xmlns:xlink="http://www.w3.org/1999/xlink" xlink:type="simple"><person-group><name name-style="western"><surname>Barron</surname><given-names>JR</given-names></name></person-group> (<year>1971</year>) <article-title>A revision of the Trogositidae of America North of Mexico (Coleoptera: Cleroidea).</article-title><source>Memoirs of the Entomological Society of Canada</source><volume>75</volume>: <fpage>1</fpage>-<lpage>143</lpage>. doi: <ext-link ext-link-type="uri" xlink:href="http://dx.doi.org/10.4039/entm10375fv" xlink:type="simple">10.4039/entm10375fv</ext-link></mixed-citation></ref><ref id="B256"><mixed-citation xmlns:xlink="http://www.w3.org/1999/xlink" xlink:type="simple"><person-group><name name-style="western"><surname>Reitter</surname><given-names>E</given-names></name></person-group> (<year>1875</year>) <article-title>Revision der Gattung Trogosita Oliv. (Temnochila Westw.).</article-title><source>Verhandlungen des naturforschenden Vereines in Brünn</source><volume>13</volume>: <fpage>3</fpage>-<lpage>44</lpage>.</mixed-citation></ref><ref id="B270"><mixed-citation xmlns:xlink="http://www.w3.org/1999/xlink" xlink:type="simple"><person-group><name name-style="western"><surname>Schaeffer</surname><given-names>CF A</given-names></name></person-group> (<year>1918</year>) <article-title>On some genera and species of the family Ostomidae.</article-title><source>Journal of the New York entomological Society</source><volume>26</volume>: <fpage>190</fpage>-<lpage>201</lpage>.</mixed-citation></ref><ref id="B271"><mixed-citation xmlns:xlink="http://www.w3.org/1999/xlink" xlink:type="simple"><person-group><name name-style="western"><surname>Schaeffer</surname><given-names>CF A</given-names></name></person-group> (<year>1920</year>) <article-title>Ostomidae.</article-title> In: <person-group><name name-style="western"><surname>Leng</surname><given-names>CW</given-names></name></person-group> (<role>Ed</role>) <issue-title>Catalogue of the Coleoptera of America, north of Mexico.</issue-title><publisher-loc>Mont Vernon, N.Y.</publisher-loc>, <fpage>193</fpage>-<lpage>194</lpage>.</mixed-citation></ref><ref id="B106"><mixed-citation xmlns:xlink="http://www.w3.org/1999/xlink" xlink:type="simple"><person-group><name name-style="western"><surname>Hatch</surname><given-names>MH</given-names></name></person-group> (<year>1962</year>) <article-title>The beetles of the Pacific Northwest. III: Pselaphidae and Diversicornia I.</article-title><source>University of Washington Publications in Biology</source><volume>16</volume>: <fpage>iii</fpage>–<lpage>iii</lpage>.</mixed-citation></ref><ref id="B285"><mixed-citation xmlns:xlink="http://www.w3.org/1999/xlink" xlink:type="simple"><person-group><name name-style="western"><surname>Struble</surname><given-names>GR</given-names></name><name name-style="western"><surname>Carpelan</surname><given-names>LH</given-names></name></person-group> (<year>1941</year>) <article-title>External sex characters of two important native predators of the mountain pine beetle in sugar pine.</article-title><source>Pan-Pacific Entomologist</source><volume>17</volume>: <fpage>153</fpage>-<lpage>156</lpage>.</mixed-citation></ref><ref id="B98"><mixed-citation xmlns:xlink="http://www.w3.org/1999/xlink" xlink:type="simple"><person-group><name name-style="western"><surname>Griffith</surname><given-names>E</given-names></name><name name-style="western"><surname>Pidgeon</surname><given-names>E</given-names></name></person-group> (<year>1832</year>) <article-title>The Class Insecta Arranged by the Baron Cuvier, with Supplementary Additions to Each Order.</article-title><source>And Notices of New Genera and Species by George Gray, Esq</source>,  Vol. <volume>1</volume>. <publisher-name>Whittaker, Treacher, and Co.</publisher-name>, <publisher-loc>London</publisher-loc>.</mixed-citation></ref></ref-list></tp:taxon-treatment>
