# Supplementary material for: Trogossitidae: A review of the beetle family, with a catalogue and keys
Source: Zookeys. 2013 Dec 31;(366):1–194. doi: 10.3897/zookeys.366.6172 (PMC3890666; doi:10.3897/zookeys.366.6172)
Supplement: XML Treatment for Tenebroides [file zookeys.366.6172-treatment36.xml]

<!DOCTYPE tp:taxon-treatment
  PUBLIC "-//TaxonX//DTD Taxonomic Treatment Publishing DTD v0 20100105//EN" "tax-treatment-NSO.dtd">
<tp:taxon-treatment xmlns:tp="http://www.plazi.org/taxpub"><tp:treatment-meta><mixed-citation publication-type="journal"><person-group><name><surname>Kolibáč</surname><given-names>Jiří</given-names></name></person-group><article-title>Trogossitidae: A review of the beetle family,  with a catalogue and keys</article-title><source>Zookeys</source><day>31</day><month>12</month><year>2013</year><volume>2013</volume><issue>366</issue><fpage>1</fpage><lpage>194</lpage><pub-id pub-id-type="doi">10.3897/zookeys.366.6172</pub-id></mixed-citation></tp:treatment-meta><tp:nomenclature><label>Genus</label><tp:taxon-name>
                                <tp:taxon-name-part taxon-name-part-type="genus">Tenebroides</tp:taxon-name-part>
                                <object-id xmlns:xlink="http://www.w3.org/1999/xlink" xlink:type="simple">http://species-id.net/wiki/Tenebroides</object-id>
                            </tp:taxon-name><tp:taxon-authority>Piller &amp; Mitterpacher, 1783</tp:taxon-authority><xref ref-type="fig" rid="F2">Figs 2</xref><xref ref-type="fig" rid="F8">, 8</xref><xref ref-type="fig" rid="F5m">; Map 5</xref><tp:nomenclature-citation-list><tp:nomenclature-citation><tp:taxon-name>Tenebroides</tp:taxon-name><comment> Piller, M. &amp; Mitterpacher, L. 1783: 87.</comment></tp:nomenclature-citation></tp:nomenclature-citation-list></tp:nomenclature><tp:treatment-sec sec-type="Type species"><title>Type species.</title><p><italic><tp:taxon-name>Tenebrio mauritanicus</tp:taxon-name></italic> Linnaeus, 1758 [designated by Westwood 1838]</p><p>Léveillé, A. 1910: 14. Barron, J. R. 1971: 88. Crowson, R. A. 1964a: 299. Downie, N. M. &amp; Arnett, R. H. Jr. 1996: 937 (key). Kobayashi, K. 1980: 1–6 (ecology). Kolibáč, J. 2005: 84 (redescription). Kolibáč, J. 2006: 111 (phylogeny). Kolibáč, J. et al. 2005: 30 + 134 (key). Mamaev, B. M. 1976: 1652 (larva). Matthews, E. G. 1992: 3. Merkl, O. 1993: 12 (key). Nikitsky, N. B. 1992: 80. Ratti, E. 1997: 178 (<italic><tp:taxon-name>Tenebroides</tp:taxon-name></italic> sp.). Reitter, E. 1876: 28. Spahr, U. 1981: 74 (amber and copal fossils). Uchida, A. 1980: 61–73 (biology)</p><p><italic><tp:taxon-name>Trogossita</tp:taxon-name></italic> Olivier, 1790 [type species: <italic><tp:taxon-name>Trogossita caerulea</tp:taxon-name></italic> Olivier, 1790]</p><p>Barron, J. R. 1971: 88 (list of references)</p><!--PageBreak--></tp:treatment-sec><tp:treatment-sec sec-type="Description"><title>Description.</title><p>Body size: about 3.5–12.0 mm. Body shape elongate. Gular sutures wide, convergent at apex. Frontoclypeal suture absent. Frons: longitudinal groove or depression absent. Cranium ventrally: tufts of long setae at sides present. Submentum: ctenidium absent. Antennal groove present. Eyes: size flat. Eyes number: two. Epicranial acumination moderate. Lacinial hooks absent. Galea: shape elongate. Galea: ciliate setae present. Mediostipes-Lacinia fused together. Palpifer: outer edge denticulate. Mandibular apical teeth number: two, horizontally situated. Mola absent. Penicillus (at base) present (fine, often membranous). Pubescence above mola or cutting edge absent. Ventral furrow present. Basal notch moderate. Labrum-Cranium not fused. Epipharyngial sclerite present. Lateral tormal process: projection curved downwards, processes not connected (<italic><tp:taxon-name>Airora</tp:taxon-name></italic>). Ligula: ciliate setae present. Ligula rigid, weakly retroflexed, weakly emarginate. Hypopharyngeal sclerite consisting of two separate parts. Antenna 11-segmented. Antennal club asymmetrical, sensorial fields present. Front coxal cavities externally closed, internally open. Pronotum transverse. Prepectus absent. Middle coxal cavities open. Elytra: long hairs absent. Epipleuron moderate. Elytral interlocking mechanism present, carinae reduced. Elytral punctation regular, scales absent. Wing: radial cell open (outer vein present), wedge cell absent, cross vein MP3-4 absent, cross vein AA1+2-3+4 absent. Front tibiae: spines along side moderate. Hooked spur present. Claws: denticle absent. Spiculum gastrale absent. Tegmen composed of three parts. Coxitae undivided.</p><p>Larva: Frontal arms V-shaped. Epicranial stem reduced. Endocarina present. Gular sutures conspicuous, parallel. Gula: anterior apodemes absent. Paragular sclerites present. Hypostomal rods absent. Stemmata number: five. Mandibular apical teeth number: two, horizontally situated. Lacinia mandibulae with several small spines. Mola absent. Maxillary palpi 3-segmented. Palpifer absent. Pedunculate seta present. Mala simple. Mala: bidentate protrusion absent. Cardo-Stipes partially fused. Cardo: size much smaller than stipes. Ligula present. Labial palpi 2-segmented. Prementum in single part, anterior margin with notch. Torma: two separate lateral sclerites. Antennal joints 1 and 2 elongate. Sensory appendix medium sized (to half of joint 3). Thoracic sclerites pattern (dorsally) 1-2-2. Thoracic sclerites pattern (ventrally) 3+1+1. Trochanter oblong. Abdominal segment IX not divided. Tergite IX flat. Urogomphi present, hooked; median process absent.</p></tp:treatment-sec><tp:treatment-sec sec-type="Biology"><title>Biology.</title><p>The species of the genus are mostly predatory, occasionally feeding on grains (e.g. the cadelle beetle, <italic><tp:taxon-name>Tenebroides mauritanicus</tp:taxon-name></italic>, which is adapted to a synanthropic way of life and is a serious pest of stored grain). It is probably originally European. The wild population, sometimes designated as the separate species <italic><tp:taxon-name>Tenebriodes fuscus</tp:taxon-name></italic> Goeze, 1777, lives in forests and its adults and larvae may be found under the bark of deciduous trees, where they feed on other insects. Supposed differences between adults of the both species can be summarized as follows: (1) <italic><tp:taxon-name>Tenebriodes fuscus</tp:taxon-name></italic> – antennae dilated from antennomere 6; elytra weakly glabrous, densely transversely wrinkled; frons narrower than that in the following species. (2) <italic><tp:taxon-name>Tenebroides mauritanicus</tp:taxon-name></italic> – antennae dilated from antennomere 8; elytra rather dull, sparsely transversely wrinkled; frons wider than that in <italic><tp:taxon-name>Tenebriodes fuscus</tp:taxon-name></italic>.</p><!--PageBreak--></tp:treatment-sec><tp:treatment-sec sec-type="Distribution"><title>Distribution.</title><p>The bulk of species is distributed in the two Americas. Only a few species live in the Palaearctic region. Synanthropic <italic><tp:taxon-name>Tenebroides mauritanicus</tp:taxon-name></italic> is cosmopolitan.</p></tp:treatment-sec><tp:treatment-sec sec-type="Species"><title>Species:</title><p><italic><tp:taxon-name>Tenebroides aenelpennis</tp:taxon-name></italic> Reitter, 1875; Brazil (AL)</p><p>Léveillé, A. 1910: 14</p><p><italic><tp:taxon-name>Tenebroides aeneus</tp:taxon-name></italic> Reitter, 1875; Colombia (AL)</p><p>Léveillé, A. 1910: 14</p><p><italic><tp:taxon-name>Tenebroides albomaculatus</tp:taxon-name></italic> Reitter, 1875; Colombia, America centr. (AL)</p><p>Léveillé, A. 1910: 14</p><p><italic><tp:taxon-name>Tenebroides albonotatus</tp:taxon-name></italic> Reitter, 1875; Brazil: Cayenna (AL)</p><p>Léveillé, A. 1910: 15</p><p><italic><tp:taxon-name>Tenebroides alticola</tp:taxon-name></italic> Sharp, 1891; Guatemala (AL)</p><p>Léveillé, A. 1910: 15</p><p><italic><tp:taxon-name>Tenebroides alutaceus</tp:taxon-name></italic> Léveillé, 1905; Brazil (AL)</p><p>Léveillé, A. 1910: 15</p><p><italic><tp:taxon-name>Tenebroides americanus</tp:taxon-name></italic> Kirby, 1837; USA, Canada (JRB)</p><p>Léveillé, A. 1910: 15 (syn. <italic><tp:taxon-name>Tenebroides castaneus</tp:taxon-name></italic> Melsheimer, 1844; synonymized by LeConte 1863). Barron, J. R. 1971: 103 (syn. <italic><tp:taxon-name>Trogosita castanea</tp:taxon-name></italic> Melsheimer, 1844). Barron, J. R. 1971: 103 (syn. <italic><tp:taxon-name>Trogosita nigrita</tp:taxon-name></italic> Horn, 1862; synonymized by LeConte 1863)</p><p><italic><tp:taxon-name>Tenebroides anceps</tp:taxon-name></italic> Léveillé, 1889; America centr. (AL)</p><p>Léveillé, A. 1910: 15</p><p><italic><tp:taxon-name>Tenebroides antennalis</tp:taxon-name></italic> Reitter, 1875; Colombia (AL)</p><p>Léveillé, A. 1910: 15</p><p><italic><tp:taxon-name>Tenebroides auriculatus</tp:taxon-name></italic> Sharp, 1891; Guatemala (AL)</p><p>Léveillé, A. 1910: 15</p><p><italic><tp:taxon-name>Tenebroides australis</tp:taxon-name></italic> Boisduval, 1835; Tasmania (?) (AL)</p><p>Léveillé, A. 1910: 15</p><p><italic><tp:taxon-name>Tenebroides bimaculatus</tp:taxon-name></italic> Melsheimer, 1844; USA, „Pennsylvania” (JRB)</p><p>Léveillé, A. 1910: 15. Barron, J. R. 1971: 102</p><p><italic><tp:taxon-name>Tenebroides bipustulatus</tp:taxon-name></italic> Fabricius, 1801; Brazil: Cayenna (AL)</p><p>Léveillé, A. 1910: 15 (syn. var. <italic>impressifrons</italic> Reitter, 1875: “Amer. mer.”; syn. n.)</p><p><italic><tp:taxon-name>Tenebroides boggianii</tp:taxon-name></italic> Léveillé, 1905; Paraguay (AL)</p><p>Léveillé, A. 1910: 15</p><p><italic><tp:taxon-name>Tenebroides bonvouloiri</tp:taxon-name></italic> Léveillé, 1889; Mexico (AL)</p><p>Léveillé, A. 1910: 15 (var. <italic>chontalensis</italic> Sharp, 1891: Nicaragua; syn. n.)</p><p><italic><tp:taxon-name>Tenebroides brevis</tp:taxon-name></italic> Léveillé, 1889; Brazil (AL)</p><p>Léveillé, A. 1910: 15</p><p><italic><tp:taxon-name>Tenebroides breviusculus</tp:taxon-name></italic> Reitter, 1875; America centr., Brazil (AL)</p><p>Léveillé, A. 1910: 15</p><p><italic><tp:taxon-name>Tenebroides brunneovittatus</tp:taxon-name></italic> Léveillé, 1894; America centr., Brazil (AL)</p><p>Léveillé, A. 1910: 15</p><!--PageBreak--><p><italic><tp:taxon-name>Tenebroides brunneus</tp:taxon-name></italic> Léveillé, 1889; Brazil: Cayenna (AL)</p><p>Léveillé, A. 1910: 15</p><p><italic><tp:taxon-name>Tenebroides bugnioni</tp:taxon-name></italic> Léveillé, 1903; Colombia (AL)</p><p>Léveillé, A. 1910: 15</p><p><italic><tp:taxon-name>Tenebroides carbonarius</tp:taxon-name></italic> Léveillé, 1889; Brazil: Cayenna (AL)</p><p>Léveillé, A. 1910: 15</p><p><italic><tp:taxon-name>Tenebroides carinatus</tp:taxon-name></italic> Léveillé, 1894; Brazil (AL)</p><p>Léveillé, A. 1910: 15</p><p><italic><tp:taxon-name>Tenebroides celatus</tp:taxon-name></italic> Sharp, 1891; America centr. (AL)</p><p>Léveillé, A. 1910: 15</p><p><italic><tp:taxon-name>Tenebroides chevrolati</tp:taxon-name></italic> Reitter, 1875; Mexico (AL)</p><p>Léveillé, A. 1910: 15</p><p><italic><tp:taxon-name>Tenebroides circumcinctus</tp:taxon-name></italic> Léveillé, 1889; America centr. (AL)</p><p>Léveillé, A. 1910: 15</p><p><italic><tp:taxon-name>Tenebroides collaris</tp:taxon-name></italic> Sturm, 1807; Canada: Ontario, E USA to Michigan and E Texas (JRB)</p><p>Léveillé, A. 1910: 15 (syn. <italic><tp:taxon-name>Tenebroides nigripennis</tp:taxon-name></italic> Sturm, 1826). Barron, J. R. 1971: 97 (<italic><tp:taxon-name>Trogosita nigripennis</tp:taxon-name></italic> Sturm, 1826; <italic>nomen nudum</italic>). Barron, J. R. 1971: 97 (<italic><tp:taxon-name>Trogosita nigripennis</tp:taxon-name></italic> Dejean, 1836; <italic>nomen nudum</italic>)</p><p><italic><tp:taxon-name>Tenebroides complicatus</tp:taxon-name></italic> Sharp, 1891; America centr. (AL)</p><p>Léveillé, A. 1910: 15</p><p><italic><tp:taxon-name>Tenebroides cordicollis</tp:taxon-name></italic> Léveillé, 1889; Brazil (AL)</p><p>Léveillé, A. 1910: 15</p><p>† <italic><tp:taxon-name>Tenebroides corrugata</tp:taxon-name></italic> Wickham, 1913; USA: Colorado, Florissant; Early Oligocene (JRB)</p><p>Barron, J. R. 1971: 120. Ponomarenko, A. G. &amp; Kireichuk, A. G. 2005–2008: <ext-link xmlns:xlink="http://www.w3.org/1999/xlink" ext-link-type="uri" xlink:href="http://www.zin.ru/animalia/Coleoptera/rus/paleosy2.htm" xlink:type="simple">http://www.zin.ru/animalia/Coleoptera/rus/paleosy2.htm</ext-link>. Schmied, H. et al. 2009: 23. Wickham, H. F. 1913: 291</p><p><italic><tp:taxon-name>Tenebroides corticalis</tp:taxon-name></italic> Melsheimer, 1844; Guatemala, Mexico, USA, Canada to Alaska (JRB)</p><p>Léveillé, A. 1910: 15 (syn. <italic><tp:taxon-name>Tenebroides dubius</tp:taxon-name></italic> Melsheimer, 1844; synonymized by <xref ref-type="bibr" rid="B13">Barron 1971</xref>). Léveillé, A. 1910: 16 (syn. <italic><tp:taxon-name>Tenebroides intermedius</tp:taxon-name></italic> Horn, 1862; synonymized by <xref ref-type="bibr" rid="B13">Barron 1971</xref>). Léveillé, A. 1910: 17 (syn. <italic><tp:taxon-name>Tenebroides limbalis</tp:taxon-name></italic> Melsheimer, 1844; synonymized by <xref ref-type="bibr" rid="B13">Barron 1971</xref>). Barron, J. R. 1971: 115 (syn. <italic><tp:taxon-name>Trogosita limbalis</tp:taxon-name></italic> Melsheimer, 1844; synonymized by LeConte 1863). Barron, J. R. 1971: 115 (syn. <italic><tp:taxon-name>Trogosita dubia</tp:taxon-name></italic> Melsheimer, 1844; synonymized by LeConte 1863). Barron, J. R. 1971: 115 (<italic><tp:taxon-name>Trogosita conformis</tp:taxon-name></italic> Dejean, 1836; <italic>nomen nudum</italic>). Barron, J. R. 1971: 115 (syn. <italic><tp:taxon-name>Trogosita intermedia</tp:taxon-name></italic> Horn, 1862; synonymized by LeConte 1863)</p><p><italic><tp:taxon-name>Tenebroides crassicornis</tp:taxon-name></italic> Horn, 1862; Western states of Canada, USA (JRB)</p><p>Léveillé, A. 1910: 15. Barron, J. R. 1971: 95 (syn. <italic><tp:taxon-name>Trogosita californica</tp:taxon-name></italic> Horn, 1862; synonymized by LeConte 1863). Barron, J. R. 1971: 95 (syn. <italic><tp:taxon-name>Trogosita pleuralis</tp:taxon-name></italic> Horn, 1862; synonymized by LeConte 1863). Léveillé, A. 1910: 18. (<italic><tp:taxon-name>Tenebroides pleuralis</tp:taxon-name></italic> Horn, 1862: California)</p><p><italic><tp:taxon-name>Tenebroides cribratus</tp:taxon-name></italic> Léveillé, 1894; Mexico (AL)</p><p>Léveillé, A. 1910: 15</p><!--PageBreak--><p><italic><tp:taxon-name>Tenebroides cucujoides</tp:taxon-name></italic> Reitter, 1875; Colombia (AL)</p><p>Léveillé, A. 1910: 15</p><p><italic><tp:taxon-name>Tenebroides delicatus</tp:taxon-name></italic> Léveillé, 1899; Brazil (AL)</p><p>Léveillé, A. 1910: 16</p><p><italic><tp:taxon-name>Tenebroides depressior</tp:taxon-name></italic> Palisot de Beauvois, 1811 (<italic><tp:taxon-name>Trogossita</tp:taxon-name></italic>) incertae sedis; N America (JRB)</p><p>Léveillé, A. 1910: 16. Barron, J. R. 1971: 119 (<italic><tp:taxon-name>Trogossita depressior</tp:taxon-name></italic> Palisot de Beauvois, 1811; <italic>incertae sedis</italic>)</p><p><italic><tp:taxon-name>Tenebroides depressus</tp:taxon-name></italic> Guérin, 1846; Brazil, America centr. (AL)</p><p>Léveillé, A. 1910: 16</p><p><italic><tp:taxon-name>Tenebroides difficilis</tp:taxon-name></italic> Léveillé, 1889; Honduras (AL)</p><p>Léveillé, A. 1910: 16</p><p><italic><tp:taxon-name>Tenebroides dilatatus</tp:taxon-name></italic> Erichson, 1847; Peru (AL)</p><p>Léveillé, A. 1910: 16</p><p><italic><tp:taxon-name>Tenebroides donckieri</tp:taxon-name></italic> Léveillé, 1902; Brazil (AL)</p><p>Léveillé, A. 1910: 16</p><p><italic><tp:taxon-name>Tenebroides elongatulus</tp:taxon-name></italic> Jacquelin du Val, 1857; Cuba (AL)</p><p>Léveillé, A. 1910: 16</p><p>† <italic><tp:taxon-name>Tenebroides emortua</tp:taxon-name></italic> Germar, 1849; Germany: Orsberg; Tertiary: Upper Oligocene (varA)</p><p>Mörs, T. 1995: ii. Ponomarenko, A. G. &amp; Kireichuk, A. G. 2005–2008: <ext-link xmlns:xlink="http://www.w3.org/1999/xlink" ext-link-type="uri" xlink:href="http://www.zin.ru/animalia/Coleoptera/rus/paleosy2.htm" xlink:type="simple">http://www.zin.ru/animalia/Coleoptera/rus/paleosy2.htm</ext-link>. Schmied, H. et al. 2009: 23</p><p>† <italic><tp:taxon-name>Tenebroides eocenica</tp:taxon-name></italic> Meunier, 1921; Germany: Messel; Tertiary: middle Eocene (varA)</p><p>Meunier, F. 1921: ii. Ponomarenko, A. G. &amp; Kireichuk, A. G. 2005–2008: <ext-link xmlns:xlink="http://www.w3.org/1999/xlink" ext-link-type="uri" xlink:href="http://www.zin.ru/animalia/Coleoptera/rus/paleosy2.htm" xlink:type="simple">http://www.zin.ru/animalia/Coleoptera/rus/paleosy2.htm</ext-link>. Schmied, H. et al. 2009: 23</p><p><italic><tp:taxon-name>Tenebroides excellens</tp:taxon-name></italic> Sharp, 1891; Panama (AL)</p><p>Léveillé, A. 1910: 16</p><p><italic><tp:taxon-name>Tenebroides explanatus</tp:taxon-name></italic> Reitter, 1875; Colombia (AL)</p><p>Léveillé, A. 1910: 16</p><p><italic><tp:taxon-name>Tenebroides facilis</tp:taxon-name></italic> Sharp, 1891; Mexico (AL)</p><p>Léveillé, A. 1910: 16</p><p><italic><tp:taxon-name>Tenebroides farmairei</tp:taxon-name></italic> Léveillé, 1889; Tonga-Tabu (AL)</p><p>Léveillé, A. 1910: 16</p><p><italic><tp:taxon-name>Tenebroides fenestratus</tp:taxon-name></italic> Léveillé, 1889; Mexico (AL)</p><p>Léveillé, A. 1910: 16</p><p><italic><tp:taxon-name>Tenebroides flaviclavis</tp:taxon-name></italic> Reitter, 1875; Cuba (AL)</p><p>Léveillé, A. 1910: 16</p><p><italic><tp:taxon-name>Tenebroides floridanus</tp:taxon-name></italic> Schaeffer, 1918; USA: Florida, Louisiana, centr. America (JRB)</p><p>Barron, J. R. 1971: 111. Schaeffer, C. F. A. 1918: 199</p><p><italic><tp:taxon-name>Tenebroides fossulatus</tp:taxon-name></italic> Léveillé, 1899; Bolivia (AL)</p><p>Léveillé, A. 1910: 16</p><p><italic><tp:taxon-name>Tenebroides fryi</tp:taxon-name></italic> Léveillé, 1898; Brazil (AL)</p><p>Léveillé, A. 1910: 16</p><p><italic><tp:taxon-name>Tenebroides fulgens</tp:taxon-name></italic> Sharp, 1891; Panama (AL)</p><p>Léveillé, A. 1910: 16</p><!--PageBreak--><p><italic><tp:taxon-name>Tenebroides fulvolineatus</tp:taxon-name></italic> Léveillé, 1889; Brazil (AL)</p><p>Léveillé, A. 1910: 16</p><p><italic><tp:taxon-name>Tenebroides germaini</tp:taxon-name></italic> Léveillé, 1895; Bolivia (AL)</p><p>Léveillé, A. 1910: 16</p><p><italic><tp:taxon-name>Tenebroides godmani</tp:taxon-name></italic> Sharp, 1891; Panama (AL)</p><p>Léveillé, A. 1910: 16</p><p><italic><tp:taxon-name>Tenebroides gounellei</tp:taxon-name></italic> Léveillé, 1889; Brazil: “Minas Geraes” (AL)</p><p>Léveillé, A. 1910: 16</p><p><italic><tp:taxon-name>Tenebroides gracilipes</tp:taxon-name></italic> Sharp, 1891; Panama (AL)</p><p>Léveillé, A. 1910: 16</p><p><italic><tp:taxon-name>Tenebroides harpaloides</tp:taxon-name></italic> Léveillé, 1889; Mexico (AL)</p><p>Léveillé, A. 1910: 16</p><p><italic><tp:taxon-name>Tenebroides helophorus</tp:taxon-name></italic> Sharp, 1891; Mexico (AL)</p><p>Léveillé, A. 1910: 16</p><p><italic><tp:taxon-name>Tenebroides humeralis</tp:taxon-name></italic> Léveillé, 1889; Colombia (AL)</p><p>Léveillé, A. 1910: 16</p><p><italic><tp:taxon-name>Tenebroides importunus</tp:taxon-name></italic> Léveillé, 1905; Brazil (AL)</p><p>Léveillé, A. 1910: 16</p><p><italic><tp:taxon-name>Tenebroides incertus</tp:taxon-name></italic> Léveillé, 1889; Mexico (AL)</p><p>Léveillé, A. 1910: 16</p><p>† <italic><tp:taxon-name>Tenebroides insignis</tp:taxon-name></italic> Heer, 1883; Greenland: Atanrkerdluk; Mesozoic: Upper Cretaceous, Maastrichtian (varA)</p><p>Ponomarenko, A. G. &amp; Kireichuk, A. G. 2005–2008: <ext-link xmlns:xlink="http://www.w3.org/1999/xlink" ext-link-type="uri" xlink:href="http://www.zin.ru/animalia/Coleoptera/rus/paleosy2.htm" xlink:type="simple">http://www.zin.ru/animalia/Coleoptera/rus/paleosy2.htm</ext-link>. Schmied, H. et al. 2009: 23</p><p><italic><tp:taxon-name>Tenebroides insinuans</tp:taxon-name></italic> Walker, 1858; Ceylon (?) (AL)</p><p>Léveillé, A. 1910: 16</p><p><italic><tp:taxon-name>Tenebroides instabilis</tp:taxon-name></italic> Sharp, 1891; Mexico (AL)</p><p>Léveillé, A. 1910: 16</p><p><italic><tp:taxon-name>Tenebroides iteratus</tp:taxon-name></italic> Sharp, 1891; Mexico (AL)</p><p>Léveillé, A. 1910: 16</p><p><italic><tp:taxon-name>Tenebroides jatahyensis</tp:taxon-name></italic> Léveillé, 1902; Brazil (AL)</p><p>Léveillé, A. 1910: 16</p><p><italic><tp:taxon-name>Tenebroides latens</tp:taxon-name></italic> Wollaston, 1862; Canary Isl: Teneriffa (JK)</p><p>Léveillé, A. 1910: 16. Kolibáč, J. 2007a: 365. Plata-Negrache, P. &amp; Prendes-Ayala, C. 1981: 230</p><p><italic><tp:taxon-name>Tenebroides laticollis</tp:taxon-name></italic> Horn, 1862; Eastern USA, Canada (JRB)</p><p>Léveillé, A. 1910: 16. Barron, J. R. 1971: 105 (syn. <italic><tp:taxon-name>Trogosita obscura</tp:taxon-name></italic> Horn, 1862; synonymized by Leconte 1863)</p><p><italic><tp:taxon-name>Tenebroides latus</tp:taxon-name></italic> Léveillé, 1889; Mexico (AL)</p><p>Léveillé, A. 1910: 17</p><p><italic><tp:taxon-name>Tenebroides lineolatus</tp:taxon-name></italic> Reitter, 1877; Colombia (AL)</p><p>Léveillé, A. 1910: 17</p><!--PageBreak--><p><italic><tp:taxon-name>Tenebroides litigiosus</tp:taxon-name></italic> Reitter, 1875; Brazil (AL)</p><p>Léveillé, A. 1910: 17</p><p><italic><tp:taxon-name>Tenebroides longicornis</tp:taxon-name></italic> Léveillé, 1889 – Brazil (AL)</p><p>Léveillé, A. 1910: 17</p><p><italic><tp:taxon-name>Tenebroides longulus</tp:taxon-name></italic> Sharp, 1891; Guatemala (AL)</p><p>Léveillé, A. 1910: 17</p><p><italic><tp:taxon-name>Tenebroides lucidus</tp:taxon-name></italic> Sharp, 1891; Panama (AL)</p><p>Léveillé, A. 1910: 17</p><p><italic><tp:taxon-name>Tenebroides marginatus</tp:taxon-name></italic> Palisot de Beauvois, 1811; S and middle E USA (JRB)</p><p>Léveillé, A. 1910: 17. Barron, J. R. 1971: 99 (syn. <italic><tp:taxon-name>Tenebroides cucujiformis</tp:taxon-name></italic> Horn, 1862; synonymized by LeConte 1863). Barron, J. R. 1971: 99. Léveillé, A. 1910: 15 (<italic><tp:taxon-name>Tenebroides cucujiformis</tp:taxon-name></italic> Horn, 1862). Léveillé, A. 1910: 16 (homonym <italic><tp:taxon-name>Tenebroides marginatus</tp:taxon-name></italic> Latreille, 1833 replaced by <italic><tp:taxon-name>Tenebroides latreillei</tp:taxon-name></italic> Léveillé, 1889: “Amer. aequin.”; synonymized by <xref ref-type="bibr" rid="B13">Barron 1971</xref>?)</p><p><italic><tp:taxon-name>Tenebroides marginicollis</tp:taxon-name></italic> Sharp, 1891; Guatemala (AL)</p><p>Léveillé, A. 1910: 17</p><p><italic><tp:taxon-name>Tenebroides maroccanus</tp:taxon-name></italic> Reitter, 1884; N Africa, Azores, Corsica, Spain (JK)</p><p>Léveillé, A. 1910: 17 (var. <italic>baillioti</italic> Léveillé, 1903: Madrid; syn. n.). Audisio, P. et al. 1995: 14. Kolibáč, J. 2007a: 365. Villemant, C. &amp; Ramzi, H. 1997: 441 (biology)</p><p><italic><tp:taxon-name>Tenebroides marseuli</tp:taxon-name></italic> Reitter, 1875; St. Catharina (AL)</p><p>Léveillé, A. 1910: 17</p><p><italic><tp:taxon-name>Tenebroides mauritanicus</tp:taxon-name></italic> Linnaeus, 1758 (<italic><tp:taxon-name>Tenebrio</tp:taxon-name></italic>); cosmopolitan; type locality: “Algiriae” (varA)</p><p>(syn. <italic><tp:taxon-name>Lucanus dubius</tp:taxon-name></italic> Scriba, 1790; <italic><tp:taxon-name>Carabus bucephalus</tp:taxon-name></italic> Herbst, 1783; <italic><tp:taxon-name>Lucanus fuscus</tp:taxon-name></italic> Goeze, 1777; <italic><tp:taxon-name>Lucanus fuscus</tp:taxon-name></italic> Preyssler, 1790; <italic><tp:taxon-name>Platycerus fuscus</tp:taxon-name></italic> Geoffroy, 1762; <italic><tp:taxon-name>Platycerus striatus</tp:taxon-name></italic> Fourcroy, 1785; <italic><tp:taxon-name>Tenebrio caraboides</tp:taxon-name></italic> Linnaeus, 1758: type locality: “Europa”; <italic><tp:taxon-name>Tenebrio piceus</tp:taxon-name></italic> Schaller, 1783; <italic><tp:taxon-name>Tenebrio planus</tp:taxon-name></italic> Quensel, 1790; <italic><tp:taxon-name>Tenebroides complanatus</tp:taxon-name></italic> Piller &amp; Mitterpacher, 1783; <italic><tp:taxon-name>Tenebrio piceus</tp:taxon-name></italic> Schaller, 1783; <italic><tp:taxon-name>Trogosita affinis</tp:taxon-name></italic> White, 1846)</p><p>Léveillé, A. 1910: 17 (syn. <!--PageBreak--><italic><tp:taxon-name>Tenebrioides fuscus</tp:taxon-name></italic> Goeze, 1777). Léveillé, A. 1910: 17 (var. <italic>nitidus</italic> Horn, 1862: 83 synonymized by Kolibáč 2007). Arbogast, R. T. &amp; Byrd, R. V. 1982: 61 (biology). Audisio, P. et al. 1995: 14 (<italic><tp:taxon-name>Tenebroides fuscus</tp:taxon-name></italic> Goeze, 1777). Bahillo de la Puebla P. &amp; López-Colón, J. I. 1999: 13. Bahillo de la Puebla P. &amp; López-Colón, J. I. 1999: 13 (<italic><tp:taxon-name>Tenebroides fuscus</tp:taxon-name></italic> Goeze, 1777). Bahillo de la Puebla P. &amp; López-Colón, J. I. 2004: 129. Sarikaya, O. &amp; Avci, M. 2009: 129 (<italic><tp:taxon-name>Tenebroides fuscus</tp:taxon-name></italic> Goeze, 1777). Barron, J. R. 1971: 92–93. Barron, J. R. 1971: 93 (syn. <italic><tp:taxon-name>Trogosita nitida</tp:taxon-name></italic> Horn, 1862; synonymized by LeConte 1863). Borowiec, L. 1983: 11. Borowiec, L. 1983: 11 (<italic><tp:taxon-name>Tenebroides fuscus</tp:taxon-name></italic> Goeze, 1777). Burakowski, B. et al. 1986: 117. Burakowski, B. et al. 1986: 117 (<italic><tp:taxon-name>Tenebroides fuscus</tp:taxon-name></italic> Goeze, 1777). Dziadik-Turner, C. et al. 1981: 546 (biology). Esaki, T. et al. 1951: 1061. Faustini, D. I. &amp; D. G. H. Halstead 1982: 45. Gollkowski, V. 1988: 42. Herger, P. 1998: 105 (<italic><tp:taxon-name>Tenebroides fuscus</tp:taxon-name></italic> Goeze, 1777; distribution). Holzer, E. 1995: 30. Huber, Ch. &amp; Kobel, E. 1994: 1. Kampsu, G. 2005: 17 (biology). Klausnitzer, B. 1976: 8. Klausnitzer, B. 1976: 8 (<italic><tp:taxon-name>Tenebrioides fuscus</tp:taxon-name></italic> Goeze, 1777). Klausnitzer, B. 1978: 176. Klausnitzer, B. 1996: 146. Klausnitzer, B. 1996: 151 (<italic><tp:taxon-name>Tenebroides fuscus</tp:taxon-name></italic> Goeze, 1777). Kolibáč, J. 1993a: 21. Kolibáč, J. 1993a: 21 (<italic><tp:taxon-name>Tenebroides fuscus</tp:taxon-name></italic> Goeze, 1777). Kolibáč, J. 1993b: 90. Kolibáč, J. 1993b: 90 (syn. <italic><tp:taxon-name>Tenebroides fuscus</tp:taxon-name></italic> Goeze, 1777). Kolibáč, J. 1996b: 473. Kolibáč, J. 1999b: 12. Kolibáč, J. 2005: 84 (redescription). Kolibáč, J. 2006: 109 (<italic><tp:taxon-name>Tenebroides fuscus</tp:taxon-name></italic> Goeze, 1777; larva). Kolibáč, J. 2007a: 365 (<italic><tp:taxon-name>Tenebroides fuscus</tp:taxon-name></italic> Goeze, 1777). Kolibáč, J. 2007a: 365 (syn. <italic><tp:taxon-name>Tenebroides nitidus</tp:taxon-name></italic> Horn, 1862). Kolibáč, J. 2007a: 365. Kolibáč, J. 2007a: 365 (syn. <italic><tp:taxon-name>Tenebroides piceus</tp:taxon-name></italic> Dalla Torre, 1879). Mamaev, B. M. 1976: 1654. Matthews, E. G. 1992: 3. Mitter, H. 1998: 560. Mitter, H. 1998: 560 (<italic><tp:taxon-name>Tenebroides fuscus</tp:taxon-name></italic> Goeze, 1777). Nakane, T. et al. 1963: 181. Nikitsky, N. B. 1992: 80. Pileckis, S. &amp; V. Monsevičius 1995: 272. Plata-Negrache, P. &amp; Prendes-Ayala, C. 1981: 230. Pospischil, R. 2003: 4 (biology). Purrini, K. &amp; Ormieres, R. 1979: 437. Ratti, E. 1997: 178. Šefrová, H. &amp; Laštůvka, Z. 2005: 162. Szwalko, P. &amp; Kubisz, D. 1994: 46 (<italic><tp:taxon-name>Tenebroides fuscus</tp:taxon-name></italic> Goeze, 1777; distribution). Teson, A. &amp; Dagoberto, E. L. 1979: 127 (biology). Vogt, H. 1967: 16. Vogt, H. 1967: 16 (<italic><tp:taxon-name>Tenebriodes fuscus</tp:taxon-name></italic> Preyssler, 1790). Leschen, R. A. B. &amp; Lackner, T. 2013: 301 (syn. <italic><tp:taxon-name>Trogosita affinis</tp:taxon-name></italic> White, 1846; New Zealand)</p><p><italic><tp:taxon-name>Tenebroides metallescens</tp:taxon-name></italic> Reitter, 1875</p><p>Léveillé, A. 1910: 18; Brazil (AL)</p><p><italic><tp:taxon-name>Tenebroides moerens</tp:taxon-name></italic> Sharp, 1891; Panama (AL)</p><p>Léveillé, A. 1910: 18</p><p><italic><tp:taxon-name>Tenebroides mordax</tp:taxon-name></italic> Sharp, 1891; Costarica (AL)</p><p>Léveillé, A. 1910: 18</p><p><italic><tp:taxon-name>Tenebroides murinus</tp:taxon-name></italic> Reitter, 1875; Colombia (AL)</p><p>Léveillé, A. 1910: 18</p><p><italic><tp:taxon-name>Tenebroides muticus</tp:taxon-name></italic> Palisot de Beauvois, 1811 (<italic>incertae sedis</italic>); N America (JRB)</p><p>Léveillé, A. 1910: 18. Léveillé, A. 1888: 439 (syn. <italic><tp:taxon-name>Trogosita punctata</tp:taxon-name></italic> Dejean, 1836). Barron, J. R. 1971: 120 (<italic><tp:taxon-name>Trogosita punctata</tp:taxon-name></italic> Dejean, 1836; nomen nudum). Barron, J. R. 1971: 119. (incertae sedis, syn. with <italic><tp:taxon-name>Tenebroides nanus</tp:taxon-name></italic> Melsheimer, 1844 by Horn 1862)</p><p><italic><tp:taxon-name>Tenebroides nanus</tp:taxon-name></italic> Melsheimer, 1844; E USA, Mexico (JRB)</p><p>Léveillé, A. 1910: 18. Barron, J. R. 1971: 98. Barron, J. R. 1971: 119. (syn. <italic><tp:taxon-name>Tenebroides muticus</tp:taxon-name></italic> Palisot de Beauvois, 1811 syn. by Horn 1862). Klausnitzer, B. 1996: 150. Kolibáč, J. 2006: 109</p><p><italic><tp:taxon-name>Tenebroides nemosomiaeformis</tp:taxon-name></italic> Léveillé, 1905; Brazil (AL)</p><p>Léveillé, A. 1910: 18</p><p><italic><tp:taxon-name>Tenebroides nigrocyaneus</tp:taxon-name></italic> Léveillé, 1905; Paraguay (AL)</p><p>Léveillé, A. 1910: 18</p><p><italic><tp:taxon-name>Tenebroides nigroviridis</tp:taxon-name></italic> Léveillé, 1889; Mexico (AL)</p><p>Léveillé, A. 1910: 18</p><p><italic><tp:taxon-name>Tenebroides oblongus</tp:taxon-name></italic> Sharp, 1891; Mexico, Panama (AL)</p><p>Léveillé, A. 1910: 18</p><!--PageBreak--><p><italic><tp:taxon-name>Tenebroides obtusus</tp:taxon-name></italic> Horn, 1862; Eastern coastal states of USA (JRB)</p><p>Léveillé, A. 1910: 18. Barron, J. R. 1971: 108</p><p><italic><tp:taxon-name>Tenebroides occidentalis</tp:taxon-name></italic> Fall, 1910; W Canada and USA, Mexico (JRB)</p><p>Barron, J. R. 1971: 117. Fall, H. C. 1910: 128</p><p><italic><tp:taxon-name>Tenebroides ocularis</tp:taxon-name></italic> Lewis, 1894; Japan (AL)</p><p>Léveillé, A. 1910: 18</p><p><italic><tp:taxon-name>Tenebroides opacus</tp:taxon-name></italic> Reitter, 1875 (incertae sedis); N America (?), Colombia (JRB)</p><p>Léveillé, A. 1910: 18. Barron, J. R. 1971: 120 (incertae sedis)</p><p><italic><tp:taxon-name>Tenebroides ornatus</tp:taxon-name></italic> Léveillé, 1889; Brazil (AL)</p><p>Léveillé, A. 1910: 18</p><p><italic><tp:taxon-name>Tenebroides passeti</tp:taxon-name></italic> Léveillé, 1905; Brazil (AL)</p><p>Léveillé, A. 1910: 18</p><p><italic><tp:taxon-name>Tenebroides patruelis</tp:taxon-name></italic> Reitter, 1875 (incertae sedis); Brazil, “Carol. mer.” (JRB)</p><p>Léveillé, A. 1910: 18. Barron, J. R. 1971: 120 (incertae sedis)</p><p><italic><tp:taxon-name>Tenebroides politus</tp:taxon-name></italic> Sharp, 1891; Guatemala (AL)</p><p>Léveillé, A. 1910: 18</p><p><italic><tp:taxon-name>Tenebroides pollens</tp:taxon-name></italic> Sharp, 1891; America centr. (AL)</p><p>Léveillé, A. 1910: 18</p><p><italic><tp:taxon-name>Tenebroides pulchellus</tp:taxon-name></italic> Reitter, 1875; “Nov. Grenada” (AL)</p><p>Léveillé, A. 1910: 18</p><p><italic><tp:taxon-name>Tenebroides pumilus</tp:taxon-name></italic> Léveillé, 1889; Colombia (AL)</p><p>Léveillé, A. 1910: 18</p><p><italic><tp:taxon-name>Tenebroides punctatolineatus</tp:taxon-name></italic> Fairmaire, 1850; Polynesia (?) (AL)</p><p>Léveillé, A. 1910: 18</p><p><italic><tp:taxon-name>Tenebroides punctulatus</tp:taxon-name></italic> Reitter, 1875; Cuba, Portorico (AL)</p><p>Léveillé, A. 1910: 18</p><p><italic><tp:taxon-name>Tenebroides pusillimus</tp:taxon-name></italic> Mannerheim, 1843 (incertae sedis); USA: Alaska (JRB)</p><p>Léveillé, A. 1910: 18. Barron, J. R. 1971: 120 (incertae sedis)</p><p><italic><tp:taxon-name>Tenebroides quadridens</tp:taxon-name></italic> Palisot de Beauvois, 1811; “Oware” (?) (AL)</p><p>Léveillé, A. 1910: 18</p><p><italic><tp:taxon-name>Tenebroides quadriguttatus</tp:taxon-name></italic> Reitter, 1875; Brazil, Argentina (AL)</p><p>Léveillé, A. 1910: 18</p><p><italic><tp:taxon-name>Tenebroides rectus</tp:taxon-name></italic> Wollaston, 1862; Canary Isl.: Lanzarote (JK)</p><p>Léveillé, A. 1910: 18. Kolibáč, J. 2007a: 365. Plata-Negrache, P. &amp; Prendes-Ayala, C. 1981: 230</p><p><italic><tp:taxon-name>Tenebroides reflexus</tp:taxon-name></italic> Reitter, 1875; Colombia (AL)</p><p>Léveillé, A. 1910: 18</p><p><italic><tp:taxon-name>Tenebroides reitteri</tp:taxon-name></italic> Léveillé, 1889; Panama, Brazil (AL)</p><p>Léveillé, A. 1910: 18</p><p><italic><tp:taxon-name>Tenebroides repetitus</tp:taxon-name></italic> Sharp, 1891; Mexico, Guatemala (AL)</p><p>Léveillé, A. 1910: 19</p><p><italic><tp:taxon-name>Tenebroides ritsemae</tp:taxon-name></italic> Léveillé, 1889; Colombia, Costarica (AL)</p><p>Léveillé, A. 1910: 19</p><!--PageBreak--><p><italic><tp:taxon-name>Tenebroides ruber</tp:taxon-name></italic> Reitter, 1875; America centr., Brazil (AL)</p><p>Léveillé, A. 1910: 19</p><p><italic><tp:taxon-name>Tenebroides rubromarginatus</tp:taxon-name></italic> Reitter, 1875; Brazil (AL)</p><p>Léveillé, A. 1910: 19</p><p><italic><tp:taxon-name>Tenebroides ruficollis</tp:taxon-name></italic> Reitter, 1875; Bogota (AL)</p><p>Léveillé, A. 1910: 19</p><p><italic><tp:taxon-name>Tenebroides rufipes</tp:taxon-name></italic> Léveillé, 1889; Brazil (AL)</p><p>Léveillé, A. 1910: 19</p><p><italic><tp:taxon-name>Tenebroides rufiventris</tp:taxon-name></italic> Reitter, 1875; Colombia, Argentina (AL)</p><p>Léveillé, A. 1910: 19</p><p><italic><tp:taxon-name>Tenebroides rufolimbatus</tp:taxon-name></italic> Léveillé, 1889; Mexico (AL)</p><p>Léveillé, A. 1910: 19</p><p><italic><tp:taxon-name>Tenebroides rugosipennis</tp:taxon-name></italic> Horn, 1862; E USA to Arizona (JRB)</p><p>Léveillé, A. 1910: 19. Barron, J. R. 1971: 108 (syn. <italic><tp:taxon-name>Tenebroides arizonensis</tp:taxon-name></italic> Schaeffer, 1918; synonymized by <xref ref-type="bibr" rid="B13">Barron 1971</xref>)</p><p><italic><tp:taxon-name>Tenebroides sallei</tp:taxon-name></italic> Sharp, 1891; Mexico (AL)</p><p>Léveillé, A. 1910: 19</p><p><italic><tp:taxon-name>Tenebroides scaberrimus</tp:taxon-name></italic> Léveillé, 1905; Brazil (AL)</p><p>Léveillé, A. 1910: 19</p><p><italic><tp:taxon-name>Tenebroides schaufussi</tp:taxon-name></italic> Reitter, 1875; Venezuela: Caracas (AL)</p><p>Léveillé, A. 1910: 19</p><p><italic><tp:taxon-name>Tenebroides sculpturatus</tp:taxon-name></italic> Reitter, 1875; Brazil (AL)</p><p>Léveillé, A. 1910: 19</p><p><italic><tp:taxon-name>Tenebroides semicylindricus</tp:taxon-name></italic> Horn, 1862; Eastern coast of USA to Mexico (JRB)</p><p>Barron, J. R. 1971: 109 (syn. <italic><tp:taxon-name>Tenebrioides subaenea</tp:taxon-name></italic> Reitter, 1875; synonymized by whom?). Barron, J. R. 1971: 109 (syn. <italic><tp:taxon-name>Tenebroides foveatus</tp:taxon-name></italic> Blatchley, 1917; synonymized by <xref ref-type="bibr" rid="B13">Barron 1971</xref>). Barron, J. R. 1971: 110 (syn. <italic><tp:taxon-name>Tenebroides helophorus</tp:taxon-name></italic> Sharp, 1891; synonymized by <xref ref-type="bibr" rid="B270">Schaeffer 1918</xref>; syn. uncertain)</p><p><italic><tp:taxon-name>Tenebroides semicylindricus</tp:taxon-name></italic> Horn, 1862</p><p>Léveillé, A. 1910: 19</p><p><italic><tp:taxon-name>Tenebroides sennevillei</tp:taxon-name></italic> Léveillé, 1889; America centr. (AL)</p><p>Léveillé, A. 1910: 19</p><p><italic><tp:taxon-name>Tenebroides sericatus</tp:taxon-name></italic> Sharp, 1891; Guatemala (AL)</p><p>Léveillé, A. 1910: 19</p><p><italic><tp:taxon-name>Tenebroides serraticollis</tp:taxon-name></italic> Léveillé, 1907; Argentina (AL)</p><p>Léveillé, A. 1910: 19</p><p><italic><tp:taxon-name>Tenebroides sharpi</tp:taxon-name></italic> Léveillé, 1891; Panama (AL)</p><p>Léveillé, A. 1910: 19</p><p>Léveillé, A. 1910: 19 (syn. <italic><tp:taxon-name>Tenebroides bimaculatus</tp:taxon-name></italic> Sharp, 1891; syn by <xref ref-type="bibr" rid="B188">Léveillé 1910</xref>?) (AL)</p><p><italic><tp:taxon-name>Tenebroides similis</tp:taxon-name></italic> Léveillé, 1905; Brazil</p><p>Léveillé, A. 1910: 19</p><!--PageBreak--><p><italic><tp:taxon-name>Tenebroides sinuatus</tp:taxon-name></italic> LeConte, 1861; W USA, Canada; to Kansas, Montana, Texas (JRB)</p><p>Léveillé, A. 1910: 19 (syn. <italic><tp:taxon-name>Tenebroides sinuatus</tp:taxon-name></italic> var. <italic>californicus</italic> Horn, 1862; synonymized by <xref ref-type="bibr" rid="B13">Barron 1971</xref>?). Barron, J. R. 1971: 91</p><p><italic><tp:taxon-name>Tenebroides sonorensis</tp:taxon-name></italic> Sharp, 1891; SW USA, Mexico, Cuba (?) (JRB)</p><p>Léveillé, A. 1910: 19 (distribution in Cuba). Barron, J. R. 1971: 112 (syn. <italic><tp:taxon-name>Tenebroides debilis</tp:taxon-name></italic> Fall, 1910; synonymized by whom?). Dajoz, R. 1997: 42 (ecology)</p><p><italic><tp:taxon-name>Tenebroides soror</tp:taxon-name></italic> Jacquelin du Val, 1857; USA: Florida, Bahamas, N Cuba (JRB)</p><p>Léveillé, A. 1910: 19. Barron, J. R. 1971: 101</p><p><italic><tp:taxon-name>Tenebroides spectator</tp:taxon-name></italic> Sharp, 1891; Guatemala (AL)</p><p>Léveillé, A. 1910: 19</p><p><italic><tp:taxon-name>Tenebroides steinheili</tp:taxon-name></italic> Reitter, 1875; Colombia (AL)</p><p>Léveillé, A. 1910: 19</p><p><italic><tp:taxon-name>Tenebroides stultus</tp:taxon-name></italic> Léveillé, 1907; Argentina (AL)</p><p>Léveillé, A. 1910: 19</p><p><italic><tp:taxon-name>Tenebroides sublaevis</tp:taxon-name></italic> Palisot de Beauvois, 1811; ‘Oware’ (AL)</p><p>Léveillé, A. 1910: 19</p><p>Note: species not mentioned by <xref ref-type="bibr" rid="B13">Barron (1971)</xref>.</p><p><italic><tp:taxon-name>Tenebroides subnigra</tp:taxon-name></italic> Palisot de Beauvois, 1811 (incertae sedis); USA: Pennsylvania (JRB)</p><p>Léveillé, A. 1910: 19 (<italic><tp:taxon-name>Tenebroidessubniger</tp:taxon-name></italic>; misspelling). Barron, J. R. 1971: 119 (incertae sedis)</p><p><italic><tp:taxon-name>Tenebroides subplanus</tp:taxon-name></italic> Reitter, 1875; Mexico (AL)</p><p>Léveillé, A. 1910: 19</p><p><italic><tp:taxon-name>Tenebroides subruber</tp:taxon-name></italic> Léveillé, 1899; Brazil (AL)</p><p>Léveillé, A. 1910: 19</p><p><italic><tp:taxon-name>Tenebroides subvirescens</tp:taxon-name></italic> Léveillé, 1889; Brazil (AL)</p><p>Léveillé, A. 1910: 19</p><p><italic><tp:taxon-name>Tenebroides sulcifrons</tp:taxon-name></italic> Jacquelin du Val, 1857; Cuba (AL)</p><p>Léveillé, A. 1910: 19</p><p>† <italic><tp:taxon-name>Tenebroides tenebrioides</tp:taxon-name></italic> Germain, 1837; Germany: Rott, Siebengebirge; Tertiary: Upper Oligocene (varA)</p><p>Léveillé, A. 1910: 19. Ponomarenko, A. G. &amp; Kireichuk, A. G. 2005–2008: <ext-link xmlns:xlink="http://www.w3.org/1999/xlink" ext-link-type="uri" xlink:href="http://www.zin.ru/animalia/Coleoptera/rus/paleosy2.htm" xlink:type="simple">http://www.zin.ru/animalia/Coleoptera/rus/paleosy2.htm</ext-link>. Schmied, H. et al. 2009: 23</p><p><italic><tp:taxon-name>Tenebroides tenuistriatus</tp:taxon-name></italic> Fall, 1910; USA: Colorado, New Mexico, Arizona; Mexico (JRB)</p><p>Barron, J. R. 1971: 114</p><p><italic><tp:taxon-name>Tenebroides transversicollis</tp:taxon-name></italic> Jacquelin du Val, 1857; Cuba (AL)</p><p>Léveillé, A. 1910: 20</p><p><italic><tp:taxon-name>Tenebroides turkestanicus</tp:taxon-name></italic> Ballion, 1870; Central Asia (JK)</p><p>Léveillé, A. 1910: 20. Kolibáč, J. 2006: 109. Kolibáč, J. 2007a: 365. Mamaev, B. M. 1976: 1654 (larva)</p><p><italic><tp:taxon-name>Tenebroides undulatus</tp:taxon-name></italic> Sharp, 1891; Guatemala (AL)</p><p>Léveillé, A. 1910: 20</p><p><italic><tp:taxon-name>Tenebroides viridescens</tp:taxon-name></italic> Léveillé, 1889; Brazil (AL)</p><p>Léveillé, A. 1910: 20</p><!--PageBreak--><p><italic><tp:taxon-name>Tenebroides yucatanicus</tp:taxon-name></italic> Léveillé, 1889; Yucatan, Honduras (AL)</p><p>Léveillé, A. 1910: 20</p><p><italic><tp:taxon-name>Tenebroides zapotensis</tp:taxon-name></italic> Sharp, 1891; Guatemala (AL)</p><p>Léveillé, A. 1910: 20</p><p><italic><tp:taxon-name>Tenebroides zunilensis</tp:taxon-name></italic> Sharp, 1891; Guatemala (AL)</p><p>Léveillé, A. 1910: 20</p></tp:treatment-sec><tp:treatment-sec><!--Section generated to contain objects referenced in tp:taxon-treatment.--><fig id="F2" position="float" orientation="portrait"><label>Figure 2.</label><caption><p>Larval morphology: <bold>A</bold> <italic><tp:taxon-name>Tenebroides</tp:taxon-name></italic> “<italic>fuscus</italic>”, dorsal surface <bold>B</bold> <italic><tp:taxon-name>Tenebroides</tp:taxon-name></italic> “<italic>fuscus</italic>”, mandible ventrally <bold>C</bold> <italic><tp:taxon-name>Lophocateres pusillus</tp:taxon-name></italic>, mandible ventrally <bold>D</bold> <italic><tp:taxon-name>Tenebroides</tp:taxon-name></italic> “<italic>fuscus</italic>”, head ventrally <bold>E–F</bold> <italic><tp:taxon-name>Peltis ferruginea</tp:taxon-name></italic>, head capsule (<bold>E</bold> dorsally <bold>F</bold> ventrally) <bold>G</bold> <italic><tp:taxon-name>Ancyrona diversa</tp:taxon-name></italic> (<bold>1</bold> dorsally <bold>2</bold> ventrally) <bold>H</bold> <italic><tp:taxon-name>Peltis ferruginea</tp:taxon-name></italic> (<bold>1</bold> dorsally <bold>2</bold> ventrally).</p></caption><graphic xmlns:xlink="http://www.w3.org/1999/xlink" xlink:href="ZooKeys-366-001-g002.jpg" position="float" orientation="portrait" xlink:type="simple"/></fig><fig id="F8" position="float" orientation="portrait"><label>Figure 8.</label><caption><p><bold>A</bold> <italic><tp:taxon-name>Temnoscheila smaragdina</tp:taxon-name></italic> <bold>B</bold> <italic><tp:taxon-name>Temnoscheila caerulea</tp:taxon-name></italic> <bold>C</bold> <italic><tp:taxon-name>Temnoscheila punctatissima</tp:taxon-name></italic> <bold>D</bold> <italic><tp:taxon-name>Tenebroides mauritanicus</tp:taxon-name></italic> <bold>E</bold> <italic><tp:taxon-name>Tenebroides ruber</tp:taxon-name></italic> <bold>F</bold> <italic><tp:taxon-name>Tenebroides bipustulatus</tp:taxon-name></italic> <bold>G</bold> <italic><tp:taxon-name>Tenebroides fossulatus</tp:taxon-name></italic>.</p></caption><graphic xmlns:xlink="http://www.w3.org/1999/xlink" xlink:href="ZooKeys-366-001-g013.jpg" position="float" orientation="portrait" xlink:type="simple"/></fig><fig id="F5m" position="float" orientation="portrait"><label>Map 5.</label><caption><p>A distribution of the tribe <tp:taxon-name>Trogossitini</tp:taxon-name>.</p></caption><graphic xmlns:xlink="http://www.w3.org/1999/xlink" xlink:href="ZooKeys-366-001-g011.jpg" position="float" orientation="portrait" xlink:type="simple"/></fig></tp:treatment-sec><ref-list><ref id="B13"><mixed-citation xmlns:xlink="http://www.w3.org/1999/xlink" xlink:type="simple"><person-group><name name-style="western"><surname>Barron</surname><given-names>JR</given-names></name></person-group> (<year>1971</year>) <article-title>A revision of the Trogositidae of America North of Mexico (Coleoptera: Cleroidea).</article-title><source>Memoirs of the Entomological Society of Canada</source><volume>75</volume>: <fpage>1</fpage>-<lpage>143</lpage>. doi: <ext-link ext-link-type="uri" xlink:href="http://dx.doi.org/10.4039/entm10375fv" xlink:type="simple">10.4039/entm10375fv</ext-link></mixed-citation></ref><ref id="B270"><mixed-citation xmlns:xlink="http://www.w3.org/1999/xlink" xlink:type="simple"><person-group><name name-style="western"><surname>Schaeffer</surname><given-names>CF A</given-names></name></person-group> (<year>1918</year>) <article-title>On some genera and species of the family Ostomidae.</article-title><source>Journal of the New York entomological Society</source><volume>26</volume>: <fpage>190</fpage>-<lpage>201</lpage>.</mixed-citation></ref><ref id="B188"><mixed-citation xmlns:xlink="http://www.w3.org/1999/xlink" xlink:type="simple"><person-group><name name-style="western"><surname>Léveillé</surname><given-names>A</given-names></name></person-group> (<year>1910</year>) <article-title>Temnochilidae.</article-title> In: <person-group><name name-style="western"><surname>Schenkling</surname><given-names>S</given-names></name></person-group> (<role>Ed</role>) <source>Coleopterorum Catalogus</source><volume>11</volume>, <publisher-name>W. Junk</publisher-name>, <publisher-loc>Berlin</publisher-loc>, <lpage>40</lpage> pp.</mixed-citation></ref></ref-list></tp:taxon-treatment>
