# Supplementary material for: Trogossitidae: A review of the beetle family, with a catalogue and keys
Source: Zookeys. 2013 Dec 31;(366):1–194. doi: 10.3897/zookeys.366.6172 (PMC3890666; doi:10.3897/zookeys.366.6172)
Supplement: XML Treatment for Thoracotes [file zookeys.366.6172-treatment37.xml]

<!DOCTYPE tp:taxon-treatment
  PUBLIC "-//TaxonX//DTD Taxonomic Treatment Publishing DTD v0 20100105//EN" "tax-treatment-NSO.dtd">
<tp:taxon-treatment xmlns:tp="http://www.plazi.org/taxpub"><tp:treatment-meta><mixed-citation publication-type="journal"><person-group><name><surname>Kolibáč</surname><given-names>Jiří</given-names></name></person-group><article-title>Trogossitidae: A review of the beetle family,  with a catalogue and keys</article-title><source>Zookeys</source><day>31</day><month>12</month><year>2013</year><volume>2013</volume><issue>366</issue><fpage>1</fpage><lpage>194</lpage><pub-id pub-id-type="doi">10.3897/zookeys.366.6172</pub-id></mixed-citation></tp:treatment-meta><tp:nomenclature><label>† Genus</label><tp:taxon-name>
                                <tp:taxon-name-part taxon-name-part-type="genus">Thoracotes</tp:taxon-name-part>
                                <object-id xmlns:xlink="http://www.w3.org/1999/xlink" xlink:type="simple">http://species-id.net/wiki/Thoracotes</object-id>
                            </tp:taxon-name><tp:taxon-authority>Handlirsch, 1906</tp:taxon-authority><xref ref-type="fig" rid="F24">Figs 24</xref><xref ref-type="fig" rid="F25">, 25</xref><xref ref-type="fig" rid="F5m">; Map 5</xref><tp:nomenclature-citation-list><tp:nomenclature-citation><tp:taxon-name>Thoracotes</tp:taxon-name><comment> Handlirsch, A. 1906–1908: 438–439, Taf. XLI-9 (1906).</comment></tp:nomenclature-citation></tp:nomenclature-citation-list></tp:nomenclature><tp:treatment-sec sec-type="Type species"><title>Type species.</title><p><italic><tp:taxon-name>Thoracotes dubius</tp:taxon-name></italic> Handlirsch, 1906 [by monotypy]</p><p>Kolibáč, J. 2006: 121 (classification). Ponomarenko, A. G. 1985: 68. Ponomarenko, A. G. 1990: 74. Ponomarenko, A. G. &amp; Kireichuk, A. G. 2005–2008: <ext-link xmlns:xlink="http://www.w3.org/1999/xlink" ext-link-type="uri" xlink:href="http://www.zin.ru/animalia/Coleoptera/rus/paleosy2.htm" xlink:type="simple">http://www.zin.ru/animalia/Coleoptera/rus/paleosy2.htm</ext-link>. Schmied, H. et al. 2009: 24</p></tp:treatment-sec><tp:treatment-sec sec-type="Description"><title>Description</title><p>(<italic><tp:taxon-name>Thoracotes dubius</tp:taxon-name></italic>): “<italic>Ein 8 mm langer Käfer von ähnlicher Gestalt wie</italic> <tp:taxon-name>Parnidium</tp:taxon-name> <italic>Geinitzi. Der Prothorax is aber anders geformt un nähert sich mehr der Kreisform, Auch der Kopf scheint anders gewesen zu sein. Flügeldecken punktiert, 3,5 mal so lang als breit. Geinitz vergleicht diese Form mit Latridiites Schaumi, mit dem sie allerdings auch einige Ähnlichkeit hat.</italic>”</p><p>This is potentially the oldest fossil record of <tp:taxon-name>Trogossitidae</tp:taxon-name>. Unfortunately, its description is inadequate and the illustration very poor. It is unclear to me why two more Mesozoic species from Russia were assigned to this dubious genus. It was not indicated in the original papers describing the two new species if the type of <italic><tp:taxon-name>Thoracotes dubius</tp:taxon-name></italic> was studied <italic>in situ</italic> (<xref ref-type="bibr" rid="B249">Ponomarenko 1985</xref>, <xref ref-type="bibr" rid="B251">1990</xref>). The specimen appears to be housed in Ernst Moritz Arndt University of Greifswald, Germany. (A facsimile of the original description and illustration in <xref ref-type="fig" rid="F24">Figs 24</xref>, <xref ref-type="fig" rid="F25">25</xref>.)</p></tp:treatment-sec><tp:treatment-sec sec-type="Description"><title>Description</title><p>(<italic><tp:taxon-name>Thoracotes glabrus</tp:taxon-name></italic>, translation from Russian). “<italic>Head sligthtly longer than wide, narrowed in front of eyes; eyes relatively large, situated at sides of head; cheeks</italic>[genae] <italic>short; temples</italic> [tempora] <italic>slightly shorter than eyes. The first antennomere large, second transverse, third 1.5 times longer than second, fourth to seventh as long as wide, eighth longer than wide, nineth to eleventh asymmetric. Pronotum with lateral margins rounded, its corners not acute, 1.5 times longer than wide. Front coxae not large, spherical, with exposed trochantins. Prosternal process short and blunt. Middle coxae transverse, nearly touching each other. Metathorax trapezoidal, narrowed anteriad, its length 1.8 times lesser than wide at hind</italic> [basal] <italic>margin. Hind coxae touch each other, transverse, not concave posteriorly</italic> [sic] <italic>and without coxal plates, at lateral sides shorter than at mid-point. Last abdominal sternite distinctly longer than penultimate one. Ovipositor long, with sclerotized palpifers</italic> [sic] <italic>and pairs of appendages</italic> [coxitae] <italic>with pubescent cerci</italic> [styli]. <italic>Legs relatively long, tibiae and tarsi thin. Elytra smooth. Length of beetle 3.6, width 1.6; length of elytra 2.3 mm.</italic>” “<italic>The beetle of Pavlovka distinctly smaller (length 3.0, width 1.0 mm).</italic>” (<xref ref-type="bibr" rid="B251">Ponomarenko 1990</xref>: 74.)</p><!--PageBreak--></tp:treatment-sec><tp:treatment-sec sec-type="Distribution"><title>Distribution.</title><p>Germany: Dobbertin in Mecklenburg, Russia: central Siberia; Transbaikalia: Pavlovka, Onokhoy; Mesozoic: from Lower to Upper Jurassic.</p></tp:treatment-sec><tp:treatment-sec sec-type="Species"><title>Species:</title><p>† <italic><tp:taxon-name>Thoracotes dubius</tp:taxon-name></italic> Handlirsch, 1906; Germany; Lower Jurassic: Upper Lias (varA)</p><p>Kolibáč, J. 2006: 121 (classification). Schmied, H. et al. 2009: 24</p><p>† <italic><tp:taxon-name>Thoracotes glabrus</tp:taxon-name></italic> Ponomarenko, A., 1990; Russia: Transbaikalia; Upper Jurassic (varA)</p><p>Ponomarenko, A. G. 1990: 74. Kolibáč, J. 2006: 121. Ponomarenko, A. G. &amp; Kireichuk, A. G. 2005–2008: <ext-link xmlns:xlink="http://www.w3.org/1999/xlink" ext-link-type="uri" xlink:href="http://www.zin.ru/animalia/Coleoptera/rus/paleosy2.htm" xlink:type="simple">http://www.zin.ru/animalia/Coleoptera/rus/paleosy2.htm</ext-link>. Schmied, H. et al. 2009: 24</p><p>† <italic><tp:taxon-name>Thoracotes sibiricus</tp:taxon-name></italic> Ponomarenko, 1985; Russia: Siberia; Middle Jurassic (varA)</p><p>Ponomarenko, A. G. 1985: 68. Kolibáč, J. 2006: 121. Ponomarenko, A. G. &amp; Kireichuk, A. G. 2005–2008: <ext-link xmlns:xlink="http://www.w3.org/1999/xlink" ext-link-type="uri" xlink:href="http://www.zin.ru/animalia/Coleoptera/rus/paleosy2.htm" xlink:type="simple">http://www.zin.ru/animalia/Coleoptera/rus/paleosy2.htm</ext-link>. Schmied, H. et al. 2009: 24</p></tp:treatment-sec><tp:treatment-sec><!--Section generated to contain objects referenced in tp:taxon-treatment.--><fig id="F24" position="float" orientation="portrait"><label>Figure 24.</label><caption><p>A facsimile of <xref ref-type="bibr" rid="B104">Handlirsch 1906</xref>: 438–439. The original description of <italic><tp:taxon-name>Thoracotes dubius</tp:taxon-name></italic>.</p></caption><graphic xmlns:xlink="http://www.w3.org/1999/xlink" xlink:href="ZooKeys-366-001-g037.jpg" position="float" orientation="portrait" xlink:type="simple"/></fig><fig id="F25" position="float" orientation="portrait"><label>Figure 25.</label><caption><p>A facsimile of <xref ref-type="bibr" rid="B104">Handlirsch 1906</xref>: Tab. XLI, fig. 9. The original illustration of <italic><tp:taxon-name>Thoracotes dubius</tp:taxon-name></italic>.</p></caption><graphic xmlns:xlink="http://www.w3.org/1999/xlink" xlink:href="ZooKeys-366-001-g038.jpg" position="float" orientation="portrait" xlink:type="simple"/></fig><fig id="F5m" position="float" orientation="portrait"><label>Map 5.</label><caption><p>A distribution of the tribe <tp:taxon-name>Trogossitini</tp:taxon-name>.</p></caption><graphic xmlns:xlink="http://www.w3.org/1999/xlink" xlink:href="ZooKeys-366-001-g011.jpg" position="float" orientation="portrait" xlink:type="simple"/></fig></tp:treatment-sec><ref-list><ref id="B104"><mixed-citation xmlns:xlink="http://www.w3.org/1999/xlink" xlink:type="simple"><person-group><name name-style="western"><surname>Handlirsch</surname><given-names>A</given-names></name></person-group> (<year>1906–1908</year>) <article-title>Die fossilen Insekten und die Phylogenie der rezenten Formen. Ein Handbuch für Paläontologen und Zoologen.</article-title><publisher-name>Engelmann</publisher-name>, <publisher-loc>Leipzig</publisher-loc>, <lpage>1430</lpage> pp.</mixed-citation></ref><ref id="B249"><mixed-citation xmlns:xlink="http://www.w3.org/1999/xlink" xlink:type="simple"><person-group><name name-style="western"><surname>Ponomarenko</surname><given-names>AG</given-names></name></person-group> (<year>1985</year>) <article-title>Yurskiye nasekomye Sibiri i Mongolii.</article-title> [<trans-title xml:lang="en">Coleoptera from the Jurassic of Siberia and Western Mongolia.</trans-title>] <source>Trudy Paleontologicheskogo Instituta</source><volume>211</volume>: <fpage>47</fpage>-<lpage>87</lpage>.</mixed-citation></ref><ref id="B251"><mixed-citation xmlns:xlink="http://www.w3.org/1999/xlink" xlink:type="simple"><person-group><name name-style="western"><surname>Ponomarenko</surname><given-names>AG</given-names></name></person-group> (<year>1990</year>) <article-title>Nadsemeystvo Cleroidea Latreille, 1802.</article-title> In: <person-group><name name-style="western"><surname>Raznitsyn</surname><given-names>AP</given-names></name></person-group> (<role>Ed</role>) <issue-title>Pozdnemezozoyskiye nasekomye Vostochnogo Zabaykaliya.</issue-title><publisher-name>Nauka Press</publisher-name>, <publisher-loc>Moscow</publisher-loc>, <fpage>72</fpage>-<lpage>74</lpage>.</mixed-citation></ref></ref-list></tp:taxon-treatment>
