# Supplementary material for: Trogossitidae: A review of the beetle family, with a catalogue and keys
Source: Zookeys. 2013 Dec 31;(366):1–194. doi: 10.3897/zookeys.366.6172 (PMC3890666; doi:10.3897/zookeys.366.6172)
Supplement: XML Treatment for Lithostomatini [file zookeys.366.6172-treatment38.xml]

<!DOCTYPE tp:taxon-treatment
  PUBLIC "-//TaxonX//DTD Taxonomic Treatment Publishing DTD v0 20100105//EN" "tax-treatment-NSO.dtd">
<tp:taxon-treatment xmlns:tp="http://www.plazi.org/taxpub"><tp:treatment-meta><mixed-citation publication-type="journal"><person-group><name><surname>Kolibáč</surname><given-names>Jiří</given-names></name></person-group><article-title>Trogossitidae: A review of the beetle family,  with a catalogue and keys</article-title><source>Zookeys</source><day>31</day><month>12</month><year>2013</year><volume>2013</volume><issue>366</issue><fpage>1</fpage><lpage>194</lpage><pub-id pub-id-type="doi">10.3897/zookeys.366.6172</pub-id></mixed-citation></tp:treatment-meta><tp:nomenclature><label>† Tribe</label><tp:taxon-name>
                                <tp:taxon-name-part taxon-name-part-type="tribe">Lithostomatini</tp:taxon-name-part>
                            </tp:taxon-name><tp:taxon-authority>Kolibáč &amp; Huang, 2008</tp:taxon-authority><tp:nomenclature-citation-list><tp:nomenclature-citation><tp:taxon-name>Lithostomini</tp:taxon-name><comment> Kolibáč, J. &amp; Huang, D.-Y. 2008: 142 (as  ). Bouchard, P. et al. 2011: 57 (emendation to <tp:taxon-name>Lithostomatini</tp:taxon-name>)</comment></tp:nomenclature-citation></tp:nomenclature-citation-list></tp:nomenclature><tp:treatment-sec sec-type="Type genus"><title>Type genus.</title><p><italic><tp:taxon-name>Lithostoma</tp:taxon-name></italic> Martynov, 1926 [by monotypy and author’s designation]</p><p>Kolibáč, J. &amp; Huang, D.-Y. 2008: 142. Yu, Y. et al. 2012: 250</p></tp:treatment-sec><tp:treatment-sec sec-type="Remarks"><title>Remarks.</title><p>This fossil differs from all other Mesozoic <tp:taxon-name>Trogossitidae</tp:taxon-name> described to date. If <xref ref-type="bibr" rid="B200">Martynov (1926)</xref> interpreted the shapes of the head and antennal segments well, it is the first known member of <tp:taxon-name>Trogossitidae</tp:taxon-name> without a distinct antennal club and with the head narrowed towards its base. The following features of <tp:taxon-name>Trogossitidae</tp:taxon-name> appear in the fossil: (1) general shape and size of body, (2) distinctly flattened sides of pronotum and elytra, (3) double rows of punctures/tubercles among elytral carinae, (4) robust bidentate mandibles, (5) extremely large scapus, and (6) dilated antennal segments with what are perhaps sensorial fields in the enlarged parts of each segment. The classification within <tp:taxon-name>Trogossitinae</tp:taxon-name> is based on the presence of the sensorial fields in the enlarged parts of the antennomeres alone. Small tubercles occurring in pronotum and elytra are known in trogossitine genera <italic><tp:taxon-name>Calitys</tp:taxon-name></italic> and <italic><tp:taxon-name>Phanodesta</tp:taxon-name></italic> only; no peltine representative possesses such structures. The tribe differs from the recent and fossil members of <tp:taxon-name>Trogossitinae</tp:taxon-name> in broadly oval body (this occurs in some <tp:taxon-name>Gymnochilini</tp:taxon-name> only), pronotum narrowed anteriad, antennae without conspicuous club and asymmetrical segments in flagellum, head narrowed towards base. The shape of antennal segments 10 and 11 is unknown because they are missing (only a trace of segment 10 is visible). The antennae may be only 10-segmented with the last segment enlarged (as in e.g. <tp:taxon-name>Egoliini</tp:taxon-name>). The new tribe is probably isolated from other tribes of <tp:taxon-name>Trogossitinae</tp:taxon-name> and may be considered a sister group to them. The ventral part of the fossil is unfortunately unknown, so a classification of <italic><tp:taxon-name>Lithostoma</tp:taxon-name></italic> remains uncertain, chiefly based on the distinctly enlarged scapus.</p><!--PageBreak--><p>On the other hand, the concept of <tp:taxon-name>Lithostomatini</tp:taxon-name> was justifiably called into question by <xref ref-type="bibr" rid="B322">Yu et al. (2012)</xref> who argued that insufficient morphological information existed for the establishment of a higher taxon.</p></tp:treatment-sec><ref-list><ref id="B200"><mixed-citation xmlns:xlink="http://www.w3.org/1999/xlink" xlink:type="simple"><person-group><name name-style="western"><surname>Martynov</surname><given-names>AV</given-names></name></person-group> (<year>1926</year>) <article-title>KPoznaniyu Iskopaemykh Nasekomykh Yurskikh Slantsev Turkestana. 5. O Nekotorykh Formakh Zhukov (Coleoptera).</article-title><source>Ann. Soc. Paléont. Russie</source> [<trans-source xml:lang="ru">Ezhegodnik Russkogo Paleontologicheskogo Obshchestva</trans-source>] <volume>5</volume>: <fpage>1</fpage>-<lpage>39</lpage>.</mixed-citation></ref><ref id="B322"><mixed-citation xmlns:xlink="http://www.w3.org/1999/xlink" xlink:type="simple"><person-group><name name-style="western"><surname>Yu</surname><given-names>Y</given-names></name><name name-style="western"><surname>Leschen</surname><given-names>RA B</given-names></name><name name-style="western"><surname>Ślipiński</surname><given-names>A</given-names></name><name name-style="western"><surname>Ren</surname><given-names>D</given-names></name><name name-style="western"><surname>Pang</surname><given-names>H</given-names></name></person-group> (<year>2012</year>) <article-title>The first fossil bark-gnawing beetle from the Middle Jurassic of Inner Mongolia, China (Coleoptera: Trogossitidae).</article-title><source>Annales Zoologici (Warszawa)</source><volume>62</volume>: <fpage>245</fpage>-<lpage>252</lpage>. doi: <ext-link ext-link-type="uri" xlink:href="http://dx.doi.org/10.3161/000345412X652765" xlink:type="simple">10.3161/000345412X652765</ext-link></mixed-citation></ref></ref-list></tp:taxon-treatment>
