# Supplementary material for: Trogossitidae: A review of the beetle family, with a catalogue and keys
Source: Zookeys. 2013 Dec 31;(366):1–194. doi: 10.3897/zookeys.366.6172 (PMC3890666; doi:10.3897/zookeys.366.6172)
Supplement: XML Treatment for Lithostoma [file zookeys.366.6172-treatment39.xml]

<!DOCTYPE tp:taxon-treatment
  PUBLIC "-//TaxonX//DTD Taxonomic Treatment Publishing DTD v0 20100105//EN" "tax-treatment-NSO.dtd">
<tp:taxon-treatment xmlns:tp="http://www.plazi.org/taxpub"><tp:treatment-meta><mixed-citation publication-type="journal"><person-group><name><surname>Kolibáč</surname><given-names>Jiří</given-names></name></person-group><article-title>Trogossitidae: A review of the beetle family,  with a catalogue and keys</article-title><source>Zookeys</source><day>31</day><month>12</month><year>2013</year><volume>2013</volume><issue>366</issue><fpage>1</fpage><lpage>194</lpage><pub-id pub-id-type="doi">10.3897/zookeys.366.6172</pub-id></mixed-citation></tp:treatment-meta><tp:nomenclature><label>† Genus</label><tp:taxon-name>
                                <tp:taxon-name-part taxon-name-part-type="genus">Lithostoma</tp:taxon-name-part>
                                <object-id xmlns:xlink="http://www.w3.org/1999/xlink" xlink:type="simple">http://species-id.net/wiki/Lithostoma</object-id>
                            </tp:taxon-name><tp:taxon-authority>Martynov, 1926</tp:taxon-authority><xref ref-type="fig" rid="F6m">Map 6</xref><tp:nomenclature-citation-list><tp:nomenclature-citation><tp:taxon-name>Lithostoma</tp:taxon-name><comment> Martynov, A. V. 1926: 13 (in Russian), 32 (in English)</comment></tp:nomenclature-citation></tp:nomenclature-citation-list></tp:nomenclature><tp:treatment-sec sec-type="Type species"><title>Type species.</title><p><italic><tp:taxon-name>Lithostoma expansum</tp:taxon-name></italic> Martynov, 1926 [by monotypy]</p><p>Kolibáč, J. &amp; Huang, D.-Y. 2008: 142 (Remarks, English description and translation of Russian description). Ponomarenko, A. G. &amp; Kireichuk, A. G. 2005–2008: <ext-link xmlns:xlink="http://www.w3.org/1999/xlink" ext-link-type="uri" xlink:href="http://www.zin.ru/animalia/Coleoptera/rus/paleosy2.htm" xlink:type="simple">http://www.zin.ru/animalia/Coleoptera/rus/paleosy2.htm</ext-link>. Schmied, H. et al. 2009: 26</p></tp:treatment-sec><tp:treatment-sec sec-type="Original description of the genus"><title>Original description of the genus</title><p>(translation from Russian). “<italic>Head free, dilated between the eyes</italic> [Russ.: and narrowed backwards]; <italic>mandibulae strong, sharply bent inwards, with perhaps two teeth at the apices; antennae resembling those in living <tp:taxon-name>Ostomatinae</tp:taxon-name></italic> [Russ.: in <tp:taxon-name>Ostoma</tp:taxon-name> and other genera]; <italic>basal joint large, bulbous anteriorly, second much smaller, third still smaller, short, fourth joint of the same width but elongated, 5–7th joints elongated but becoming gradually thicker towards the tip</italic> [Russ.: joints 10 and 11 not preserved], <italic>last 8–11 joints only slightly thicker, without distinct apical club (clavus). Pronotum broadening posteriorly, apparently furnished with marginal dilatations</italic> [Russ.: as in <tp:taxon-name>Ostoma</tp:taxon-name>]; <italic>covered all over with numerous point-like pits. Elytra broad, rounded at postero-lateral margins</italic> [Russ.: as in <tp:taxon-name>Ostoma</tp:taxon-name>], <italic>with perhaps 8 longitudinal stripes, each containing two rows of raised black points; intermediate narrow stripes barely elevated; both marginal dilatations also with pits and points</italic> [Russ.: Body size about 6 mm.].” (<xref ref-type="bibr" rid="B200">Martynov 1926</xref>: 32.)</p></tp:treatment-sec><tp:treatment-sec sec-type="Original description of the species"><title>Original description of the species.</title><p>English text: “<italic>Head and antennae as in generic description; sides of pronotum convex, points distinct; elytra broad, rounded at the postero-lateral margins; marginal dilatations rather broad; the dividing stripes not elevated. Length of the body 6 mm.</italic>” (<xref ref-type="bibr" rid="B200">Martynov 1926</xref>: 32)</p><p>Translation of Russian text: “<italic>Head free, strongly projecting anteriorly (partly artificial condition in compressed specimen). Mandibles robust, left mandible bidentate (right inconspicuous). Antennae as described above, each joint weakly dilated at apex; each dilated area with thin</italic> [sic], <italic>dark, round rim. Final two joints torn off, only a trace of joint 10 present. Pronotum widened towards base, with shallow punctures interspersed with small tubercles. Elytra wide, rounded apically and dorsally</italic> [sic]; <italic>flattened sides well-developed and probably lighter than dark brown convex portion of elytra. Elytra, including flattened sides, with rows of well-developed small, black tubercles</italic> [orig.: “convex punctures”]; <italic>carinae among them not higher than tubercles. Length of body from anterior margin of labrum to apex of elytra – 6 mm.</italic>” (<xref ref-type="bibr" rid="B200">Martynov 1926</xref>: 13.)</p><!--PageBreak--></tp:treatment-sec><tp:treatment-sec sec-type="Note"><title>Note:</title><p>The Russian and English texts vary somewhat from one another; the Russian is more comprehensive.</p></tp:treatment-sec><tp:treatment-sec sec-type="Distribution"><title>Distribution.</title><p>Southern Kazakhstan: paper-shales near Galkino (approximately <named-content xmlns:xlink="http://www.w3.org/1999/xlink" content-type="dwc:verbatimCoordinates" xlink:type="simple">42.15N, 70.02E</named-content>), Chimkentskaya oblast district. Mesozoic: Upper Jurassic, probably Oxfordian.</p><fig id="F6m" position="float" orientation="portrait"><label>Map 6.</label><caption><p>A distribution of the tribe <tp:taxon-name>Lithostomatini</tp:taxon-name> and the genus † <italic><tp:taxon-name>Juralithinus</tp:taxon-name></italic> (<tp:taxon-name>Peltinae</tp:taxon-name> <italic>incertae sedis</italic>).</p></caption><graphic xmlns:xlink="http://www.w3.org/1999/xlink" xlink:href="ZooKeys-366-001-g014.jpg" position="float" orientation="portrait" xlink:type="simple"/></fig></tp:treatment-sec><tp:treatment-sec sec-type="Species"><title>Species:</title><p>† <italic><tp:taxon-name>Lithostoma expansum</tp:taxon-name></italic> Martynov, 1926; Kazakhstan; Upper Jurassic (varA)</p><p>Martynov, A. V. 1926: 13 (in Russian), 32 (in English). Kolibáč, J. &amp; Huang, D.-Y. 2008: 143 (Remarks, English description and translation of Russian description). Ponomarenko, A. G. &amp; Kireichuk, A. G. 2005–2008: <ext-link xmlns:xlink="http://www.w3.org/1999/xlink" ext-link-type="uri" xlink:href="http://www.zin.ru/animalia/Coleoptera/rus/paleosy2.htm" xlink:type="simple">http://www.zin.ru/animalia/Coleoptera/rus/paleosy2.htm</ext-link>. Schmied, H. et al. 2009: 26</p></tp:treatment-sec><ref-list><ref id="B200"><mixed-citation xmlns:xlink="http://www.w3.org/1999/xlink" xlink:type="simple"><person-group><name name-style="western"><surname>Martynov</surname><given-names>AV</given-names></name></person-group> (<year>1926</year>) <article-title>KPoznaniyu Iskopaemykh Nasekomykh Yurskikh Slantsev Turkestana. 5. O Nekotorykh Formakh Zhukov (Coleoptera).</article-title><source>Ann. Soc. Paléont. Russie</source> [<trans-source xml:lang="ru">Ezhegodnik Russkogo Paleontologicheskogo Obshchestva</trans-source>] <volume>5</volume>: <fpage>1</fpage>-<lpage>39</lpage>.</mixed-citation></ref></ref-list></tp:taxon-treatment>
