# Supplementary material for: Trogossitidae: A review of the beetle family, with a catalogue and keys
Source: Zookeys. 2013 Dec 31;(366):1–194. doi: 10.3897/zookeys.366.6172 (PMC3890666; doi:10.3897/zookeys.366.6172)
Supplement: XML Treatment for Peltinae [file zookeys.366.6172-treatment40.xml]

<!DOCTYPE tp:taxon-treatment
  PUBLIC "-//TaxonX//DTD Taxonomic Treatment Publishing DTD v0 20100105//EN" "tax-treatment-NSO.dtd">
<tp:taxon-treatment xmlns:tp="http://www.plazi.org/taxpub"><tp:treatment-meta><mixed-citation publication-type="journal"><person-group><name><surname>Kolibáč</surname><given-names>Jiří</given-names></name></person-group><article-title>Trogossitidae: A review of the beetle family,  with a catalogue and keys</article-title><source>Zookeys</source><day>31</day><month>12</month><year>2013</year><volume>2013</volume><issue>366</issue><fpage>1</fpage><lpage>194</lpage><pub-id pub-id-type="doi">10.3897/zookeys.366.6172</pub-id></mixed-citation></tp:treatment-meta><tp:nomenclature><label>Subfamily</label><tp:taxon-name>
                            <tp:taxon-name-part taxon-name-part-type="subfamily">Peltinae</tp:taxon-name-part>
                        </tp:taxon-name><tp:taxon-authority>Latreille, 1806</tp:taxon-authority><tp:nomenclature-citation-list><tp:nomenclature-citation><tp:taxon-name>Peltinae</tp:taxon-name><comment> Latreille, P. A. 1806: 8, 1825.</comment></tp:nomenclature-citation><tp:nomenclature-citation><tp:taxon-name>Peltinae</tp:taxon-name><comment> Crowson, R. A. 1955: 82. Zherichin, V. V. 1978: 78 (unidentified remnants of two fossils, Turon; Kazachstan: Kzyl-Dzhar). Burakowski, B., Mroczkowski, M. &amp; Stefanska, J. 1986: 121. Lawrence, J. F. &amp; Newton, A. F., Jr. 1995: 868 (Kirby, W. 1837: 104 is considered the author of the family rank name). Klausnitzer, B. 1996: 145. Kolibáč, J. 2006: 125 (diagnosis). Barron, J. R. 1971: 11.</comment></tp:nomenclature-citation><!--PageBreak--></tp:nomenclature-citation-list></tp:nomenclature><tp:treatment-sec sec-type="Key to tribes of Peltinae"><title>Key to tribes of <tp:taxon-name>Peltinae</tp:taxon-name></title><table-wrap content-type="key" position="anchor" orientation="portrait"><table><tbody><tr><td rowspan="1" colspan="1">1</td><td rowspan="1" colspan="1">Antenna 8-segmented; body surface with stout scale-like setae; wingless species with convex body</td><td rowspan="1" colspan="1"><tp:taxon-name>Colydiopeltini</tp:taxon-name></td></tr><tr><td rowspan="1" colspan="1">–</td><td rowspan="1" colspan="1">Antenna 10- or 11-segmented; body surface without scales or scale-like setae; winged or wingless species with flat or convex or conglobate body</td><td rowspan="1" colspan="1">2</td></tr><tr><td rowspan="1" colspan="1">2</td><td rowspan="1" colspan="1">Body flat, relatively large (more than 8 mm). Larva without distinct urogomphi</td><td rowspan="1" colspan="1"><tp:taxon-name>Peltini</tp:taxon-name></td></tr><tr><td rowspan="1" colspan="1">–</td><td rowspan="1" colspan="1">Body convex or conglobate, smaller (mostly less than 7 mm). Larva with distinct urogomphi</td><td rowspan="1" colspan="1">3</td></tr><tr><td rowspan="1" colspan="1">3</td><td rowspan="1" colspan="1">Adult: mandible without mola, with membranous penicillus; front coxae distinctly projecting. Larva: mandible without mola, with tridentate lacinia mobilis</td><td rowspan="1" colspan="1"><tp:taxon-name>Phloiophilini</tp:taxon-name></td></tr><tr><td rowspan="1" colspan="1">–</td><td rowspan="1" colspan="1">Adult: mandible with mola, membranous penicillus absent; front coxae indistinctly projecting. Larva: mandible with mola, without distinct lacinia mobilis</td><td rowspan="1" colspan="1"><tp:taxon-name>Thymalini</tp:taxon-name></td></tr></tbody></table></table-wrap></tp:treatment-sec></tp:taxon-treatment>
