# Supplementary material for: Trogossitidae: A review of the beetle family, with a catalogue and keys
Source: Zookeys. 2013 Dec 31;(366):1–194. doi: 10.3897/zookeys.366.6172 (PMC3890666; doi:10.3897/zookeys.366.6172)
Supplement: XML Treatment for Juralithinus [file zookeys.366.6172-treatment41.xml]

<!DOCTYPE tp:taxon-treatment
  PUBLIC "-//TaxonX//DTD Taxonomic Treatment Publishing DTD v0 20100105//EN" "tax-treatment-NSO.dtd">
<tp:taxon-treatment xmlns:tp="http://www.plazi.org/taxpub"><tp:treatment-meta><mixed-citation publication-type="journal"><person-group><name><surname>Kolibáč</surname><given-names>Jiří</given-names></name></person-group><article-title>Trogossitidae: A review of the beetle family,  with a catalogue and keys</article-title><source>Zookeys</source><day>31</day><month>12</month><year>2013</year><volume>2013</volume><issue>366</issue><fpage>1</fpage><lpage>194</lpage><pub-id pub-id-type="doi">10.3897/zookeys.366.6172</pub-id></mixed-citation></tp:treatment-meta><tp:nomenclature><label>† Genus</label><tp:taxon-name>
                                <tp:taxon-name-part taxon-name-part-type="genus">Juralithinus</tp:taxon-name-part>
                                <object-id xmlns:xlink="http://www.w3.org/1999/xlink" xlink:type="simple">http://species-id.net/wiki/Juralithinus</object-id>
                            </tp:taxon-name><tp:taxon-authority>Kireichuk &amp; Ponomarenko, 1990</tp:taxon-authority><xref ref-type="fig" rid="F6m">Map 6</xref><tp:nomenclature-citation-list><tp:nomenclature-citation><tp:taxon-name>Peltidae</tp:taxon-name><comment> Kireichuk, A. G. &amp; Ponomarenko, A. G. 1990: 79 ( : <tp:taxon-name>Meligethiellinae</tp:taxon-name>).</comment></tp:nomenclature-citation></tp:nomenclature-citation-list></tp:nomenclature><tp:treatment-sec sec-type="Type species"><title>Type species:</title><p><italic><tp:taxon-name>Juralithinus gracilidorsum</tp:taxon-name></italic> Kireichuk &amp; Ponomarenko, 1990 [by monotypy and original designation]</p><p>Kolibáč, J. 2006: 126 (<tp:taxon-name>Thymalini</tp:taxon-name>). Ponomarenko, A. G. &amp; Kireichuk, A. G. 2005–2008: <ext-link xmlns:xlink="http://www.w3.org/1999/xlink" ext-link-type="uri" xlink:href="http://www.zin.ru/animalia/Coleoptera/rus/paleosy2.htm" xlink:type="simple">http://www.zin.ru/animalia/Coleoptera/rus/paleosy2.htm</ext-link>. Schmied, H. et al. 2009: 24</p></tp:treatment-sec><tp:treatment-sec sec-type="Remarks"><title>Remarks.</title><p>The genus was originally described in <tp:taxon-name>Peltidae</tp:taxon-name> and classified within the extinct subfamily <tp:taxon-name>Meligethiellinae</tp:taxon-name> along with <italic><tp:taxon-name>Meligethiella</tp:taxon-name></italic> and <italic><tp:taxon-name>Ostomalynus</tp:taxon-name></italic> (<xref ref-type="bibr" rid="B129">Kireichuk and Ponomarenko 1990</xref>). I accepted the classification within <tp:taxon-name>Trogossitidae</tp:taxon-name>: <tp:taxon-name>Peltinae</tp:taxon-name>. However, I synonymized <tp:taxon-name>Meligethiellinae</tp:taxon-name> and moved all three genera into the extant <tp:taxon-name>Thymalini</tp:taxon-name> (<xref ref-type="bibr" rid="B146">Kolibáč 2006</xref>). Features of <italic><tp:taxon-name>Juralithinus</tp:taxon-name></italic> agree with a general definition of <tp:taxon-name>Peltinae</tp:taxon-name>, although after re-examination of its description and illustrations, I found the evidence too weak to classify the genus within any of the extant tribes. Therefore, it is listed herein as <tp:taxon-name>Peltinae</tp:taxon-name> <italic>incertae sedis</italic>. It may be considered an ancestor of <tp:taxon-name>Thymalini</tp:taxon-name> or <tp:taxon-name>Peltini</tp:taxon-name> or of both tribes</p></tp:treatment-sec><tp:treatment-sec sec-type="Original description of the genus"><title>Original description of the genus</title><p>(translation from Russian). “<!--PageBreak--><italic>Diagnosis: Body conspicuously longitudinal, with prothorax relatively elongate and narrow, coxae narrowly separated in all pairs of legs; metathorax without femoral lines</italic> [paracoxal sutures? – they are drawn in <italic>l.c.</italic>, <xref ref-type="fig" rid="F1">Fig. 1a</xref>]; <italic>elytra distinctly wider than pronotum; first visible abdominal sternite approximately as large as the second to fourth, the last sternite longer.</italic>”</p></tp:treatment-sec><tp:treatment-sec sec-type="Original description of the species"><title>Original description of the species</title><p>(translation from Russian). “<italic>Elongate-oval beetle</italic> [sic]. <italic>Head with moderately protruded bidentate mandibles, very small transverse mentum and developed gular sutures. Pronotum with anterior margin deeply emarginate and widely rounded anterior corners. Transverse front coxae strongly</italic> [distinctly] <italic>narrowly separated, process between them not observed. Mesothorax convex at centre, middle coxae narrowly separated. Mesonotum wide, with widely rounded scutellum. Metathorax with conspicuous discrimen and paracoxal sutures, outer apices of metepisterna strongly anteriorly projecting. Hind coxae oval, very narrowly separated and obliquely situated towards centre. Elytra, with medium sized epipleurons, seem not to cover abdomen perfectly; their apices possibly artificially</italic> [sic] <italic>broken off. Femora medium-dilated, all with oval outlines. Tibiae weakly dilated towards apices, in middle, strangely enough, relatively thin with elongate apodemes</italic> [orig.: arrows] <italic>at apex. Hind tarsi relatively long, comprised of simple segments</italic> [i.e., without lobes]. <italic>Length – 9.3; width – 4.6; length of elytra – 2.3</italic> [mm].”</p></tp:treatment-sec><tp:treatment-sec sec-type="Distribution"><title>Distribution.</title><p>Kazakhstan: Chimkentskaya obl., Mikhailovka; Mesozoic: Upper Jurassic, Karabastayskaya formation.</p></tp:treatment-sec><tp:treatment-sec sec-type="Species"><title>Species:</title><p>† <italic><tp:taxon-name>Juralithinus gracilidorsum</tp:taxon-name></italic> Kireichuk &amp; Ponomarenko, 1990; Kazakhstan; Upper Jurassic (varA)</p><p>Kireichuk, A. G. &amp; Ponomarenko, A. G. 1990: 80. Kolibáč, J. 2006: 126. Ponomarenko, A. G. &amp; Kireichuk, A. G. 2005–2008: <ext-link xmlns:xlink="http://www.w3.org/1999/xlink" ext-link-type="uri" xlink:href="http://www.zin.ru/animalia/Coleoptera/rus/paleosy2.htm" xlink:type="simple">http://www.zin.ru/animalia/Coleoptera/rus/paleosy2.htm</ext-link>. Schmied, H. et al. 2009: 24</p></tp:treatment-sec><tp:treatment-sec><!--Section generated to contain objects referenced in tp:taxon-treatment.--><fig id="F6m" position="float" orientation="portrait"><label>Map 6.</label><caption><p>A distribution of the tribe <tp:taxon-name>Lithostomatini</tp:taxon-name> and the genus † <italic><tp:taxon-name>Juralithinus</tp:taxon-name></italic> (<tp:taxon-name>Peltinae</tp:taxon-name> <italic>incertae sedis</italic>).</p></caption><graphic xmlns:xlink="http://www.w3.org/1999/xlink" xlink:href="ZooKeys-366-001-g014.jpg" position="float" orientation="portrait" xlink:type="simple"/></fig><fig id="F1" position="float" orientation="portrait"><label>Figure 1.</label><caption><p>Adult morphology: <bold>A</bold> <italic><tp:taxon-name>Alindria</tp:taxon-name></italic> sp. from Laos, ventral surface <bold>B</bold> <italic><tp:taxon-name>Leipaspis lauricola</tp:taxon-name></italic>, labium <bold>C</bold> <italic><tp:taxon-name>Airora cylindrica</tp:taxon-name></italic>, antennal club <bold>D</bold> <italic><tp:taxon-name>Corticotomus cylindricus</tp:taxon-name></italic>, mandible dorsally <bold>E</bold> <italic><tp:taxon-name>Airora cylindrica</tp:taxon-name></italic>, mandible ventrally <bold>F</bold> <italic><tp:taxon-name>Acalanthis quadrisignata</tp:taxon-name></italic>, labium <bold>G</bold> <italic><tp:taxon-name>Acalanthis quadrisignata</tp:taxon-name></italic>, maxilla <bold>H</bold> <italic><tp:taxon-name>Acalanthis quadrisignata</tp:taxon-name></italic>, wing <bold>I</bold> <italic><tp:taxon-name>Peltonyxa deyrollei</tp:taxon-name></italic>, tegmen composed of 3 parts <bold>J</bold> <italic><tp:taxon-name>Airora cylindrica</tp:taxon-name></italic>, tegmen composed of 2 parts.</p></caption><graphic xmlns:xlink="http://www.w3.org/1999/xlink" xlink:href="ZooKeys-366-001-g001.jpg" position="float" orientation="portrait" xlink:type="simple"/></fig></tp:treatment-sec><ref-list><ref id="B129"><mixed-citation xmlns:xlink="http://www.w3.org/1999/xlink" xlink:type="simple"><person-group><name name-style="western"><surname>Kireichuk</surname><given-names>AG</given-names></name><name name-style="western"><surname>Ponomarenko</surname><given-names>AG</given-names></name></person-group> (<year>1990</year>) <article-title>Iskopaemye zhuki semeistv Peltidae i Nitidulidae (Coleoptera).</article-title><source>Paleontologicheskii zhurnal</source><volume>1990</volume>: <fpage>78</fpage>–<lpage>88</lpage><comment>+ Tab. VII</comment>.</mixed-citation></ref><ref id="B146"><mixed-citation xmlns:xlink="http://www.w3.org/1999/xlink" xlink:type="simple"><person-group><name name-style="western"><surname>Kolibáč</surname><given-names>J</given-names></name></person-group> (<year>2006</year>) <article-title>A review of the Trogossitidae. Part 2: Larval morphology, phylogeny and taxonomy (Coleoptera, Cleroidea).</article-title><source>Entomologica Basiliensia et Collectionis Frey</source><volume>28</volume>: <fpage>105</fpage>-<lpage>153</lpage>.</mixed-citation></ref></ref-list></tp:taxon-treatment>
