# Supplementary material for: Trogossitidae: A review of the beetle family, with a catalogue and keys
Source: Zookeys. 2013 Dec 31;(366):1–194. doi: 10.3897/zookeys.366.6172 (PMC3890666; doi:10.3897/zookeys.366.6172)
Supplement: XML Treatment for Sinopeltis [file zookeys.366.6172-treatment42.xml]

<!DOCTYPE tp:taxon-treatment
  PUBLIC "-//TaxonX//DTD Taxonomic Treatment Publishing DTD v0 20100105//EN" "tax-treatment-NSO.dtd">
<tp:taxon-treatment xmlns:tp="http://www.plazi.org/taxpub"><tp:treatment-meta><mixed-citation publication-type="journal"><person-group><name><surname>Kolibáč</surname><given-names>Jiří</given-names></name></person-group><article-title>Trogossitidae: A review of the beetle family,  with a catalogue and keys</article-title><source>Zookeys</source><day>31</day><month>12</month><year>2013</year><volume>2013</volume><issue>366</issue><fpage>1</fpage><lpage>194</lpage><pub-id pub-id-type="doi">10.3897/zookeys.366.6172</pub-id></mixed-citation></tp:treatment-meta><tp:nomenclature><label>† Genus</label><tp:taxon-name>
                                <tp:taxon-name-part taxon-name-part-type="genus">Sinopeltis</tp:taxon-name-part>
                                <object-id xmlns:xlink="http://www.w3.org/1999/xlink" xlink:type="simple">http://species-id.net/wiki/Sinopeltis</object-id>
                            </tp:taxon-name><tp:taxon-authority>Yu, Leschen, Ślipiński, Ren &amp; Pang, 2012</tp:taxon-authority><xref ref-type="fig" rid="F6m">Map 6</xref><tp:nomenclature-citation-list><tp:nomenclature-citation><tp:taxon-name>Sinopeltis</tp:taxon-name><comment> Yu, Y., Leschen, R. A. B., Ślipiński, A., Ren, D. &amp; Pang, H. 2012: 246.</comment></tp:nomenclature-citation></tp:nomenclature-citation-list></tp:nomenclature><tp:treatment-sec sec-type="Type genus"><title>Type genus.</title><p><italic><tp:taxon-name>Sinopeltis jurassica</tp:taxon-name></italic> Yu, Leschen, Ślipiński, Ren &amp; Pang, 2012</p></tp:treatment-sec><tp:treatment-sec sec-type="Remarks"><title>Remarks.</title><p>This genus, containing two species, has only recently been established. The fossils are well preserved, with both part and counterpart. The species are relatively large, body shape perfectly appropriate to <tp:taxon-name>Peltinae</tp:taxon-name> or <tp:taxon-name>Lophocaterinae</tp:taxon-name>. The eyes are distinctly elevate, much more so than those in extant <tp:taxon-name>Ancyronini</tp:taxon-name>. The 3-segmented antennal club of <!--PageBreak--><italic><tp:taxon-name>Sinopeltis jurassica</tp:taxon-name></italic> is “weakly asymmetrical” (quite symmetrical in the original picture), that of <italic><tp:taxon-name>Sinopeltis amoena</tp:taxon-name></italic> is “strongly asymmetrical” (inconspicuously so in the picture). The mesocoxae appear contiguous (unknown state in <tp:taxon-name>Trogossitidae</tp:taxon-name>) in <italic><tp:taxon-name>Sinopeltis jurassica</tp:taxon-name></italic>, whereas they are narrowly separated in <italic><tp:taxon-name>Sinopeltis amoena</tp:taxon-name></italic>. Both discrepancies mentioned may be the results of different positions of body parts (coxae, antennae) assumed during fossilization. Unfortunately, neither the ends of the tibiae nor the tarsi and mouthparts are described in either species, which leads to a lack of direct evidence for classification. Both <italic><tp:taxon-name>Sinopeltis jurassica</tp:taxon-name></italic> and <italic><tp:taxon-name>Sinopeltis amoena</tp:taxon-name></italic> are about 165 million years old and belong, if their classification is correct, together with species of <italic><tp:taxon-name>Thoracotes</tp:taxon-name></italic>, among the oldest known fossil members of <tp:taxon-name>Trogossitidae</tp:taxon-name>.</p></tp:treatment-sec><tp:treatment-sec sec-type="Description"><title>Description.</title><p>“<italic>Body broadly ovoid and parallel-sided. Antenna distinctly clubbed with antennomeres symmetrical</italic> [S. jurassica: “<italic>weakly asymmetrical</italic>”; S. amoena: “<italic>strongly asymmetrical</italic>”]; <italic>antennal insertions visible in dorsal view. Eyes convex. Frontoclypeal suture present. Antennal grooves present and parallel. Anterior pronotal angles well developed and subrounded. Mesoventrite not vaulted. Mesocoxae widely separated</italic> [see “note” in Remarks]. <italic>Metaventrite lacking axillary space and metakatepisternal suture. Metacoxae not excavate and narrowly separated. Elytra with seriate punctation (in one fossil). Abdominal ventrite 1 about as long as 2, intercoxal process narrow. Body length 7.5–7.6 mm, width 4.5–4.8 mm.</italic>” (Diagnosis of the genus according to <xref ref-type="bibr" rid="B322">Yu, Leschen, Ślipiński, Ren &amp; Pang 2012</xref>.)</p></tp:treatment-sec><tp:treatment-sec sec-type="Distribution"><title>Distribution.</title><p>China: Inner Mongolia, Daohugou. Middle Jurassic, Jiulongshan formation.</p></tp:treatment-sec><tp:treatment-sec sec-type="Species"><title>Species:</title><p>† <italic><tp:taxon-name>Sinopeltis jurassica</tp:taxon-name></italic> Yu, Leschen, Ślipiński, Ren &amp; Pang, 2012; China: Inner Mongolia; Middle Jurassic (AD)</p><p>Yu, Y., Leschen, R. A. B., Ślipiński, A., Ren, D. &amp; Pang, H. 2012: 247</p><p>† <italic><tp:taxon-name>Sinopeltis amoena</tp:taxon-name></italic> Yu, Leschen, Ślipiński, Ren &amp; Pang, 2012; China: Inner Mongolia; Middle Jurassic (AD)</p><p>Yu, Y., Leschen, R. A. B., Ślipiński, A., Ren, D. &amp; Pang, H. 2012: 247</p></tp:treatment-sec><tp:treatment-sec><!--Section generated to contain objects referenced in tp:taxon-treatment.--><fig id="F6m" position="float" orientation="portrait"><label>Map 6.</label><caption><p>A distribution of the tribe <tp:taxon-name>Lithostomatini</tp:taxon-name> and the genus † <italic><tp:taxon-name>Juralithinus</tp:taxon-name></italic> (<tp:taxon-name>Peltinae</tp:taxon-name> <italic>incertae sedis</italic>).</p></caption><graphic xmlns:xlink="http://www.w3.org/1999/xlink" xlink:href="ZooKeys-366-001-g014.jpg" position="float" orientation="portrait" xlink:type="simple"/></fig></tp:treatment-sec><ref-list><ref id="B322"><mixed-citation xmlns:xlink="http://www.w3.org/1999/xlink" xlink:type="simple"><person-group><name name-style="western"><surname>Yu</surname><given-names>Y</given-names></name><name name-style="western"><surname>Leschen</surname><given-names>RA B</given-names></name><name name-style="western"><surname>Ślipiński</surname><given-names>A</given-names></name><name name-style="western"><surname>Ren</surname><given-names>D</given-names></name><name name-style="western"><surname>Pang</surname><given-names>H</given-names></name></person-group> (<year>2012</year>) <article-title>The first fossil bark-gnawing beetle from the Middle Jurassic of Inner Mongolia, China (Coleoptera: Trogossitidae).</article-title><source>Annales Zoologici (Warszawa)</source><volume>62</volume>: <fpage>245</fpage>-<lpage>252</lpage>. doi: <ext-link ext-link-type="uri" xlink:href="http://dx.doi.org/10.3161/000345412X652765" xlink:type="simple">10.3161/000345412X652765</ext-link></mixed-citation></ref></ref-list></tp:taxon-treatment>
