# Supplementary material for: Trogossitidae: A review of the beetle family, with a catalogue and keys
Source: Zookeys. 2013 Dec 31;(366):1–194. doi: 10.3897/zookeys.366.6172 (PMC3890666; doi:10.3897/zookeys.366.6172)
Supplement: XML Treatment for Peltini [file zookeys.366.6172-treatment43.xml]

<!DOCTYPE tp:taxon-treatment
  PUBLIC "-//TaxonX//DTD Taxonomic Treatment Publishing DTD v0 20100105//EN" "tax-treatment-NSO.dtd">
<tp:taxon-treatment xmlns:tp="http://www.plazi.org/taxpub"><tp:treatment-meta><mixed-citation publication-type="journal"><person-group><name><surname>Kolibáč</surname><given-names>Jiří</given-names></name></person-group><article-title>Trogossitidae: A review of the beetle family,  with a catalogue and keys</article-title><source>Zookeys</source><day>31</day><month>12</month><year>2013</year><volume>2013</volume><issue>366</issue><fpage>1</fpage><lpage>194</lpage><pub-id pub-id-type="doi">10.3897/zookeys.366.6172</pub-id></mixed-citation></tp:treatment-meta><tp:nomenclature><label>Tribe</label><tp:taxon-name>
                                <tp:taxon-name-part taxon-name-part-type="tribe">Peltini</tp:taxon-name-part>
                            </tp:taxon-name><tp:taxon-authority>Latreille, 1806</tp:taxon-authority><tp:nomenclature-citation-list><tp:nomenclature-citation><tp:taxon-name>Peltini</tp:taxon-name><comment> Latreille, P. A. 1806: 8, 1825.</comment></tp:nomenclature-citation></tp:nomenclature-citation-list></tp:nomenclature><tp:treatment-sec sec-type="Type genus"><title>Type genus.</title><p><italic><tp:taxon-name>Peltis</tp:taxon-name></italic> O. F. Müller, 1764</p><p>Hunt, T. et al. 2007: 1915 (<tp:taxon-name>Peltinae</tp:taxon-name>) (molecular phylogeny). Kolibáč, J. 2006: 125 (diagnosis, phylogeny). Kolibáč, J. 2007a: 366. Lawrence, J. F. &amp; Newton, A. F., Jr. 1995: 868 (Kirby, W. 1837: 104 is considered the author of the family rank name). Ślipiński, S. A. 1992: 442 (<tp:taxon-name>Peltinae</tp:taxon-name>)</p></tp:treatment-sec><tp:treatment-sec sec-type="Remarks"><title>Remarks.</title><p>The single genus <italic><tp:taxon-name>Peltis</tp:taxon-name></italic> exhibits a noteworthy mixture of the both advanced and primitive morphological features. However, some of the derived, especially larval, character states may considered as various kinds of reduction. A few species of <italic><tp:taxon-name>Peltis</tp:taxon-name></italic> are highly adapted to a hidden way of life under tree bark or in rotten wood: they are flattened and slow-moving, their robust mandibles have distinct mola, and the larval urogomphi are strongly reduced. The outer appearance is similar to that in <italic><tp:taxon-name>Calitys</tp:taxon-name></italic>, while some details of both adult and larval morphology (for example the gular appendages in the larval cranium) resemble <italic><tp:taxon-name>Thymalus</tp:taxon-name></italic>. The synonymization of <italic><tp:taxon-name>Zimioma</tp:taxon-name></italic> with <italic><tp:taxon-name>Peltis</tp:taxon-name></italic> is undeniable. Apart from body size, there is no morphological character to distinguish between the two genera.</p><!--PageBreak--></tp:treatment-sec></tp:taxon-treatment>
