# Supplementary material for: Trogossitidae: A review of the beetle family, with a catalogue and keys
Source: Zookeys. 2013 Dec 31;(366):1–194. doi: 10.3897/zookeys.366.6172 (PMC3890666; doi:10.3897/zookeys.366.6172)
Supplement: XML Treatment for Peltis [file zookeys.366.6172-treatment44.xml]

<!DOCTYPE tp:taxon-treatment
  PUBLIC "-//TaxonX//DTD Taxonomic Treatment Publishing DTD v0 20100105//EN" "tax-treatment-NSO.dtd">
<tp:taxon-treatment xmlns:tp="http://www.plazi.org/taxpub"><tp:treatment-meta><mixed-citation publication-type="journal"><person-group><name><surname>Kolibáč</surname><given-names>Jiří</given-names></name></person-group><article-title>Trogossitidae: A review of the beetle family,  with a catalogue and keys</article-title><source>Zookeys</source><day>31</day><month>12</month><year>2013</year><volume>2013</volume><issue>366</issue><fpage>1</fpage><lpage>194</lpage><pub-id pub-id-type="doi">10.3897/zookeys.366.6172</pub-id></mixed-citation></tp:treatment-meta><tp:nomenclature><label>Genus</label><tp:taxon-name>
                                <tp:taxon-name-part taxon-name-part-type="genus">Peltis</tp:taxon-name-part>
                                <object-id xmlns:xlink="http://www.w3.org/1999/xlink" xlink:type="simple">http://species-id.net/wiki/Peltis</object-id>
                            </tp:taxon-name><tp:taxon-authority>O. F. Müller, 1764</tp:taxon-authority><xref ref-type="fig" rid="F2">Figs 2</xref><xref ref-type="fig" rid="F9">, 9</xref><xref ref-type="fig" rid="F15">, 15</xref><xref ref-type="fig" rid="F7m">; Map 7</xref><tp:nomenclature-citation-list><tp:nomenclature-citation><tp:taxon-name>Peltis</tp:taxon-name><comment> Müller, O. F. 1764: 13.</comment></tp:nomenclature-citation></tp:nomenclature-citation-list></tp:nomenclature><tp:treatment-sec sec-type="Type species"><title>Type species.</title><p><italic><tp:taxon-name>Silpha grossa</tp:taxon-name></italic> Linnaeus, 1758 [designated by <xref ref-type="bibr" rid="B118">Hope 1840</xref>]</p><p>Bacianskas, V. 2009: 30 (biology). Barron, J. R. 1971: 24. Barron, J. R. 1996: 193 (Nearctic species). Kolibáč, J. 2005: 76. Kolibáč, J. 2006: 111. Kolibáč, J. 2007a: 366. Noreika, N. 2009: 68 (distribution). Spahr, U. 1981: 74 (amber and copal fossils)</p><p><italic><tp:taxon-name>Gaurambe</tp:taxon-name></italic> C. G. Thomson, 1862 [type species: <italic><tp:taxon-name>Silpha ferruginea</tp:taxon-name></italic> Linnaeus, 1758]</p><p>Barron, J. R. 1971: 24. Kolibáč, J. 2007a: 366. Lafer, G. Sh. 1992: 83. Silfverberg, H. 1978: 117</p><p><italic><tp:taxon-name>Ostoma</tp:taxon-name></italic> Laicharting, 1781 [type species: <italic><tp:taxon-name>Silpha ferruginea</tp:taxon-name></italic> Linnaeus, 1758]</p><p>Léveillé, A. 1910: 30. Downie, N. M. &amp; Arnett, R. H. Jr. 1996: 935 (key). Barron, J. R. 1971: 23. Crowson, R. A. 1964a: 295 (<italic><tp:taxon-name>Peltis</tp:taxon-name></italic> Kugel, 1791). Kolibáč, J. 2005: 76 (synonymized). Kolibáč, J. 2007a: 366. Larsson, S. G. 1978: 150 (fossil, Baltic amber). Lafer, G. Sh. 1992: 83. Reitter, E. 1876: 61</p><p><italic><tp:taxon-name>Zimioma</tp:taxon-name></italic> Gozis, 1886 [type species: <italic><tp:taxon-name>Silpha grossa</tp:taxon-name></italic> Linnaeus, 1758]</p><p>Léveillé, A. 1910: 29 [<italic><tp:taxon-name>Ostoma (Zimioma)</tp:taxon-name></italic> Gozis, 1886]. Kolibáč, J. 2007a: 366</p></tp:treatment-sec><tp:treatment-sec sec-type="Description"><title>Description.</title><p>Body size: about 7.5–23.0 mm. Body shape flat. Gular sutures wide, subparallel. Frontoclypeal suture broadly emarginate. Frons: longitudinal groove or depression absent. Cranium ventrally: tufts of long setae at sides absent. Submentum: ctenidium absent. Antennal groove present. Eyes: size moderate. Eyes number: two. Epicranial acumination moderate. Lacinial hooks: one. Galea: shape elongate. Galea: ciliate setae absent. Mediostipes-Lacinia partially fused. Palpifer: outer edge even. Mandibular apical teeth number: two, horizontally situated. Mola present. Penicillus (at base) absent. Pubescence above mola or cutting edge absent. Ventral furrow absent. Basal notch moderate. Labrum-Cranium not fused. Epipharyngial sclerite absent. Lateral tormal process: projection curved downwards, processes with bridge (<italic><tp:taxon-name>Peltis</tp:taxon-name></italic>). Ligula: ciliate setae absent. Ligula membranous, not retroflexed, deeply emarginate. Hypopharyngeal sclerite consisting of two separate parts. Antenna 11-segmented. Antennal club symmetrical, sensorial fields absent. Front coxal cavities externally open, internally open. Pronotum transverse. Prepectus present. Middle coxal cavities open. Elytra: long hairs absent. Epipleuron moderate. Elytral interlocking mechanism absent, carinae conspicuous. Elytral punctation regular, scales absent. Wing: radial cell oblong (or reduced), wedge cell small (<italic><tp:taxon-name>Peltis</tp:taxon-name></italic>), cross vein MP3-4 present, cross vein AA1+2-3+4 absent. Front tibiae: spines along side moderate. Hooked spur present. Claws: denticle absent. Spiculum gastrale absent. Tegmen composed of three parts. Coxitae divided.</p><p>Larva: Frontal arms Y-shaped. Epicranial stem present. Endocarina absent. Gular sutures inconspicuous. Gula: anterior apodemes present. Paragular sclerites absent. <!--PageBreak--><!--PageBreak-->Hypostomal rods present. Stemmata number: 3. Mandibular apical teeth number: two, horizontally situated. Lacinia mandibulae absent. Mola reduced. Maxillary palpi 3-segmented. Palpifer present. Pedunculate seta absent. Mala simple. Mala: bidentate protrusion present. Cardo-Stipes not fused. Cardo: size much smaller than stipes. Ligula present. Labial palpi 2-segmented. Prementum in two parts, anterior margin even. Torma: two separate lateral sclerites. Antennal joints 1 and 2 elongate. Sensory appendix very small. Thoracic sclerites pattern (dorsally) 0+0+0. Thoracic sclerites pattern (ventrally) 0+0+0. Trochanter oblong. Abdominal segment IX not divided. Tergite IX flat. Urogomphi minute; median process absent.</p><fig id="F9" position="float" orientation="portrait"><label>Figure 9.</label><caption><p><bold>A</bold> <italic><tp:taxon-name>Peltis</tp:taxon-name></italic> (syn. <italic><tp:taxon-name>Zimioma</tp:taxon-name></italic>, <italic><tp:taxon-name>Ostoma</tp:taxon-name></italic>) <italic>grossa</italic> <bold>B</bold> <italic><tp:taxon-name>Peltis</tp:taxon-name></italic> (syn. <italic><tp:taxon-name>Ostoma</tp:taxon-name></italic>) <italic>ferruginea</italic> <bold>C</bold> <italic><tp:taxon-name>Colydiopeltis loebli</tp:taxon-name></italic> <bold>D</bold> <italic><tp:taxon-name>Colydiopeltis compactum</tp:taxon-name></italic> <bold>E</bold> <italic><tp:taxon-name>Colydiopeltis burckhardti</tp:taxon-name></italic> <bold>F</bold> <italic><tp:taxon-name>Parapeltis australicum</tp:taxon-name></italic> <bold>G</bold> <italic><tp:taxon-name>Protopeltis viridescens</tp:taxon-name></italic> <bold>H</bold> <italic>cf.</italic> <italic><tp:taxon-name>Globorentonium plaumanni</tp:taxon-name></italic>, Brazil (<bold>1–3</bold>: three different specimens from the same locality).</p></caption><graphic xmlns:xlink="http://www.w3.org/1999/xlink" xlink:href="ZooKeys-366-001-g015.jpg" position="float" orientation="portrait" xlink:type="simple"/></fig></tp:treatment-sec><tp:treatment-sec sec-type="Biology"><title>Biology.</title><p>Fungivorous. The adults live under the bark of dead or dying deciduous and coniferous trees and feed on fungi. Larvae can be found in rotten or decaying wood, for example at the base of old trees or inside stumps.</p></tp:treatment-sec><tp:treatment-sec sec-type="Distribution"><title>Distribution.</title><p>Holarctic temperate zones: North America from Arizona to Alaska, Europe including British Isles and Scandinavia, Siberia, Korea, Japan.</p><fig id="F7m" position="float" orientation="portrait"><label>Map 7.</label><caption><p>A distribution of the tribe <tp:taxon-name>Peltini</tp:taxon-name>.</p></caption><graphic xmlns:xlink="http://www.w3.org/1999/xlink" xlink:href="ZooKeys-366-001-g016.jpg" position="float" orientation="portrait" xlink:type="simple"/></fig></tp:treatment-sec><tp:treatment-sec sec-type="Species"><title>Species:</title><p><italic><tp:taxon-name>Peltis columbiana</tp:taxon-name></italic> Casey, 1924; widespread USA, Canada (from Alaska) (JRB)</p><p>Barron, J. R. 1971: 30</p><p>† <italic><tp:taxon-name>Peltis constulata</tp:taxon-name></italic> Heyden, 1862; Germany: Rott, Siebengebirge; Tertiary: Upper Oligocene (varA)</p><p>Ponomarenko, A. G. &amp; Kireichuk A. G. 2005–2008: <ext-link xmlns:xlink="http://www.w3.org/1999/xlink" ext-link-type="uri" xlink:href="http://www.zin.ru/animalia/Coleoptera/rus/paleosy2.htm" xlink:type="simple">http://www.zin.ru/animalia/Coleoptera/rus/paleosy2.htm</ext-link>. Schmied, H. et al. 2009: 24</p><!--PageBreak--><p><italic><tp:taxon-name>Peltis ferruginea</tp:taxon-name></italic> Linnaeus, 1758; Europe, Siberia, Japan, North Korea, USA, Canada (JK)</p><p>Léveillé, A. 1910: 30 (<italic><tp:taxon-name>Ostoma</tp:taxon-name></italic>). Bahillo de la Puebla P. &amp; López-Colón, J. I. 1999: 13 (<italic><tp:taxon-name>Ostoma</tp:taxon-name></italic>). Sarikaya, O. &amp; Avci, M. 2009: 129 (<italic><tp:taxon-name>Ostoma</tp:taxon-name></italic>)</p><p>Barron, J. R. 1971: 28 (syn. <italic><tp:taxon-name>Ostoma cassidoides</tp:taxon-name></italic> Lepechin, 1774); Russia (JRB)</p><p>Barron, J. R. 1971: 28 (syn. <italic><tp:taxon-name>Ostoma cimicoides</tp:taxon-name></italic> Degeer, 1774; not binominal). Barron, J. R. 1971: 28 (<italic><tp:taxon-name>Ostoma</tp:taxon-name></italic>)</p><p>Barron, J. R. 1971: 28 (syn. <italic><tp:taxon-name>Ostoma fraternus</tp:taxon-name></italic> Randall, 1838); USA: Maine (JRB)</p><p>Barron, J. R. 1971: 28 (syn. <italic><tp:taxon-name>Ostoma nigricans</tp:taxon-name></italic> Dalla Torre, 1879); Oberösterreich (JRB)</p><p>Barron, J. R. 1971: 28 (syn. <italic><tp:taxon-name>Ostoma nigrina</tp:taxon-name></italic> Casey, 1916); Canada: British Columbia (JRB)</p><p>Barron, J. R. 1971: 28 (syn. <italic><tp:taxon-name>Ostoma rubicunda</tp:taxon-name></italic> Laicharting, 1781); Germania (JRB)</p><p>Barron, J. R. 1971: 28 (syn. <italic><tp:taxon-name>Ostoma septentrionalis</tp:taxon-name></italic> Randall, 1838); USA: Maine (JRB)</p><p>Borowiec, L. 1983: 13 (<italic><tp:taxon-name>Ostoma</tp:taxon-name></italic>). Burakowski, B. et al. 1986: 122 (<italic><tp:taxon-name>Ostoma</tp:taxon-name></italic>)</p><p>Klausnitzer, B. 1976: 7 (<italic><tp:taxon-name>Ostoma</tp:taxon-name></italic>). Klausnitzer, B. 1996: 155 (<italic><tp:taxon-name>Ostoma</tp:taxon-name></italic>, larva). Kolibáč, J. 1993a: 21 (<italic><tp:taxon-name>Ostoma</tp:taxon-name></italic>). Kolibáč, J. 1993b: 90 (<italic><tp:taxon-name>Ostoma</tp:taxon-name></italic>). Kolibáč, J. 1999b: 12 (<italic><tp:taxon-name>Ostoma</tp:taxon-name></italic>). Kolibáč, J. 2006: 108 (larva). Kolibáč, J. 2007a: 366 (syn. <italic><tp:taxon-name>Peltis cimicoides</tp:taxon-name></italic> DeGeer, 1774). Kolibáč, J. 2007a: 366 (syn. <italic><tp:taxon-name>Peltis fraterna</tp:taxon-name></italic> Randall, 1838). Kolibáč, J. 2007a: 366 (syn. <italic><tp:taxon-name>Peltis nigricans</tp:taxon-name></italic> Dalla Torre, 1879). Kolibáč, J. 2007a: 366 (syn. <italic><tp:taxon-name>Peltis nigrina</tp:taxon-name></italic> Casey, 1916). Kolibáč, J. 2007a: 366 (syn. <italic><tp:taxon-name>Peltis rubicunda</tp:taxon-name></italic> Laicharting, 1781). Kolibáč, J. 2007a: 366 (syn. <italic><tp:taxon-name>Peltis septentrionalis</tp:taxon-name></italic> Randall, 1838). Krasutskii, B. V. 1996: 274 (<italic><tp:taxon-name>Ostoma</tp:taxon-name></italic>). Lafer, G. Sh. 1992: 84 (<italic><tp:taxon-name>Ostoma</tp:taxon-name></italic>). Mitter, H. 1998: 561 (<italic><tp:taxon-name>Ostoma</tp:taxon-name></italic>). Nakane, T. et al. 1963: 181 (<italic><tp:taxon-name>Ostoma</tp:taxon-name></italic>). Pileckis, S. &amp; V. Monsevičius 1995: 272 (<italic><tp:taxon-name>Ostoma</tp:taxon-name></italic>). Reitter, E. 1876: 62 (<italic><tp:taxon-name>Ostoma</tp:taxon-name></italic>). Vogt, H. 1967: 17 (<italic><tp:taxon-name>Ostoma</tp:taxon-name></italic>)</p><p><italic><tp:taxon-name>Peltis gigantea</tp:taxon-name></italic> Reitter, 1882; East Siberia, Far East, Japan, China: Northeast Territory (JK)</p><p>Léveillé, A. 1910: 29 (<italic><tp:taxon-name>Ostoma</tp:taxon-name></italic> subgen. <italic><tp:taxon-name>Zimioma</tp:taxon-name></italic>). Esaki, T. et al. 1951: 1062 (<italic><tp:taxon-name>Ostoma</tp:taxon-name></italic>). Kolibáč, J. 2007a: 366. Lafer, G. Sh. 1992: 84 (<italic><tp:taxon-name>Zimioma</tp:taxon-name></italic>). Nakane, T. et al. 1963: 181 (<italic><tp:taxon-name>Zimioma</tp:taxon-name></italic>)</p><p><italic><tp:taxon-name>Peltis grossa</tp:taxon-name></italic> Linnaeus, 1758; Europe (JK)</p><p>Léveillé, A. 1910: 29 (<italic><tp:taxon-name>Ostoma</tp:taxon-name></italic> subgen. <italic><tp:taxon-name>Zimioma</tp:taxon-name></italic>)</p><p>Léveillé, A. 1910: 30 (syn. <italic><tp:taxon-name>Ostoma (Zimioma) lunata</tp:taxon-name></italic> Fabricius, 1787); Europe (AL)</p><p>Bahillo de la Puebla P. &amp; López-Colón, J. I. 1999: 13 (<italic><tp:taxon-name>Zimioma</tp:taxon-name></italic>). Sarikaya, O. &amp; Avci, M. 2009: 129 (<italic><tp:taxon-name>Ostoma</tp:taxon-name></italic>). Borowiec, L. 1983: 12. Burakowski, B. et al. 1986: 121 (<italic><tp:taxon-name>Zimioma</tp:taxon-name></italic>). Cunev, J. 1999: 76. Fjellberg, A. &amp; Hansen, S. O. 1997: 77 (biology). Karalius, S. &amp; Monsevičius, V. 1992: 5 (distribution). Klausnitzer, B. 1976: 7 (<italic><tp:taxon-name>Zimioma</tp:taxon-name></italic>). Klausnitzer, B. 1978: 176. Klausnitzer, B. 1996: 156 (larva). Kolibáč, J. 1993a: 21. Kolibáč, J. 1993b: 90. Kolibáč, J. 2005: 139 (redescription). Kolibáč, J. 2007a: 366. Krasutskii, B. V. 2006: 763 (biology). Mamaev, B. M. 1976: 1656 (larva). Mitter, H. 1998: 560 (<italic><tp:taxon-name>Zimioma</tp:taxon-name></italic>). Pileckis, S. &amp; Monsevičius, V. 1995: 272. Ratti, E. 1997: 178. Reitter, E. 1876: 62 (<italic><tp:taxon-name>Ostoma</tp:taxon-name></italic>). Šablevičius, B. &amp; Ferenca, R. 1995: 146. Svitra, G. &amp; Aliukonis, A. 2009: 72 (distribution, biology). Vogt, H. 1967: 17 (<italic><tp:taxon-name>Zimioma</tp:taxon-name></italic>)</p><!--PageBreak--><p><italic><tp:taxon-name>Peltis jakowlewi</tp:taxon-name></italic> Semenov, 1898; Russia: South European Territory (JK)</p><p>Léveillé, A. 1910: 30 (<italic><tp:taxon-name>Ostoma</tp:taxon-name></italic> subgen. <italic><tp:taxon-name>Zimioma</tp:taxon-name></italic>). Kolibáč, J. 2007a: 366</p><p>† <italic><tp:taxon-name>Peltis laminata</tp:taxon-name></italic> Wickham, 1910; USA: Colorado, Florissant; Tertiary: Lower Oligocene (JRB, varA)</p><p>Barron, J. R. 1971: 120. Ponomarenko, A. G. &amp; Kireichuk, A. G. 2005–2008: <ext-link xmlns:xlink="http://www.w3.org/1999/xlink" ext-link-type="uri" xlink:href="http://www.zin.ru/animalia/Coleoptera/rus/paleosy2.htm" xlink:type="simple">http://www.zin.ru/animalia/Coleoptera/rus/paleosy2.htm</ext-link>. Schmied, H. et al. 2009: 24. Wickham, H. F. 1910: 48</p><p>† <italic><tp:taxon-name>Peltis minuscula</tp:taxon-name></italic> Pilton, 1935; France: Cantal; Tertiary: Upper Miocene, Messinian (varA)</p><p>Deuve, P. 1988: ii (exact reference unknown). Ponomarenko, A. G. &amp; Kireichuk, A. G. 2005–2008: <ext-link xmlns:xlink="http://www.w3.org/1999/xlink" ext-link-type="uri" xlink:href="http://www.zin.ru/animalia/Coleoptera/rus/paleosy2.htm" xlink:type="simple">http://www.zin.ru/animalia/Coleoptera/rus/paleosy2.htm</ext-link>. Pilton, 1935: ii (exact reference unknown). Schmied, H. et al. 2009: 24</p><p><italic><tp:taxon-name>Peltis pippingskoeldi</tp:taxon-name></italic> Mannerheim, 1852; western states of USA, Canada: British Columbia (JRB)</p><p>Léveillé, A. 1910: 31 (<italic><tp:taxon-name>Ostoma</tp:taxon-name></italic>). Barron, J. R. 1971: 25 (<italic><tp:taxon-name>Ostoma</tp:taxon-name></italic>). Dajoz, R. 1997: 44 (<italic><tp:taxon-name>Ostoma</tp:taxon-name></italic>) (biology). Reitter, E. 1876: 62 (<italic><tp:taxon-name>Ostoma</tp:taxon-name></italic>)</p><p><italic><tp:taxon-name>Peltis valida</tp:taxon-name></italic> Lewis, 1894; Japan (JK)</p><p>Léveillé, A. 1910: 30 (<italic><tp:taxon-name>Ostoma</tp:taxon-name></italic> subgen. <italic><tp:taxon-name>Zimioma</tp:taxon-name></italic>). Kolibáč, J. 2007a: 366</p></tp:treatment-sec><tp:treatment-sec><!--Section generated to contain objects referenced in tp:taxon-treatment.--><fig id="F2" position="float" orientation="portrait"><label>Figure 2.</label><caption><p>Larval morphology: <bold>A</bold> <italic><tp:taxon-name>Tenebroides</tp:taxon-name></italic> “<italic>fuscus</italic>”, dorsal surface <bold>B</bold> <italic><tp:taxon-name>Tenebroides</tp:taxon-name></italic> “<italic>fuscus</italic>”, mandible ventrally <bold>C</bold> <italic><tp:taxon-name>Lophocateres pusillus</tp:taxon-name></italic>, mandible ventrally <bold>D</bold> <italic><tp:taxon-name>Tenebroides</tp:taxon-name></italic> “<italic>fuscus</italic>”, head ventrally <bold>E–F</bold> <italic><tp:taxon-name>Peltis ferruginea</tp:taxon-name></italic>, head capsule (<bold>E</bold> dorsally <bold>F</bold> ventrally) <bold>G</bold> <italic><tp:taxon-name>Ancyrona diversa</tp:taxon-name></italic> (<bold>1</bold> dorsally <bold>2</bold> ventrally) <bold>H</bold> <italic><tp:taxon-name>Peltis ferruginea</tp:taxon-name></italic> (<bold>1</bold> dorsally <bold>2</bold> ventrally).</p></caption><graphic xmlns:xlink="http://www.w3.org/1999/xlink" xlink:href="ZooKeys-366-001-g002.jpg" position="float" orientation="portrait" xlink:type="simple"/></fig><fig id="F15" position="float" orientation="portrait"><label>Figure 15.</label><caption><p><bold>A–B</bold> <italic><tp:taxon-name>Nemozoma elongatum</tp:taxon-name></italic> (<bold>A</bold> cranium with longidutinal groove <bold>B</bold> detail of elongate punctures) <bold>C–D</bold> <italic><tp:taxon-name>Peltis ferruginea</tp:taxon-name></italic> (<bold>C</bold> elytral apex <bold>D</bold> antennal club, hooked spur and protarsus with large 5th tarsomere) <bold>E–G</bold> <italic><tp:taxon-name>Phloiophilus edwardsi</tp:taxon-name></italic> (<bold>E</bold> metatarsal claws and empodium <bold>F</bold> projecting procoxae <bold>G</bold> ventral surface).</p></caption><graphic xmlns:xlink="http://www.w3.org/1999/xlink" xlink:href="ZooKeys-366-001-g028.jpg" position="float" orientation="portrait" xlink:type="simple"/></fig></tp:treatment-sec><ref-list><ref id="B118"><mixed-citation xmlns:xlink="http://www.w3.org/1999/xlink" xlink:type="simple"><person-group><name name-style="western"><surname>Hope</surname><given-names>FW</given-names></name></person-group> (<year>1840</year>) <article-title>The coleopterist’s manual, part the third, containing various families, genera, and species, of beetles, recorded by Linneus and Fabricius. Also, descriptions of newly discovered and unpublished insects.</article-title><publisher-name>Bridgewater, Bowdery, Kerby</publisher-name>, <publisher-loc>London</publisher-loc>, <lpage>191</lpage> pp, <comment>3pls</comment>.</mixed-citation></ref></ref-list></tp:taxon-treatment>
