# Supplementary material for: Trogossitidae: A review of the beetle family, with a catalogue and keys
Source: Zookeys. 2013 Dec 31;(366):1–194. doi: 10.3897/zookeys.366.6172 (PMC3890666; doi:10.3897/zookeys.366.6172)
Supplement: XML Treatment for Colydiopeltini [file zookeys.366.6172-treatment45.xml]

<!DOCTYPE tp:taxon-treatment
  PUBLIC "-//TaxonX//DTD Taxonomic Treatment Publishing DTD v0 20100105//EN" "tax-treatment-NSO.dtd">
<tp:taxon-treatment xmlns:tp="http://www.plazi.org/taxpub"><tp:treatment-meta><mixed-citation publication-type="journal"><person-group><name><surname>Kolibáč</surname><given-names>Jiří</given-names></name></person-group><article-title>Trogossitidae: A review of the beetle family,  with a catalogue and keys</article-title><source>Zookeys</source><day>31</day><month>12</month><year>2013</year><volume>2013</volume><issue>366</issue><fpage>1</fpage><lpage>194</lpage><pub-id pub-id-type="doi">10.3897/zookeys.366.6172</pub-id></mixed-citation></tp:treatment-meta><tp:nomenclature><label>Tribe</label><tp:taxon-name>
                                <tp:taxon-name-part taxon-name-part-type="tribe">Colydiopeltini</tp:taxon-name-part>
                            </tp:taxon-name><tp:taxon-authority>Kolibáč, 2006</tp:taxon-authority></tp:nomenclature><tp:treatment-sec sec-type="Type genus"><title>Type genus.</title><p><italic><tp:taxon-name>Colydiopeltis</tp:taxon-name></italic> Ślipiński, 1992</p><p>Kolibáč, J. 2006: 126</p></tp:treatment-sec><tp:treatment-sec sec-type="Remarks"><title>Remarks.</title><p>A record by Ivan Löbl and Daniel Burckhardt (Muséum d’Histoire Naturelle Genève) of three minute wingless <italic><tp:taxon-name>Colydiopeltis</tp:taxon-name></italic> species from a forest litter in Thailand, together with their scientific processing (<xref ref-type="bibr" rid="B279">Ślipiński 1992</xref>), was one of the most surprising discoveries within <tp:taxon-name>Cleroidea</tp:taxon-name> to occur in recent decades, rather like the discovery of the rentoniins in the 1960s. The latter author also added a second genus, <italic><tp:taxon-name>Parapeltis</tp:taxon-name></italic>, extracted from litter in Queensland, and he originally classified the two genera together with <italic><tp:taxon-name>Larinotus</tp:taxon-name></italic> within <tp:taxon-name>Larinotini</tp:taxon-name> (<xref ref-type="bibr" rid="B279">Ślipiński 1992</xref>). In a 2006 paper, I split the latter tribe into the monotypic <tp:taxon-name>Larinotini</tp:taxon-name> related to <tp:taxon-name>Egoliini</tp:taxon-name> and the newly-established <tp:taxon-name>Colydiopeltini</tp:taxon-name>. While the nominotypical <italic><tp:taxon-name>Colydiopeltis</tp:taxon-name></italic> shares basic thoracic and mouthpart characters with other trogossitids, <italic><tp:taxon-name>Parapeltis</tp:taxon-name></italic> shows several unusual features: (1) extended clypeus, (2) maxillary lacinia without hooked spine(s), (3) procoxal cavities externally closed, (4) all coxae (especially pro- and metacoxae) short and small (metacoxae do not reach elytral margin), (5) metepisterna extremely wide (see excellent drawings and description by Ślipiński <italic>l.c.</italic>). Labrum, aedeagus and tarsi are of common “trogossitid” structure, although some of these features may be shared with certain non-cleroid Cucujiformia. On the other hand, it should be noted that aptery can have a profound influence on thoracic morphology. I have never studied <italic><tp:taxon-name>Parapeltis australicum</tp:taxon-name></italic>, the single species, first-hand, so the classification here follows that by <xref ref-type="bibr" rid="B279">Ślipiński (1992)</xref>.</p><!--PageBreak--></tp:treatment-sec><tp:treatment-sec sec-type="Key to genera"><title>Key to genera</title><table-wrap content-type="key" position="anchor" orientation="portrait"><table><tbody><tr><td rowspan="1" colspan="1">1</td><td rowspan="1" colspan="1">Rather elongate species, pronotum narrower than elytra; front coxal cavities externally closed; mandible with two apical teeth</td><td rowspan="1" colspan="1"><italic><tp:taxon-name>Parapeltis</tp:taxon-name></italic></td></tr><tr><td rowspan="1" colspan="1">–</td><td rowspan="1" colspan="1">More compact species, pronotum at base as wide as elytra; front coxal cavities externally open; mandible with one apical tooth</td><td rowspan="1" colspan="1"><italic><tp:taxon-name>Colydiopeltis</tp:taxon-name></italic></td></tr></tbody></table></table-wrap></tp:treatment-sec><ref-list><ref id="B279"><mixed-citation xmlns:xlink="http://www.w3.org/1999/xlink" xlink:type="simple"><person-group><name name-style="western"><surname>Ślipiński</surname><given-names>SA</given-names></name></person-group> (<year>1992</year>) <article-title>Larinotinae – A new subfamily of Trogossitidae (Coleoptera), with notes on the constitution of Trogossitidae and related families of Cleroidea.</article-title><source>Revue suisse de Zoologie</source><volume>99</volume>: <fpage>439</fpage>-<lpage>463</lpage>.</mixed-citation></ref></ref-list></tp:taxon-treatment>
