# Supplementary material for: Trogossitidae: A review of the beetle family, with a catalogue and keys
Source: Zookeys. 2013 Dec 31;(366):1–194. doi: 10.3897/zookeys.366.6172 (PMC3890666; doi:10.3897/zookeys.366.6172)
Supplement: XML Treatment for Parapeltis [file zookeys.366.6172-treatment47.xml]

<!DOCTYPE tp:taxon-treatment
  PUBLIC "-//TaxonX//DTD Taxonomic Treatment Publishing DTD v0 20100105//EN" "tax-treatment-NSO.dtd">
<tp:taxon-treatment xmlns:tp="http://www.plazi.org/taxpub"><tp:treatment-meta><mixed-citation publication-type="journal"><person-group><name><surname>Kolibáč</surname><given-names>Jiří</given-names></name></person-group><article-title>Trogossitidae: A review of the beetle family,  with a catalogue and keys</article-title><source>Zookeys</source><day>31</day><month>12</month><year>2013</year><volume>2013</volume><issue>366</issue><fpage>1</fpage><lpage>194</lpage><pub-id pub-id-type="doi">10.3897/zookeys.366.6172</pub-id></mixed-citation></tp:treatment-meta><tp:nomenclature><label>Genus</label><tp:taxon-name>
                                <tp:taxon-name-part taxon-name-part-type="genus">Parapeltis</tp:taxon-name-part>
                                <object-id xmlns:xlink="http://www.w3.org/1999/xlink" xlink:type="simple">http://species-id.net/wiki/Parapeltis</object-id>
                            </tp:taxon-name><tp:taxon-authority>Ślipiński, 1992</tp:taxon-authority><xref ref-type="fig" rid="F9">Fig. 9</xref><xref ref-type="fig" rid="F8m">; Map 8</xref><tp:nomenclature-citation-list><tp:nomenclature-citation><tp:taxon-name>Parapeltis</tp:taxon-name><comment> Ślipiński, S. A. 1992: 451.</comment></tp:nomenclature-citation></tp:nomenclature-citation-list></tp:nomenclature><tp:treatment-sec sec-type="Type species"><title>Type species.</title><p><italic><tp:taxon-name>Parapeltis australicum</tp:taxon-name></italic> Ślipiński, 1992 [by original designation and monotypy]</p><p>Kolibáč, J. 2005: 75. Kolibáč, J. 2006: 111 (phylogeny)</p></tp:treatment-sec><tp:treatment-sec sec-type="Description"><title>Description.</title><p>Body size: 1.2 mm. Body shape convex (not conglobate). Gular sutures wide, convergent at apex. Frontoclypeal suture absent. Frons: longitudinal groove or depression absent. Cranium ventrally: tufts of long setae at sides absent. Submentum: ctenidium absent. Antennal groove present. Eyes: size moderate. Eyes number: two. Epicranial acumination moderate. Lacinial hooks absent. Galea: shape elongate. Galea: ciliate setae absent. Mediostipes-Lacinia fused together. Palpifer: outer edge even. Mandibular apical teeth number: two, horizontally situated. Mola present. Pubescence above mola or cutting edge present. Ventral furrow absent. Basal notch moderate. Labrum-Cranium not fused. Epipharyngial sclerite absent. Lateral tormal process: projection projection curved upwards (<!--PageBreak--><italic><tp:taxon-name>Colydiopeltis</tp:taxon-name></italic>). Ligula: ciliate setae absent. Ligula membranous, not retroflexed, weakly emarginate. Hypopharyngeal sclerite absent. Antenna 8-segmented, sensorial fields absent. Front coxal cavities externally closed, internally open. Pronotum transverse. Prepectus present. Middle coxal cavities open. Elytra: long hairs absent. Epipleuron moderate. Elytral interlocking mechanism absent, carinae conspicuous. Elytral punctation regular, scales present. Front tibiae: spines along side reduced. Hooked spur absent, apical spurs not hooked or weakly hooked. Claws: denticle absent. Spiculum gastrale present. Tegmen composed of three parts.</p></tp:treatment-sec><tp:treatment-sec sec-type="Biology"><title>Biology.</title><p>Unknown. Collected from leaf litter in <italic><tp:taxon-name>Eucalyptus</tp:taxon-name></italic> woodland.</p></tp:treatment-sec><tp:treatment-sec sec-type="Distribution"><title>Distribution.</title><p>Australia: Queensland.</p></tp:treatment-sec><tp:treatment-sec sec-type="Species"><title>Species:</title><p><italic><tp:taxon-name>Parapeltis australicum</tp:taxon-name></italic> Ślipiński, 1992; Australia: Queensland</p><p>Ślipiński, S. A. 1992: 454. Kolibáč, J. 2005: 75</p></tp:treatment-sec><tp:treatment-sec><!--Section generated to contain objects referenced in tp:taxon-treatment.--><fig id="F9" position="float" orientation="portrait"><label>Figure 9.</label><caption><p><bold>A</bold> <italic><tp:taxon-name>Peltis</tp:taxon-name></italic> (syn. <italic><tp:taxon-name>Zimioma</tp:taxon-name></italic>, <italic><tp:taxon-name>Ostoma</tp:taxon-name></italic>) <italic>grossa</italic> <bold>B</bold> <italic><tp:taxon-name>Peltis</tp:taxon-name></italic> (syn. <italic><tp:taxon-name>Ostoma</tp:taxon-name></italic>) <italic>ferruginea</italic> <bold>C</bold> <italic><tp:taxon-name>Colydiopeltis loebli</tp:taxon-name></italic> <bold>D</bold> <italic><tp:taxon-name>Colydiopeltis compactum</tp:taxon-name></italic> <bold>E</bold> <italic><tp:taxon-name>Colydiopeltis burckhardti</tp:taxon-name></italic> <bold>F</bold> <italic><tp:taxon-name>Parapeltis australicum</tp:taxon-name></italic> <bold>G</bold> <italic><tp:taxon-name>Protopeltis viridescens</tp:taxon-name></italic> <bold>H</bold> <italic>cf.</italic> <italic><tp:taxon-name>Globorentonium plaumanni</tp:taxon-name></italic>, Brazil (<bold>1–3</bold>: three different specimens from the same locality).</p></caption><graphic xmlns:xlink="http://www.w3.org/1999/xlink" xlink:href="ZooKeys-366-001-g015.jpg" position="float" orientation="portrait" xlink:type="simple"/></fig><fig id="F8m" position="float" orientation="portrait"><label>Map 8.</label><caption><p>A distribution of the tribe <tp:taxon-name>Colydiopeltini</tp:taxon-name>.</p></caption><graphic xmlns:xlink="http://www.w3.org/1999/xlink" xlink:href="ZooKeys-366-001-g017.jpg" position="float" orientation="portrait" xlink:type="simple"/></fig></tp:treatment-sec></tp:taxon-treatment>
