# Supplementary material for: Trogossitidae: A review of the beetle family, with a catalogue and keys
Source: Zookeys. 2013 Dec 31;(366):1–194. doi: 10.3897/zookeys.366.6172 (PMC3890666; doi:10.3897/zookeys.366.6172)
Supplement: XML Treatment for Phloiophilini [file zookeys.366.6172-treatment48.xml]

<!DOCTYPE tp:taxon-treatment
  PUBLIC "-//TaxonX//DTD Taxonomic Treatment Publishing DTD v0 20100105//EN" "tax-treatment-NSO.dtd">
<tp:taxon-treatment xmlns:tp="http://www.plazi.org/taxpub"><tp:treatment-meta><mixed-citation publication-type="journal"><person-group><name><surname>Kolibáč</surname><given-names>Jiří</given-names></name></person-group><article-title>Trogossitidae: A review of the beetle family,  with a catalogue and keys</article-title><source>Zookeys</source><day>31</day><month>12</month><year>2013</year><volume>2013</volume><issue>366</issue><fpage>1</fpage><lpage>194</lpage><pub-id pub-id-type="doi">10.3897/zookeys.366.6172</pub-id></mixed-citation></tp:treatment-meta><tp:nomenclature><label>Tribe</label><tp:taxon-name>
                                <tp:taxon-name-part taxon-name-part-type="genus">Phloiophilini</tp:taxon-name-part>
                            </tp:taxon-name><tp:taxon-authority>Kiesenwetter, 1863</tp:taxon-authority><tp:nomenclature-citation-list><tp:nomenclature-citation><tp:taxon-name>Phloeophilidae</tp:taxon-name><comment> Kiesenwetter, E. A. H. von 1863: 666 ( ).</comment></tp:nomenclature-citation></tp:nomenclature-citation-list></tp:nomenclature><tp:treatment-sec sec-type="Type genus"><title>Type genus:</title><p><italic><tp:taxon-name>Phloiophilus</tp:taxon-name></italic> Stephens, 1830</p><p>Bouchard, P. et al. 2011: 56 (as <tp:taxon-name>Phloiophilidae</tp:taxon-name>). Klausnitzer, B. 1996: 145. Kolibáč, J. 1987: 110. Kolibáč, J. 2004a: 242. Kolibáč, J. 2008: 123 (phylogeny; stat. n. <italic>sub</italic> <tp:taxon-name>Trogossitidae</tp:taxon-name>). Lohse, G. A. 1979: 83 (as <tp:taxon-name>Phloeophilinae</tp:taxon-name>; <italic>sub</italic> <tp:taxon-name>Melyridae</tp:taxon-name>). Lawrence, J. F. 1982: 519 (morphology, systematics). Lawrence et al. 1993: CD-ROM (morphology of larvae). Lawrence et al. 1999a: CD-ROM (morphology of larvae). Lawrence et al. 1999b: CD-ROM (morphology of larvae). <xref ref-type="bibr" rid="B197">Majer 1994</xref>. Lawrence, J. F. &amp; Newton, A. F., Jr. 1995: 867 (phylogeny). Mayor, A. 2007: 363 (distribution). Pic, M. 1926: 2</p></tp:treatment-sec><tp:treatment-sec sec-type="Remarks"><title>Remarks.</title><!--PageBreak--><p><italic><tp:taxon-name>Phloiophilus</tp:taxon-name></italic> has been classified within <tp:taxon-name>Dasytidae</tp:taxon-name> or <tp:taxon-name>Melyridae</tp:taxon-name> <italic>sensu lato</italic> (<xref ref-type="bibr" rid="B262">Reitter 1911</xref>, <xref ref-type="bibr" rid="B191">Lohse 1979</xref>) or as a part of an independent family, i.e. <tp:taxon-name>Phloiophilidae</tp:taxon-name> (= <tp:taxon-name>Phloeophilidae</tp:taxon-name>), formerly in conjunction with the genera <italic><tp:taxon-name>Xerasia</tp:taxon-name></italic> Lewis (now <tp:taxon-name>Byturidae</tp:taxon-name>) and <italic><tp:taxon-name>Acanthocnemus</tp:taxon-name></italic> Perris (<xref ref-type="bibr" rid="B244">Pic 1926</xref>). The latter genus is now classified in the monotypic family <tp:taxon-name>Acanthocnemidae</tp:taxon-name> Crowson, 1970 within the melyrid branch of <tp:taxon-name>Cleroidea</tp:taxon-name> or as a sister group of the rest of <tp:taxon-name>Cleroidea</tp:taxon-name>, whereas <tp:taxon-name>Phloiophilidae</tp:taxon-name> is generally considered a relative of <tp:taxon-name>Trogossitidae</tp:taxon-name> (<xref ref-type="bibr" rid="B44">Crowson 1964a</xref>, <xref ref-type="bibr" rid="B101">Gunter et al. 2013</xref>, <xref ref-type="bibr" rid="B144">Kolibáč 2004</xref>, <xref ref-type="bibr" rid="B132">Klausnitzer 1996</xref>, <xref ref-type="bibr" rid="B172">Lawrence et al. 1993</xref>, <xref ref-type="bibr" rid="B173">1999a</xref>, <xref ref-type="bibr" rid="B174">b</xref>, <xref ref-type="bibr" rid="B197">Majer 1994</xref>). Recently, <xref ref-type="bibr" rid="B120">Hunt et al. (2007)</xref> published a comprehensive study based exclusively on molecular data, according to which <italic><tp:taxon-name>Phloiophilus edwardsi</tp:taxon-name></italic> is related to <tp:taxon-name>Biphyllidae</tp:taxon-name> and <tp:taxon-name>Byturidae</tp:taxon-name>. Both the families are situated in a basal position of <tp:taxon-name>Cleroidea</tp:taxon-name>, near to <tp:taxon-name>Trogossitidae</tp:taxon-name>. On the other hand, preliminary outcomes of work by the Tree of Life team (<xref ref-type="bibr" rid="B206">McKenna et al. 2012</xref>) as well as by <xref ref-type="bibr" rid="B101">Gunter et al. (2013)</xref>, which are also based on molecular data, show a close relationship between <italic><tp:taxon-name>Phloiophilus</tp:taxon-name></italic> and <tp:taxon-name>Trogossitidae</tp:taxon-name> as well. Also believing in this relationship from a morphological point of view, I attempted to put its morphological characters into the trogossitid character matrix of 2006 (<xref ref-type="bibr" rid="B149">Kolibáč 2008</xref>). A computer analysis within the NONA program indicated a relationship between <italic><tp:taxon-name>Phloiophilus</tp:taxon-name></italic> and basal <tp:taxon-name>Peltinae</tp:taxon-name> but, to be honest, a detailed analysis of character states shows that the supposed relationship is at least partly based on shared plesiomorphies as well as “reductions” common in all <tp:taxon-name>Cleroidea</tp:taxon-name>. Thus, the position and status of the single genus of <tp:taxon-name>Phloiophilidae</tp:taxon-name>/<tp:taxon-name>Phoiophilini</tp:taxon-name> remains uncertain. It is included herein at the rank of tribe but, in the light of future discoveries, it may also be shifted from <tp:taxon-name>Cleroidea</tp:taxon-name> to a group within traditional “<tp:taxon-name>Cucujoidea</tp:taxon-name>”. The genus <italic><tp:taxon-name>Phloiophilus</tp:taxon-name></italic> was unfortunately not included in the most modern morphological analysis by <xref ref-type="bibr" rid="B176">Lawrence et al. (2011)</xref>.</p></tp:treatment-sec><ref-list><ref id="B197"><mixed-citation xmlns:xlink="http://www.w3.org/1999/xlink" xlink:type="simple"><person-group><name name-style="western"><surname>Majer</surname><given-names>K</given-names></name></person-group> (<year>1994</year>) <article-title>A review of the classification of the Melyridae and related families (Coleoptera, Cleroidea).</article-title><source>Entomologica Basiliensia</source><volume>17</volume>: <fpage>319</fpage>-<lpage>390</lpage>.</mixed-citation></ref><ref id="B262"><mixed-citation xmlns:xlink="http://www.w3.org/1999/xlink" xlink:type="simple"><person-group><name name-style="western"><surname>Reitter</surname><given-names>E</given-names></name></person-group> (<year>1911</year>) <chapter-title>Fauna Germanica.</chapter-title><article-title>Die Käfer des Deutschen Reiches.</article-title><edition>III. Band</edition>. <publisher-name>KG Lutz Verlag</publisher-name>, <publisher-loc>Stuttgart</publisher-loc>, <lpage>436</lpage> pp. <comment>+ 48 tabs</comment>.</mixed-citation></ref><ref id="B191"><mixed-citation xmlns:xlink="http://www.w3.org/1999/xlink" xlink:type="simple"><person-group><name name-style="western"><surname>Lohse</surname><given-names>GA</given-names></name></person-group> (<year>1979</year>) <chapter-title>30. Familie: Melyridae, 3. U.Fam. (Familie 30a): Phloeophilinae.</chapter-title>  In: <person-group><name name-style="western"><surname>Freude</surname><given-names>H</given-names></name><name name-style="western"><surname>Harde</surname><given-names>KW</given-names></name><name name-style="western"><surname>Lohse</surname><given-names>GA</given-names></name></person-group> (<role>Eds</role>) <article-title>Die Käfer Mitteleuropas</article-title>. <edition>Band 6</edition>. <publisher-name>Goecke, Evers</publisher-name>, <publisher-loc>Krefeld</publisher-loc>, <volume>83</volume>.</mixed-citation></ref><ref id="B244"><mixed-citation xmlns:xlink="http://www.w3.org/1999/xlink" xlink:type="simple"><person-group><name name-style="western"><surname>Pic</surname><given-names>M</given-names></name></person-group> (<year>1926</year>) <article-title>Phloeophilidae, Rhadalidae, Prionoceridae.</article-title> In: <person-group><name name-style="western"><surname>Jung</surname><given-names>W</given-names></name></person-group> (<role>Ed</role>) <source>Coleopterorum Catalogus</source><volume>87</volume>, <publisher-loc>Berlin</publisher-loc>.</mixed-citation></ref><ref id="B44"><mixed-citation xmlns:xlink="http://www.w3.org/1999/xlink" xlink:type="simple"><person-group><name name-style="western"><surname>Crowson</surname><given-names>RA</given-names></name></person-group> (<year>1964a</year>) <article-title>A review of the classification of Cleroidea (Coleoptera), with descriptions of two genera of Peltidae and of several new larval types.</article-title><source>Transaction of the Royal entomological Society of London</source><volume>116</volume>: <fpage>275</fpage>-<lpage>327</lpage>.</mixed-citation></ref><ref id="B101"><mixed-citation xmlns:xlink="http://www.w3.org/1999/xlink" xlink:type="simple"><person-group><name name-style="western"><surname>Gunter</surname><given-names>NL</given-names></name><name name-style="western"><surname>Leavengood</surname><given-names>JM Jr</given-names></name><name name-style="western"><surname>Bartlett</surname><given-names>JS</given-names></name><name name-style="western"><surname>Chapman</surname><given-names>EG</given-names></name><name name-style="western"><surname>Cameron</surname><given-names>SL</given-names></name></person-group> (<year>2013</year>) <article-title>A molecular phylogeny of the checkered beetles and a description of Epiclininae a new subfamily (Coleoptera: Cleroidea: Cleridae).</article-title><source>Systematic Entomology</source><volume>38</volume>: <fpage>626</fpage>-<lpage>636</lpage>. doi: <ext-link ext-link-type="uri" xlink:href="http://dx.doi.org/10.1111/syen.12019" xlink:type="simple">10.1111/syen.12019</ext-link></mixed-citation></ref><ref id="B144"><mixed-citation xmlns:xlink="http://www.w3.org/1999/xlink" xlink:type="simple"><person-group><name name-style="western"><surname>Kolibáč</surname><given-names>J</given-names></name></person-group> (<year>2004</year>) <article-title>Metaxinidae fam.nov., a new family of Cleroidea (Coleoptera).</article-title><source>Entomologica Basiliensia</source><volume>26</volume>: <fpage>239</fpage>-<lpage>268</lpage>.</mixed-citation></ref><ref id="B132"><mixed-citation xmlns:xlink="http://www.w3.org/1999/xlink" xlink:type="simple"><person-group><name name-style="western"><surname>Klausnitzer</surname><given-names>B</given-names></name></person-group> (<year>1996</year>) <chapter-title>60–64. Familie. Trogositidae, Peltidae, Phloiophilidae, Lophocateridae, Cleridae.</chapter-title> In: <person-group><name name-style="western"><surname>Klausnitzer</surname><given-names>B</given-names></name></person-group> (<role>Ed</role>) <article-title>Die Larven der Käfer Mitteleuropas. Band 3. Goecke, Evers, Krefeld.</article-title><publisher-name>Im Gustav Fischer Verlag</publisher-name>, <publisher-loc>Jena, Stuttgart</publisher-loc>, <fpage>144</fpage>-<lpage>187</lpage>.</mixed-citation></ref><ref id="B172"><mixed-citation xmlns:xlink="http://www.w3.org/1999/xlink" xlink:type="simple"><person-group><name name-style="western"><surname>Lawrence</surname><given-names>JF</given-names></name><name name-style="western"><surname>Hastings</surname><given-names>A</given-names></name><name name-style="western"><surname>Dallwitz</surname><given-names>M</given-names></name><name name-style="western"><surname>Paine</surname><given-names>T</given-names></name></person-group> (<year>1993</year>) <article-title>Beetle larvae of the world.</article-title> In: <person-group><name name-style="western"><surname>Lawrence</surname><given-names>JF</given-names></name><name name-style="western"><surname>Hastings</surname><given-names>A</given-names></name><name name-style="western"><surname>Dallwitz</surname><given-names>M</given-names></name><name name-style="western"><surname>Paine</surname><given-names>T</given-names></name></person-group> (<role>Eds</role>) <publisher-name>CSIRO Publications</publisher-name>, <comment>CD-ROM</comment>, ISBN <isbn>0-643-05506</isbn>.</mixed-citation></ref><ref id="B173"><mixed-citation xmlns:xlink="http://www.w3.org/1999/xlink" xlink:type="simple"><person-group><name name-style="western"><surname>Lawrence</surname><given-names>JF</given-names></name><name name-style="western"><surname>Hastings</surname><given-names>AM</given-names></name><name name-style="western"><surname>Dallwitz</surname><given-names>MJ</given-names></name><name name-style="western"><surname>Paine</surname><given-names>TA</given-names></name><name name-style="western"><surname>Zurcher</surname><given-names>EJ</given-names></name></person-group> (<year>1999a</year>) <article-title>Beetles of the World: A key and information system for families and subfamilies.</article-title><comment>CD-ROM, Version 1.0 for MS-Windows</comment>, <publisher-name>CSIRO Publishing</publisher-name>, <publisher-loc>Melbourne</publisher-loc>.</mixed-citation></ref><ref id="B174"><mixed-citation xmlns:xlink="http://www.w3.org/1999/xlink" xlink:type="simple"><person-group><name name-style="western"><surname>Lawrence</surname><given-names>JF</given-names></name><name name-style="western"><surname>Hastings</surname><given-names>AM</given-names></name><name name-style="western"><surname>Dallwitz</surname><given-names>MJ</given-names></name><name name-style="western"><surname>Paine</surname><given-names>TA</given-names></name><name name-style="western"><surname>Zurcher</surname><given-names>EJ</given-names></name></person-group> (<year>1999b</year>) <article-title>Beetle larvae of the world: Descriptions, illustrations, identification, and information retrieval for families and sub-families.</article-title><comment>CD-ROM, Version 1.1 for MS-Windows</comment>, <publisher-name>CSIRO Publishing</publisher-name>, <publisher-loc>Melbourne</publisher-loc>.</mixed-citation></ref><ref id="B120"><mixed-citation xmlns:xlink="http://www.w3.org/1999/xlink" xlink:type="simple"><person-group><name name-style="western"><surname>Hunt</surname><given-names>T</given-names></name><name name-style="western"><surname>Bergsten</surname><given-names>J</given-names></name><name name-style="western"><surname>Levkanicova</surname><given-names>Z</given-names></name><name name-style="western"><surname>Papadopoulou</surname><given-names>A</given-names></name><name name-style="western"><surname>St.John</surname><given-names>O</given-names></name><name name-style="western"><surname>Wild</surname><given-names>R</given-names></name><name name-style="western"><surname>Hammond</surname><given-names>PM</given-names></name><name name-style="western"><surname>Ahrens</surname><given-names>D</given-names></name><name name-style="western"><surname>Balke</surname><given-names>M</given-names></name><name name-style="western"><surname>Caterino</surname><given-names>MS</given-names></name><name name-style="western"><surname>Gomez-Zurita</surname><given-names>J</given-names></name><name name-style="western"><surname>Ribera</surname><given-names>I</given-names></name><name name-style="western"><surname>Barraclough</surname><given-names>TG</given-names></name><name name-style="western"><surname>Bocakova</surname><given-names>M</given-names></name><name name-style="western"><surname>Bocak</surname><given-names>L</given-names></name><name name-style="western"><surname>Vogler</surname><given-names>AP</given-names></name></person-group> (<year>2007</year>) <article-title>A Comprehensive Phylogeny of Beetles Reveals the Evolutionary Origins of a Superradiation.</article-title><source>Science</source><volume>318</volume>: <fpage>1913</fpage>-<lpage>1916</lpage>. doi: <ext-link ext-link-type="uri" xlink:href="http://dx.doi.org/10.1126/science.1146954" xlink:type="simple">10.1126/science.1146954</ext-link></mixed-citation></ref><ref id="B206"><mixed-citation xmlns:xlink="http://www.w3.org/1999/xlink" xlink:type="simple"><person-group><name name-style="western"><surname>McKenna</surname><given-names>DD</given-names></name><name name-style="western"><surname>Wild</surname><given-names>A</given-names></name><name name-style="western"><surname>Kanda</surname><given-names>K</given-names></name><name name-style="western"><surname>Maddison</surname><given-names>D</given-names></name><name name-style="western"><surname>Farrell</surname><given-names>BD</given-names></name></person-group> (<year>2012</year>) <article-title>Reconstructing the Beetle Tree of Life.</article-title><conf-name>XXIVth International Congress of Entomology</conf-name>, <conf-date>August 19–25, 2012</conf-date>, <conf-loc>Daegu, Korea</conf-loc>.</mixed-citation></ref><ref id="B149"><mixed-citation xmlns:xlink="http://www.w3.org/1999/xlink" xlink:type="simple"><person-group><name name-style="western"><surname>Kolibáč</surname><given-names>J</given-names></name></person-group> (<year>2008</year>) <article-title>Morphology, taxonomy and phylogeny of <italic>Phloiophilus edwardsi</italic> Stephens, 1830 (Coleoptera, Cleroidea).</article-title><source>Entomologica Basiliensia et Collectionis Frey</source><volume>30</volume>: <fpage>105</fpage>-<lpage>133</lpage>.</mixed-citation></ref><ref id="B176"><mixed-citation xmlns:xlink="http://www.w3.org/1999/xlink" xlink:type="simple"><person-group><name name-style="western"><surname>Lawrence</surname><given-names>JF</given-names></name><name name-style="western"><surname>Ślipiński</surname><given-names>A</given-names></name><name name-style="western"><surname>Seago</surname><given-names>SE</given-names></name><name name-style="western"><surname>Thayer</surname><given-names>MK</given-names></name><name name-style="western"><surname>Newton</surname><given-names>AF</given-names></name><name name-style="western"><surname>Marvaldi</surname><given-names>AE</given-names></name></person-group> (<year>2011</year>) <article-title>Phylogeny of the Coleoptera based on morphological characters of adults and larvae.</article-title><source>Annales Zoologici</source><volume>61</volume>: <fpage>1</fpage>-<lpage>217</lpage>. doi: <ext-link ext-link-type="uri" xlink:href="http://dx.doi.org/10.3161/000345411X576725" xlink:type="simple">10.3161/000345411X576725</ext-link></mixed-citation></ref></ref-list></tp:taxon-treatment>
