# Supplementary material for: Trogossitidae: A review of the beetle family, with a catalogue and keys
Source: Zookeys. 2013 Dec 31;(366):1–194. doi: 10.3897/zookeys.366.6172 (PMC3890666; doi:10.3897/zookeys.366.6172)
Supplement: XML Treatment for Thymalini [file zookeys.366.6172-treatment50.xml]

<!DOCTYPE tp:taxon-treatment
  PUBLIC "-//TaxonX//DTD Taxonomic Treatment Publishing DTD v0 20100105//EN" "tax-treatment-NSO.dtd">
<tp:taxon-treatment xmlns:tp="http://www.plazi.org/taxpub"><tp:treatment-meta><mixed-citation publication-type="journal"><person-group><name><surname>Kolibáč</surname><given-names>Jiří</given-names></name></person-group><article-title>Trogossitidae: A review of the beetle family,  with a catalogue and keys</article-title><source>Zookeys</source><day>31</day><month>12</month><year>2013</year><volume>2013</volume><issue>366</issue><fpage>1</fpage><lpage>194</lpage><pub-id pub-id-type="doi">10.3897/zookeys.366.6172</pub-id></mixed-citation></tp:treatment-meta><tp:nomenclature><label>Tribe</label><tp:taxon-name>
                                <tp:taxon-name-part taxon-name-part-type="tribe">Thymalini</tp:taxon-name-part>
                            </tp:taxon-name><tp:taxon-authority>Léveillé, 1888</tp:taxon-authority><tp:nomenclature-citation-list><tp:nomenclature-citation><tp:taxon-name>Thymalini</tp:taxon-name><comment> Léveillé, A. 1888: 444.</comment></tp:nomenclature-citation></tp:nomenclature-citation-list></tp:nomenclature><tp:treatment-sec sec-type="Type genus"><title>Type genus.</title><p><italic><tp:taxon-name>Thymalus</tp:taxon-name></italic> Latreille, 1802</p><p>Kireichuk, A. G. &amp; Ponomarenko, A. G. 1990: 79 (<tp:taxon-name>Meligethiellinae</tp:taxon-name>, new Mesozoic subfamily). Kolibáč, J. 2006: 126 (diagnosis, stat. n.). Kolibáč, J. 2007a: 366. <tp:taxon-name>Krivosheina</tp:taxon-name>, N. P. &amp; Mamaev, B. M. 1981: 50. Lawrence, J. F. &amp; Newton, A. F. Jr. 1995: 868 (<tp:taxon-name>Protopeltinae</tp:taxon-name>; <tp:taxon-name>Rentoniinae</tp:taxon-name>). Ślipiński, S. A. 1992: 442 (<tp:taxon-name>Protopeltinae</tp:taxon-name>, <tp:taxon-name>Rentoniinae</tp:taxon-name>)</p><p><tp:taxon-name>Meligethiellinae</tp:taxon-name> Kireichuk &amp; Ponomarenko, 1990</p><p>Kolibáč, J. 2006: 126 (synonymized). revalid. subfam. Note: Removed from synonymy; see the “Remarks” section for explanation of this synonymy</p><p><tp:taxon-name>Protopeltini</tp:taxon-name> Crowson, 1966; <tp:taxon-name>Protopeltinae</tp:taxon-name> Crowson, 1970</p><p>Kolibáč, J. 2006: 126 (synonymized)</p><p><tp:taxon-name>Rentoniini</tp:taxon-name> Crowson, 1966; <tp:taxon-name>Rentoniinae</tp:taxon-name> Crowson, 1966 (<tp:taxon-name>Rentoniinae</tp:taxon-name> = <tp:taxon-name>Protopeltini</tp:taxon-name> + <tp:taxon-name>Rentoniini</tp:taxon-name>; all <xref ref-type="bibr" rid="B46">Crowson 1966</xref>: 120); <tp:taxon-name>Rentoniinae</tp:taxon-name> Crowson, 1970 (= new status for <tp:taxon-name>Rentoniini</tp:taxon-name>, i.e. without <italic><tp:taxon-name>Protopeltis</tp:taxon-name></italic>)</p><p>Kolibáč, J. 2006: 126 (synonymized)</p></tp:treatment-sec><tp:treatment-sec sec-type="Remarks"><title>Remarks.</title><p>A recent and extensive morphological study by <xref ref-type="bibr" rid="B176">Lawrence et al. (2011)</xref> considered <tp:taxon-name>Trogossitidae</tp:taxon-name> and even <tp:taxon-name>Cleroidea</tp:taxon-name> polyphyletic. In their phylogenetic tree, <italic><tp:taxon-name>Thymalus</tp:taxon-name></italic> is included in a cluster of the nitidulid genera along with <italic><tp:taxon-name>Cyclaxyra</tp:taxon-name></italic> and <italic><tp:taxon-name>Lamingtonium</tp:taxon-name></italic>, whereas the position of <italic><tp:taxon-name>Rentonellum</tp:taxon-name></italic> lies in a different part of the traditional <tp:taxon-name>Cucujoidea</tp:taxon-name>, near <italic><tp:taxon-name>Smicrips</tp:taxon-name></italic>, <italic><tp:taxon-name>Propalticus</tp:taxon-name></italic> and <italic><tp:taxon-name>Laemophloeus</tp:taxon-name></italic>. <xref ref-type="bibr" rid="B185">Leschen et al. (2012)</xref> used a restricted data set adopted from the <xref ref-type="bibr" rid="B176">Lawrence et al. (2011)</xref> study and found <tp:taxon-name>Cleroidea</tp:taxon-name> monophyletic but <tp:taxon-name>Trogossitidae</tp:taxon-name> polyphyletic: <italic><tp:taxon-name>Rentonellum</tp:taxon-name></italic> was a part of the melyrid group and <italic><tp:taxon-name>Thymalus</tp:taxon-name></italic> formed a sister group to all the remaining cleroids. The latter authors also suggested that the subfamily <tp:taxon-name>Rentoniinae</tp:taxon-name> be re-established. It is beyond the scope of the work in hand to assess this matter; it was prepared “in-group”, without using the extensive cucujiform outgroups. The morphological evidence used in the both above papers indicates the need to check <tp:taxon-name>Thymalini</tp:taxon-name> classification again, in the context of the wider cucujiform dataset, using molecular data. A new species of “<italic><tp:taxon-name>Rentonium</tp:taxon-name></italic>-group” has recently been discovered in South Africa (<xref ref-type="bibr" rid="B185">Leschen et al. 2012</xref>). Further new species is just described by <xref ref-type="bibr" rid="B90">Gimmel and Leschen (in press)</xref> together with its associated larva. It appears that the features of this larval record confirm Crowson’s earlier identification of the rentoniine larva from New Zealand (<xref ref-type="bibr" rid="B46">Crowson 1966</xref>).</p><p>Since the extinct Mesozoic genera <italic><tp:taxon-name>Meligethiella</tp:taxon-name></italic> and <italic><tp:taxon-name>Ostomalynus</tp:taxon-name></italic> are excluded from <tp:taxon-name>Thymalini</tp:taxon-name>, <tp:taxon-name>Peltinae</tp:taxon-name> and <tp:taxon-name>Trogossitidae</tp:taxon-name> herein, the synonymization of the subfamily <tp:taxon-name>Meligethiellinae</tp:taxon-name> is not valid henceforth and the taxon should not be further listed in synonymy of the tribe <tp:taxon-name>Thymalini</tp:taxon-name>.</p><!--PageBreak--></tp:treatment-sec><tp:treatment-sec sec-type="Key to genera"><title>Key to genera</title><p>(<italic><tp:taxon-name>Globorentonium</tp:taxon-name></italic> Lawrence &amp; Ślipiński, 2013 not included)</p><table-wrap content-type="key" position="anchor" orientation="portrait"><table><tbody><tr><td rowspan="1" colspan="1">1</td><td rowspan="1" colspan="1">Body convex but not conglobate; elytra with conspicuous punctation</td><td rowspan="1" colspan="1">2</td></tr><tr><td rowspan="1" colspan="1">–</td><td rowspan="1" colspan="1">Body conglobate; elytra without sculpture (smooth) or with very fine irregular punctures or shagreened</td><td rowspan="1" colspan="1">3</td></tr><tr><td rowspan="1" colspan="1">2</td><td rowspan="1" colspan="1">Body extremely bulged; head including eyes covered by pronotum when viewed from above (only clypeus and labrum visible); larger species (about 4–7 mm)</td><td rowspan="1" colspan="1"><italic><tp:taxon-name>Thymalus</tp:taxon-name></italic></td></tr><tr><td rowspan="1" colspan="1">–</td><td rowspan="1" colspan="1">Body convex but not extremely bulged; head protruding (not covered by pronotum when viewed from above); smaller species (about 2.5 mm)</td><td rowspan="1" colspan="1"><italic><tp:taxon-name>Protopeltis</tp:taxon-name></italic></td></tr><tr><td rowspan="1" colspan="1">3</td><td rowspan="1" colspan="1">Elytra with light and dark spots; pubescence formed by short decumbent and long erect hairs</td><td rowspan="1" colspan="1"><italic><tp:taxon-name>Australiodes</tp:taxon-name></italic></td></tr><tr><td rowspan="1" colspan="1">–</td><td rowspan="1" colspan="1">Elytra unicolorous, without spots; pubescence absent or made up of short hairs only</td><td rowspan="1" colspan="1">4</td></tr><tr><td rowspan="1" colspan="1">4</td><td rowspan="1" colspan="1">Elytra smooth, without pubescence, strongly involute; middle tibiae with row of spines at apex; wingless</td><td rowspan="1" colspan="1"><italic><tp:taxon-name>Rentonellum</tp:taxon-name></italic></td></tr><tr><td rowspan="1" colspan="1">–</td><td rowspan="1" colspan="1">Elytra pubescent, not involute; middle tibiae probably without row of spines at apex; mostly winged</td><td rowspan="1" colspan="1">5</td></tr><tr><td rowspan="1" colspan="1">5</td><td rowspan="1" colspan="1">Middle coxal cavities widely separated; ventrites II–V with deeply transversely impressed anterior margins; last antennal segment transverse and truncate at apex; pubescence of elytra with shot-silk effect</td><td rowspan="1" colspan="1"><italic><tp:taxon-name>Parentonium</tp:taxon-name></italic></td></tr><tr><td rowspan="1" colspan="1">–</td><td rowspan="1" colspan="1">Middle coxal cavities narrowly separated; ventrites II–V with or without weakly impressed anterior margins; last antennal segment not truncate at apex; pubescence of elytra sparse, directed backwards, without shot-silk effect</td><td rowspan="1" colspan="1">6</td></tr><tr><td rowspan="1" colspan="1">6</td><td rowspan="1" colspan="1">Head strongly transverse; front margin of clypeus with marked emargination; first ventrite with median keel at least in front; ventrites II–IV each with transverse line of strong backward-projecting setae near its hind border</td><td rowspan="1" colspan="1"><italic><tp:taxon-name>Rentonidium</tp:taxon-name></italic></td></tr><tr><td rowspan="1" colspan="1">–</td><td rowspan="1" colspan="1">Head not transverse or only slightly so; front margin of clypeus almost straight; first ventrite without median keel; ventrites II–IV without such apical lines of setae</td><td rowspan="1" colspan="1"><italic><tp:taxon-name>Rentonium</tp:taxon-name></italic></td></tr></tbody></table></table-wrap></tp:treatment-sec><ref-list><ref id="B46"><mixed-citation xmlns:xlink="http://www.w3.org/1999/xlink" xlink:type="simple"><person-group><name name-style="western"><surname>Crowson</surname><given-names>RA</given-names></name></person-group> (<year>1966</year>) <article-title>Further observations on Peltidae (Coleoptera: Cleroidea), with definitions of a new subfamily and of four new genera.</article-title><source>Proceedings of the Royal entomological Society of London</source><volume>35</volume>: <fpage>119</fpage>-<lpage>127</lpage>.</mixed-citation></ref><ref id="B176"><mixed-citation xmlns:xlink="http://www.w3.org/1999/xlink" xlink:type="simple"><person-group><name name-style="western"><surname>Lawrence</surname><given-names>JF</given-names></name><name name-style="western"><surname>Ślipiński</surname><given-names>A</given-names></name><name name-style="western"><surname>Seago</surname><given-names>SE</given-names></name><name name-style="western"><surname>Thayer</surname><given-names>MK</given-names></name><name name-style="western"><surname>Newton</surname><given-names>AF</given-names></name><name name-style="western"><surname>Marvaldi</surname><given-names>AE</given-names></name></person-group> (<year>2011</year>) <article-title>Phylogeny of the Coleoptera based on morphological characters of adults and larvae.</article-title><source>Annales Zoologici</source><volume>61</volume>: <fpage>1</fpage>-<lpage>217</lpage>. doi: <ext-link ext-link-type="uri" xlink:href="http://dx.doi.org/10.3161/000345411X576725" xlink:type="simple">10.3161/000345411X576725</ext-link></mixed-citation></ref><ref id="B185"><mixed-citation xmlns:xlink="http://www.w3.org/1999/xlink" xlink:type="simple"><person-group><name name-style="western"><surname>Leschen</surname><given-names>RAB</given-names></name><name name-style="western"><surname>Lawrence</surname><given-names>JF</given-names></name><name name-style="western"><surname>Ślipiński</surname><given-names>AS</given-names></name><name name-style="western"><surname>Gimmel</surname><given-names>M</given-names></name></person-group> (<year>2012</year>) <article-title>Phylogenetic relationships of Cleroidea.</article-title><conf-name>XXIVth International Congress of Entomology</conf-name>, <conf-date>August 19–25, 2012</conf-date>, <conf-loc>Daegu, Korea</conf-loc>.</mixed-citation></ref><ref id="B90"><mixed-citation xmlns:xlink="http://www.w3.org/1999/xlink" xlink:type="simple"><person-group><name name-style="western"><surname>Gimmel</surname><given-names>M</given-names></name><name name-style="western"><surname>Leschen</surname><given-names>RA B</given-names></name></person-group> (<year>in press</year>) <article-title>A new species of mycophagous <italic>Rentonium</italic> (Coleoptera: Cleroidea: Trogossitidae) based on larvae and adults, and a catalogue of Rentoniinae.</article-title><source>Journal of Natural History.</source></mixed-citation></ref></ref-list></tp:taxon-treatment>
