# Supplementary material for: Trogossitidae: A review of the beetle family, with a catalogue and keys
Source: Zookeys. 2013 Dec 31;(366):1–194. doi: 10.3897/zookeys.366.6172 (PMC3890666; doi:10.3897/zookeys.366.6172)
Supplement: XML Treatment for Australiodes [file zookeys.366.6172-treatment51.xml]

<!DOCTYPE tp:taxon-treatment
  PUBLIC "-//TaxonX//DTD Taxonomic Treatment Publishing DTD v0 20100105//EN" "tax-treatment-NSO.dtd">
<tp:taxon-treatment xmlns:tp="http://www.plazi.org/taxpub"><tp:treatment-meta><mixed-citation publication-type="journal"><person-group><name><surname>Kolibáč</surname><given-names>Jiří</given-names></name></person-group><article-title>Trogossitidae: A review of the beetle family,  with a catalogue and keys</article-title><source>Zookeys</source><day>31</day><month>12</month><year>2013</year><volume>2013</volume><issue>366</issue><fpage>1</fpage><lpage>194</lpage><pub-id pub-id-type="doi">10.3897/zookeys.366.6172</pub-id></mixed-citation></tp:treatment-meta><tp:nomenclature><label>Genus</label><tp:taxon-name>
                                <tp:taxon-name-part taxon-name-part-type="genus">Australiodes</tp:taxon-name-part>
                                <object-id xmlns:xlink="http://www.w3.org/1999/xlink" xlink:type="simple">http://species-id.net/wiki/Australiodes</object-id>
                            </tp:taxon-name><tp:taxon-authority>Endrödy-Younga, 1960</tp:taxon-authority><xref ref-type="fig" rid="F10m">Map 10</xref><tp:nomenclature-citation-list><tp:nomenclature-citation><tp:taxon-name>Liodidae</tp:taxon-name><comment> Endrödy-Younga, S. 1960: 239 [<italic>sub</italic>  ]</comment></tp:nomenclature-citation></tp:nomenclature-citation-list></tp:nomenclature><tp:treatment-sec sec-type="Type species"><title>Type species:</title><p><italic><tp:taxon-name>Clambus vestitus</tp:taxon-name></italic> Broun, 1886 [by monotypy]</p><p>Crowson, R. A. 1966: 120 (transferred from <tp:taxon-name>Liodidae</tp:taxon-name> to <tp:taxon-name>Trogossitidae</tp:taxon-name>: <tp:taxon-name>Peltinae</tp:taxon-name>). Kolibáč, J. 2005: 47. Kolibáč, J. 2006: 116 (phylogeny)</p><!--PageBreak--></tp:treatment-sec><tp:treatment-sec sec-type="Description"><title>Description.</title><p>Body size: 1.4 mm. Body shape conglobate. Frons: longitudinal groove or depression absent. Cranium ventrally: tufts of long setae at sides absent. Eyes number: two. Lacinial hooks absent. Galea: shape partially fused with lacinia. Galea: ciliate setae absent. Mediostipes-Lacinia fused together. Labrum-Cranium not fused. Front coxal cavities externally open, internally closed. Pronotum subquadrate. Elytra: long hairs absent. Tegmen composed of a single unit (<xref ref-type="bibr" rid="B145">Kolibáč 2005</xref>).</p><p>“<italic>Maxilla with galea and lacinia largely fused; erect setae among pubescence of upper surface; metendosternite with elongate oblique arms, without lamina; elytra with pattern of light and dark patches</italic>” (ex <xref ref-type="bibr" rid="B46">Crowson 1966</xref>).</p></tp:treatment-sec><tp:treatment-sec sec-type="Biology"><title>Biology.</title><p>Adults were collected by <xref ref-type="bibr" rid="B46">Crowson (1966</xref>: 123) “<italic>in</italic> <tp:taxon-name>Leucopogon</tp:taxon-name> <italic>flowers and on male catkins of the introduced</italic> <tp:taxon-name>Pinus insignis</tp:taxon-name><italic>. Adults were also found under loose bark of a dead</italic> <tp:taxon-name>Hoheria</tp:taxon-name>.” [...] “<italic>Adults doubtless feed on pollen, as shown by the gut-contents of a dissected specimen; the breeding sites are probably somewhere about dead trees...</italic>” <xref ref-type="bibr" rid="B46">Crowson (1966)</xref>.</p></tp:treatment-sec><tp:treatment-sec sec-type="Distribution"><title>Distribution.</title><p>New Zealand: Port Nicholson, Wellington; Waipoua State Forest, Northland; Western Hills, Whangarei.</p><fig id="F10m" position="float" orientation="portrait"><label>Map 10.</label><caption><p>A distribution of the tribe <tp:taxon-name>Thymalini</tp:taxon-name> including <italic><tp:taxon-name>Rentonium</tp:taxon-name></italic>-group.</p></caption><graphic xmlns:xlink="http://www.w3.org/1999/xlink" xlink:href="ZooKeys-366-001-g020.jpg" position="float" orientation="portrait" xlink:type="simple"/></fig></tp:treatment-sec><tp:treatment-sec sec-type="Species"><title>Species:</title><p><italic><tp:taxon-name>Australiodes vestitus</tp:taxon-name></italic> Broun, 1886; New Zealand (varA)</p><p>Crowson, R. A. 1966: 120. Endrödy-Younga, S. 1960: 239 (<tp:taxon-name>Liodidae</tp:taxon-name>). Kolibáč, J. 2005: 47</p><!--PageBreak--></tp:treatment-sec><ref-list><ref id="B145"><mixed-citation xmlns:xlink="http://www.w3.org/1999/xlink" xlink:type="simple"><person-group><name name-style="western"><surname>Kolibáč</surname><given-names>J</given-names></name></person-group> (<year>2005</year>) <article-title>A review of the Trogositidae. Part 1: Morphology of the genera (Coleoptera, Cleroidea).</article-title><source>Entomologica Basiliensia et Collectionis Frey</source><volume>27</volume>: <fpage>39</fpage>-<lpage>159</lpage>.</mixed-citation></ref><ref id="B46"><mixed-citation xmlns:xlink="http://www.w3.org/1999/xlink" xlink:type="simple"><person-group><name name-style="western"><surname>Crowson</surname><given-names>RA</given-names></name></person-group> (<year>1966</year>) <article-title>Further observations on Peltidae (Coleoptera: Cleroidea), with definitions of a new subfamily and of four new genera.</article-title><source>Proceedings of the Royal entomological Society of London</source><volume>35</volume>: <fpage>119</fpage>-<lpage>127</lpage>.</mixed-citation></ref></ref-list></tp:taxon-treatment>
