# Supplementary material for: Trogossitidae: A review of the beetle family, with a catalogue and keys
Source: Zookeys. 2013 Dec 31;(366):1–194. doi: 10.3897/zookeys.366.6172 (PMC3890666; doi:10.3897/zookeys.366.6172)
Supplement: XML Treatment for Parentonium [file zookeys.366.6172-treatment53.xml]

<!DOCTYPE tp:taxon-treatment
  PUBLIC "-//TaxonX//DTD Taxonomic Treatment Publishing DTD v0 20100105//EN" "tax-treatment-NSO.dtd">
<tp:taxon-treatment xmlns:tp="http://www.plazi.org/taxpub"><tp:treatment-meta><mixed-citation publication-type="journal"><person-group><name><surname>Kolibáč</surname><given-names>Jiří</given-names></name></person-group><article-title>Trogossitidae: A review of the beetle family,  with a catalogue and keys</article-title><source>Zookeys</source><day>31</day><month>12</month><year>2013</year><volume>2013</volume><issue>366</issue><fpage>1</fpage><lpage>194</lpage><pub-id pub-id-type="doi">10.3897/zookeys.366.6172</pub-id></mixed-citation></tp:treatment-meta><tp:nomenclature><label>Genus</label><tp:taxon-name>
                                <tp:taxon-name-part taxon-name-part-type="genus">Parentonium</tp:taxon-name-part>
                                <object-id xmlns:xlink="http://www.w3.org/1999/xlink" xlink:type="simple">http://species-id.net/wiki/Parentonium</object-id>
                            </tp:taxon-name><tp:taxon-authority>Crowson, 1970</tp:taxon-authority><xref ref-type="fig" rid="F10m">Map 10</xref><tp:nomenclature-citation-list><tp:nomenclature-citation><tp:taxon-name>Parentonium</tp:taxon-name><comment> Crowson, R. A. 1970: 6.</comment></tp:nomenclature-citation></tp:nomenclature-citation-list></tp:nomenclature><tp:treatment-sec sec-type="Type species"><title>Type species.</title><p><italic><tp:taxon-name>Rentonium magnum</tp:taxon-name></italic> Crowson, 1966 [by original designation]</p><p>Kolibáč, J. 2005: 76. Kolibáč, J. 2006: 116 (phylogeny)</p></tp:treatment-sec><tp:treatment-sec sec-type="Description"><title>Description.</title><p>Body size: 1.3–2.0 mm. Body shape conglobate. Gular sutures wide, subparallel. Frontoclypeal suture present. Frons: longitudinal groove or depression absent. Cranium ventrally: tufts of long setae at sides absent. Submentum of males: ctenidium absent. Antennal groove present. Eyes: size large, lateral. Eyes number: two. Epicranial acumination absent. Lacinial hooks absent. Galea: shape partially fused with lacinia. Galea: ciliate setae absent. Mediostipes-Lacinia fused together. Palpifer: outer edge denticulate. Front coxal cavities externally open, in<!--PageBreak-->ternally closed. Pronotum transverse. Elytra: long hairs absent. Epipleuron wide. Elytral interlocking mechanism absent, scales absent. Front tibiae: spines along side reduced. Claws: denticle absent.</p></tp:treatment-sec><tp:treatment-sec sec-type="Biology"><title>Biology.</title><p><italic><tp:taxon-name>Parentonium australicum</tp:taxon-name></italic> was found under the bark of a fallen <italic><tp:taxon-name>Nothofagus</tp:taxon-name></italic> trunk at an altitude of about 1200 m. <italic><tp:taxon-name>Parentonium magnum</tp:taxon-name></italic> was collected in mixed leaf-litter at about 250 m (<xref ref-type="bibr" rid="B46">Crowson 1966</xref>). It is presumed that the species are fungivorous.</p></tp:treatment-sec><tp:treatment-sec sec-type="Distribution"><title>Distribution.</title><p>Australia: Queensland, Lamington National Park; New Zealand: Grampian Hill, Nelson.</p></tp:treatment-sec><tp:treatment-sec sec-type="Species"><title>Species:</title><p><italic><tp:taxon-name>Parentonium australicum</tp:taxon-name></italic> Crowson, 1970; Australia: Queensland (RAC)</p><p>Crowson, R. A. 1970: 6</p><p><italic><tp:taxon-name>Parentonium magnum</tp:taxon-name></italic> Crowson, 1966; New Zealand (RAC)</p><p>Crowson, R. A. 1966: 121 (<italic><tp:taxon-name>Rentonium</tp:taxon-name></italic>). Crowson, R. A. 1970: 6 (<italic><tp:taxon-name>Parentonium</tp:taxon-name></italic>, combination). Kolibáč, J. 2005: 76</p></tp:treatment-sec><tp:treatment-sec><!--Section generated to contain objects referenced in tp:taxon-treatment.--><fig id="F10m" position="float" orientation="portrait"><label>Map 10.</label><caption><p>A distribution of the tribe <tp:taxon-name>Thymalini</tp:taxon-name> including <italic><tp:taxon-name>Rentonium</tp:taxon-name></italic>-group.</p></caption><graphic xmlns:xlink="http://www.w3.org/1999/xlink" xlink:href="ZooKeys-366-001-g020.jpg" position="float" orientation="portrait" xlink:type="simple"/></fig></tp:treatment-sec><ref-list><ref id="B46"><mixed-citation xmlns:xlink="http://www.w3.org/1999/xlink" xlink:type="simple"><person-group><name name-style="western"><surname>Crowson</surname><given-names>RA</given-names></name></person-group> (<year>1966</year>) <article-title>Further observations on Peltidae (Coleoptera: Cleroidea), with definitions of a new subfamily and of four new genera.</article-title><source>Proceedings of the Royal entomological Society of London</source><volume>35</volume>: <fpage>119</fpage>-<lpage>127</lpage>.</mixed-citation></ref></ref-list></tp:taxon-treatment>
