# Supplementary material for: Trogossitidae: A review of the beetle family, with a catalogue and keys
Source: Zookeys. 2013 Dec 31;(366):1–194. doi: 10.3897/zookeys.366.6172 (PMC3890666; doi:10.3897/zookeys.366.6172)
Supplement: XML Treatment for Protopeltis [file zookeys.366.6172-treatment54.xml]

<!DOCTYPE tp:taxon-treatment
  PUBLIC "-//TaxonX//DTD Taxonomic Treatment Publishing DTD v0 20100105//EN" "tax-treatment-NSO.dtd">
<tp:taxon-treatment xmlns:tp="http://www.plazi.org/taxpub"><tp:treatment-meta><mixed-citation publication-type="journal"><person-group><name><surname>Kolibáč</surname><given-names>Jiří</given-names></name></person-group><article-title>Trogossitidae: A review of the beetle family,  with a catalogue and keys</article-title><source>Zookeys</source><day>31</day><month>12</month><year>2013</year><volume>2013</volume><issue>366</issue><fpage>1</fpage><lpage>194</lpage><pub-id pub-id-type="doi">10.3897/zookeys.366.6172</pub-id></mixed-citation></tp:treatment-meta><tp:nomenclature><label>Genus</label><tp:taxon-name>
                                <tp:taxon-name-part taxon-name-part-type="genus">Protopeltis</tp:taxon-name-part>
                                <object-id xmlns:xlink="http://www.w3.org/1999/xlink" xlink:type="simple">http://species-id.net/wiki/Protopeltis</object-id>
                            </tp:taxon-name><tp:taxon-authority>Crowson, 1964</tp:taxon-authority><xref ref-type="fig" rid="F9">Fig. 9</xref><xref ref-type="fig" rid="F10m">; Map 10</xref><tp:nomenclature-citation-list><tp:nomenclature-citation><tp:taxon-name>Protopeltis</tp:taxon-name><comment> Crowson, R. A. 1964a: 287, 295.</comment></tp:nomenclature-citation></tp:nomenclature-citation-list></tp:nomenclature><tp:treatment-sec sec-type="Type species"><title>Type species.</title><p><italic><tp:taxon-name>Grynoma viridescens</tp:taxon-name></italic> Broun, 1886 [by original designation]</p><p>Crowson, R. A. 1964a: 295. Crowson, R. A. 1966: 120. Kolibáč, J. 2005: 79. Kolibáč, J. 2006: 111 (phylogeny)</p></tp:treatment-sec><tp:treatment-sec sec-type="Description"><title>Description.</title><p>Body size: about 2.5 mm. Body shape flat. Gular sutures wide, subparallel. Frontoclypeal suture absent. Frons: longitudinal groove or depression absent. Cranium ventrally: tufts of long setae at sides absent. Submentum: ctenidium absent. Antennal groove present. Eyes: size large, lateral. Eyes number: two. Lacinial hooks: three. Galea: shape elongate. Galea: ciliate setae absent. Palpifer: outer edge even. Mandibular apical teeth number: two, horizontally situated. Mola present. Penicillus (at base) absent. Pubescence above mola or cutting edge present. Ventral furrow present. Basal notch moderate. Labrum-Cranium not fused. Ligula: ciliate setae absent. Ligula membranous, not retroflexed. Antenna 11-segmented. Antennal club symmetrical, sensorial fields absent. Front coxal cavities externally open, internally open. Pronotum transverse. Middle coxal cavities open. Elytra: long hairs absent. Epipleuron moderate. Elytral interlocking mechanism absent, carinae reduced. Elytral punctation irregular, scales absent. Wing: radial cell oblong (or reduced), wedge cell absent, cross vein MP3-4 absent, cross vein AA1+2-3+4 absent. Front tibiae: spines along side moderate. Claws: denticle absent. Tegmen composed of two parts.</p><p>Larva: Frontal arms curved (cucujoid). Epicranial stem present. Endocarina present. Gular sutures conspicuous, parallel. Gula: anterior apodemes present. Paragular <!--PageBreak-->sclerites absent. Hypostomal rods absent. Stemmata number: five. Mandibular apical teeth number: two, horizontally situated. Lacinia mandibulae tridentate. Mola absent. Maxillary palpi 3-segmented. Palpifer present. Pedunculate seta absent. Mala simple. Mala: bidentate protrusion present. Cardo-Stipes not fused. Cardo: size much smaller than stipes. Labial palpi 2-segmented. Prementum in single part, anterior margin even. Antennal joints 1, 2 transverse. Sensory appendix larger than half of joint 3. Thoracic sclerites pattern (dorsally) 1-2-2. Thoracic sclerites pattern (ventrally) 1+0+0. Trochanter triangular. Abdominal segment IX not divided. Tergite IX flat. Urogomphi present, hooked; median process absent.</p></tp:treatment-sec><tp:treatment-sec sec-type="Biology"><title>Biology.</title><p>Larvae of <italic><tp:taxon-name>Protopeltis viridescens</tp:taxon-name></italic> were collected, according to Crowson’s note, at “<italic>fungusy bark of dead</italic> <tp:taxon-name>Nothofagus</tp:taxon-name>”. The adult gut he examined contained “<italic>abundant fungal material</italic>”, determined as “<italic>probably</italic> <tp:taxon-name>Hymenochaete</tp:taxon-name> <italic>sp.</italic>” (<xref ref-type="bibr" rid="B44">Crowson 1964a</xref>). Larva and adult are probably fungivorous.</p></tp:treatment-sec><tp:treatment-sec sec-type="Distribution"><title>Distribution.</title><p>New Zealand (for example, Arthur’s Pass National Park).</p></tp:treatment-sec><tp:treatment-sec sec-type="Species"><title>Species:</title><p><italic><tp:taxon-name>Protopeltis pulchella</tp:taxon-name></italic> Broun, 1915; New Zealand (RAC)</p><p>Broun, T. 1915: 314 (<italic><tp:taxon-name>Promanus</tp:taxon-name></italic>). Crowson, R. A. 1964a: 289</p><p><italic><tp:taxon-name>Protopeltis viridescens</tp:taxon-name></italic> Broun, 1886; New Zealand (RAC)</p><p>Léveillé, A. 1910: 29 (<italic><tp:taxon-name>Grynoma</tp:taxon-name></italic>). Crowson, R. A. 1964a: 290 (larva). Iablokoff-Khnzorian, S. M. 1975: 147. Kolibáč, J. 2005: 78. Kolibáč, J. 2006: 109</p></tp:treatment-sec><tp:treatment-sec><!--Section generated to contain objects referenced in tp:taxon-treatment.--><fig id="F9" position="float" orientation="portrait"><label>Figure 9.</label><caption><p><bold>A</bold> <italic><tp:taxon-name>Peltis</tp:taxon-name></italic> (syn. <italic><tp:taxon-name>Zimioma</tp:taxon-name></italic>, <italic><tp:taxon-name>Ostoma</tp:taxon-name></italic>) <italic>grossa</italic> <bold>B</bold> <italic><tp:taxon-name>Peltis</tp:taxon-name></italic> (syn. <italic><tp:taxon-name>Ostoma</tp:taxon-name></italic>) <italic>ferruginea</italic> <bold>C</bold> <italic><tp:taxon-name>Colydiopeltis loebli</tp:taxon-name></italic> <bold>D</bold> <italic><tp:taxon-name>Colydiopeltis compactum</tp:taxon-name></italic> <bold>E</bold> <italic><tp:taxon-name>Colydiopeltis burckhardti</tp:taxon-name></italic> <bold>F</bold> <italic><tp:taxon-name>Parapeltis australicum</tp:taxon-name></italic> <bold>G</bold> <italic><tp:taxon-name>Protopeltis viridescens</tp:taxon-name></italic> <bold>H</bold> <italic>cf.</italic> <italic><tp:taxon-name>Globorentonium plaumanni</tp:taxon-name></italic>, Brazil (<bold>1–3</bold>: three different specimens from the same locality).</p></caption><graphic xmlns:xlink="http://www.w3.org/1999/xlink" xlink:href="ZooKeys-366-001-g015.jpg" position="float" orientation="portrait" xlink:type="simple"/></fig><fig id="F10m" position="float" orientation="portrait"><label>Map 10.</label><caption><p>A distribution of the tribe <tp:taxon-name>Thymalini</tp:taxon-name> including <italic><tp:taxon-name>Rentonium</tp:taxon-name></italic>-group.</p></caption><graphic xmlns:xlink="http://www.w3.org/1999/xlink" xlink:href="ZooKeys-366-001-g020.jpg" position="float" orientation="portrait" xlink:type="simple"/></fig></tp:treatment-sec><ref-list><ref id="B44"><mixed-citation xmlns:xlink="http://www.w3.org/1999/xlink" xlink:type="simple"><person-group><name name-style="western"><surname>Crowson</surname><given-names>RA</given-names></name></person-group> (<year>1964a</year>) <article-title>A review of the classification of Cleroidea (Coleoptera), with descriptions of two genera of Peltidae and of several new larval types.</article-title><source>Transaction of the Royal entomological Society of London</source><volume>116</volume>: <fpage>275</fpage>-<lpage>327</lpage>.</mixed-citation></ref></ref-list></tp:taxon-treatment>
