# Supplementary material for: Trogossitidae: A review of the beetle family, with a catalogue and keys
Source: Zookeys. 2013 Dec 31;(366):1–194. doi: 10.3897/zookeys.366.6172 (PMC3890666; doi:10.3897/zookeys.366.6172)
Supplement: XML Treatment for Rentonidium [file zookeys.366.6172-treatment56.xml]

<!DOCTYPE tp:taxon-treatment
  PUBLIC "-//TaxonX//DTD Taxonomic Treatment Publishing DTD v0 20100105//EN" "tax-treatment-NSO.dtd">
<tp:taxon-treatment xmlns:tp="http://www.plazi.org/taxpub"><tp:treatment-meta><mixed-citation publication-type="journal"><person-group><name><surname>Kolibáč</surname><given-names>Jiří</given-names></name></person-group><article-title>Trogossitidae: A review of the beetle family,  with a catalogue and keys</article-title><source>Zookeys</source><day>31</day><month>12</month><year>2013</year><volume>2013</volume><issue>366</issue><fpage>1</fpage><lpage>194</lpage><pub-id pub-id-type="doi">10.3897/zookeys.366.6172</pub-id></mixed-citation></tp:treatment-meta><tp:nomenclature><label>Genus</label><tp:taxon-name>
                                <tp:taxon-name-part taxon-name-part-type="genus">Rentonidium</tp:taxon-name-part>
                                <object-id xmlns:xlink="http://www.w3.org/1999/xlink" xlink:type="simple">http://species-id.net/wiki/Rentonidium</object-id>
                            </tp:taxon-name><tp:taxon-authority>Crowson, 1966</tp:taxon-authority><xref ref-type="fig" rid="F9">Figs 9</xref><xref ref-type="fig" rid="F17">, 17</xref><xref ref-type="fig" rid="F10m">; Map 10</xref><tp:nomenclature-citation-list><tp:nomenclature-citation><tp:taxon-name>Rentonidium</tp:taxon-name><comment> Crowson, R. A. 1966: 123.</comment></tp:nomenclature-citation></tp:nomenclature-citation-list></tp:nomenclature><tp:treatment-sec sec-type="Type species"><title>Type species.</title><p><italic><tp:taxon-name>Rentonidium costiventris</tp:taxon-name></italic> Crowson, 1966 [by original designation and monotypy]</p><p>Kolibáč, J. 2005: 81. Kolibáč, J. 2006: 116 (phylogeny)</p></tp:treatment-sec><tp:treatment-sec sec-type="Description"><title>Description</title><p>(according to <xref ref-type="bibr" rid="B46">Crowson 1966</xref>, modified). Body size: 1.3 mm. Adult: Body conglobate. General form short ovate and very convex, Byrrhid-like; length not more than 2 mm. Head strongly transverse; front margin of clypeus with a marked emargination; galea and lacinia separate; lacinia without spines or hooks; no erect setae on upper body surface; metendosternite with slender lamina. Front coxal cavities internally closed, coxae very elongate, separated by a very narrow process; first ventrite with a median keel at least in front; ventrites II–IV each with a transverse line of strong backward-projecting setae near its hind border; tegmen undivided.</p></tp:treatment-sec><tp:treatment-sec sec-type="Biology"><title>Biology.</title><p>Collected in “<italic>male flower of</italic> <tp:taxon-name>Pinus insignis</tp:taxon-name>” (<xref ref-type="bibr" rid="B46">Crowson 1966</xref>). Probably feeding on pollen grains as do the adults of <italic><tp:taxon-name>Australiodes</tp:taxon-name></italic>.</p></tp:treatment-sec><tp:treatment-sec sec-type="Distribution"><title>Distribution.</title><p>New Zealand: Northland, Waipoua State Forest.</p></tp:treatment-sec><tp:treatment-sec sec-type="Species"><title>Species:</title><p><italic><tp:taxon-name>Rentonidium costiventris</tp:taxon-name></italic> Crowson, 1966; New Zealand (RAC)</p><p>Crowson, R. A. 1966: 123. Kolibáč, J. 2005: 81</p><!--PageBreak--></tp:treatment-sec><tp:treatment-sec><!--Section generated to contain objects referenced in tp:taxon-treatment.--><fig id="F9" position="float" orientation="portrait"><label>Figure 9.</label><caption><p><bold>A</bold> <italic><tp:taxon-name>Peltis</tp:taxon-name></italic> (syn. <italic><tp:taxon-name>Zimioma</tp:taxon-name></italic>, <italic><tp:taxon-name>Ostoma</tp:taxon-name></italic>) <italic>grossa</italic> <bold>B</bold> <italic><tp:taxon-name>Peltis</tp:taxon-name></italic> (syn. <italic><tp:taxon-name>Ostoma</tp:taxon-name></italic>) <italic>ferruginea</italic> <bold>C</bold> <italic><tp:taxon-name>Colydiopeltis loebli</tp:taxon-name></italic> <bold>D</bold> <italic><tp:taxon-name>Colydiopeltis compactum</tp:taxon-name></italic> <bold>E</bold> <italic><tp:taxon-name>Colydiopeltis burckhardti</tp:taxon-name></italic> <bold>F</bold> <italic><tp:taxon-name>Parapeltis australicum</tp:taxon-name></italic> <bold>G</bold> <italic><tp:taxon-name>Protopeltis viridescens</tp:taxon-name></italic> <bold>H</bold> <italic>cf.</italic> <italic><tp:taxon-name>Globorentonium plaumanni</tp:taxon-name></italic>, Brazil (<bold>1–3</bold>: three different specimens from the same locality).</p></caption><graphic xmlns:xlink="http://www.w3.org/1999/xlink" xlink:href="ZooKeys-366-001-g015.jpg" position="float" orientation="portrait" xlink:type="simple"/></fig><fig id="F17" position="float" orientation="portrait"><label>Figure 17.</label><caption><p><bold>A–B</bold> “<italic><tp:taxon-name>Rentonellum</tp:taxon-name></italic>” <italic>loebli</italic> (<bold>A</bold> ventral surface <bold>B</bold> prosternal intercoxal process) <bold>C</bold> <italic>cf. Globorentonium plaumanni</italic>, Brazil (<bold>C</bold> ventral surface <bold>D</bold> pro- and mesothorax ventrally <bold>E</bold> head ventrally <bold>F</bold> detail of mouthparts <bold>G</bold> protibia with tarsus <bold>H</bold> mesotibia with tarsus).</p></caption><graphic xmlns:xlink="http://www.w3.org/1999/xlink" xlink:href="ZooKeys-366-001-g030.jpg" position="float" orientation="portrait" xlink:type="simple"/></fig><fig id="F10m" position="float" orientation="portrait"><label>Map 10.</label><caption><p>A distribution of the tribe <tp:taxon-name>Thymalini</tp:taxon-name> including <italic><tp:taxon-name>Rentonium</tp:taxon-name></italic>-group.</p></caption><graphic xmlns:xlink="http://www.w3.org/1999/xlink" xlink:href="ZooKeys-366-001-g020.jpg" position="float" orientation="portrait" xlink:type="simple"/></fig></tp:treatment-sec><ref-list><ref id="B46"><mixed-citation xmlns:xlink="http://www.w3.org/1999/xlink" xlink:type="simple"><person-group><name name-style="western"><surname>Crowson</surname><given-names>RA</given-names></name></person-group> (<year>1966</year>) <article-title>Further observations on Peltidae (Coleoptera: Cleroidea), with definitions of a new subfamily and of four new genera.</article-title><source>Proceedings of the Royal entomological Society of London</source><volume>35</volume>: <fpage>119</fpage>-<lpage>127</lpage>.</mixed-citation></ref></ref-list></tp:taxon-treatment>
