# Supplementary material for: Trogossitidae: A review of the beetle family, with a catalogue and keys
Source: Zookeys. 2013 Dec 31;(366):1–194. doi: 10.3897/zookeys.366.6172 (PMC3890666; doi:10.3897/zookeys.366.6172)
Supplement: XML Treatment for Thymalus [file zookeys.366.6172-treatment58.xml]

<!DOCTYPE tp:taxon-treatment
  PUBLIC "-//TaxonX//DTD Taxonomic Treatment Publishing DTD v0 20100105//EN" "tax-treatment-NSO.dtd">
<tp:taxon-treatment xmlns:tp="http://www.plazi.org/taxpub"><tp:treatment-meta><mixed-citation publication-type="journal"><person-group><name><surname>Kolibáč</surname><given-names>Jiří</given-names></name></person-group><article-title>Trogossitidae: A review of the beetle family,  with a catalogue and keys</article-title><source>Zookeys</source><day>31</day><month>12</month><year>2013</year><volume>2013</volume><issue>366</issue><fpage>1</fpage><lpage>194</lpage><pub-id pub-id-type="doi">10.3897/zookeys.366.6172</pub-id></mixed-citation></tp:treatment-meta><tp:nomenclature><label>Genus</label><tp:taxon-name>
                                <tp:taxon-name-part taxon-name-part-type="genus">Thymalus</tp:taxon-name-part>
                                <object-id xmlns:xlink="http://www.w3.org/1999/xlink" xlink:type="simple">http://species-id.net/wiki/Thymalus</object-id>
                            </tp:taxon-name><tp:taxon-authority>Latreille, 1802</tp:taxon-authority><xref ref-type="fig" rid="F10">Figs 10</xref><xref ref-type="fig" rid="F16">, 16</xref><xref ref-type="fig" rid="F18">, 18</xref><xref ref-type="fig" rid="F10m">; Map 10</xref><tp:nomenclature-citation-list><tp:nomenclature-citation><tp:taxon-name>Thymalus</tp:taxon-name><comment> Latreille, 1802: 133.</comment></tp:nomenclature-citation></tp:nomenclature-citation-list></tp:nomenclature><tp:treatment-sec sec-type="Type species"><title>Type species.</title><p><italic><tp:taxon-name>Peltis brunnea</tp:taxon-name></italic> Thunberg, 1794 (= <italic><tp:taxon-name>Cassida limbata</tp:taxon-name></italic> Fabricius, 1787) [by original designation and monotypy]</p><p>Léveillé, A. 1910: 32. Barron, J. R. 1971: 35. Crowson, R. A. 1964a: 296. Kolibáč, J. 2005: 85 (redescription). Kolibáč, J. 2006: 111 (phylogeny). Kolibáč, J. 2007a: 366. Nikitsky, N. B. et al. 1998: 29 (key). Lafer, G. Sh. 1992: 83. Reitter, E. 1876: 64</p><p><italic><tp:taxon-name>Thymalops</tp:taxon-name></italic> Iablokoff-Khnzorian, 1962 [Type species: <italic><tp:taxon-name>Cassida limbata</tp:taxon-name></italic> Fabricius, 1787]</p><p>Barron, J. R. 1971: 35. Iablokoff-Khnzorian, S. M. 1962: 421</p></tp:treatment-sec><tp:treatment-sec sec-type="Remarks"><title>Remarks.</title><p>Comparing the larvae as well as adults of <italic><tp:taxon-name>Thymalus</tp:taxon-name></italic> and <italic><tp:taxon-name>Protopeltis</tp:taxon-name></italic>, I found some interesting similarities, which led me to consideration of their phylogenetic relationship. Later character analysis (<xref ref-type="bibr" rid="B146">Kolibáč 2006</xref>) showed a relationship of <italic><tp:taxon-name>Thymalus</tp:taxon-name></italic> and <italic><tp:taxon-name>Protopeltis</tp:taxon-name></italic> with the former <tp:taxon-name>Rentoniini</tp:taxon-name> Crowson, 1966. This in turn led to the establishment of the tribe <tp:taxon-name>Thymalini</tp:taxon-name> for the group. However, <xref ref-type="bibr" rid="B46">Crowson (1966</xref>, <xref ref-type="bibr" rid="B48">1970</xref>) also associated the former monotypic tribe <tp:taxon-name>Protopeltini</tp:taxon-name> Crowson, 1966 with the rentoniins. Recently, such a classification was called into question by <xref ref-type="bibr" rid="B176">Lawrence et al. (2011)</xref> and <xref ref-type="bibr" rid="B185">Leschen et al. (2012)</xref>, who found <tp:taxon-name>Trogossitidae</tp:taxon-name> polyphyletic in their character analyses; however, both analyses were based on the same character states. Their model genera <italic><tp:taxon-name>Thymalus</tp:taxon-name></italic> and <italic><tp:taxon-name>Rentonellum</tp:taxon-name></italic> are classified outside <tp:taxon-name>Cleroidea</tp:taxon-name> in <xref ref-type="bibr" rid="B176">Lawrence et al. (2011)</xref> trees whereas <xref ref-type="bibr" rid="B185">Leschen et al. (2012)</xref>, using a restricted character set, removed them only from <tp:taxon-name>Trogossitidae</tp:taxon-name> and/or suggested subfamily rank for rentoniins again, without necessarily believing in a mutual relationship between the two genera. Some more detail appears in “Remarks” with the tribe <tp:taxon-name>Thymalini</tp:taxon-name>.</p><p><xref ref-type="bibr" rid="B186">Léveillé (1877)</xref> described the Caucasian species <italic><tp:taxon-name>Thymalus aubei</tp:taxon-name></italic> as <italic><tp:taxon-name>Thymalus fulgidus</tp:taxon-name></italic> var. <italic>aubei</italic> Léveillé, 1877. However, <italic><tp:taxon-name>Thymalus fulgidus</tp:taxon-name></italic> Erichson, 1844 was originally described from North America and <xref ref-type="bibr" rid="B13">Barron (1971)</xref> synonymized this species with <italic><tp:taxon-name>Thymalus marginicollis</tp:taxon-name></italic> Chevrolat, 1842. That is perhaps why the latter author also synonymized the taxon <italic>aubei</italic> as a synonym of <italic>marginicollis</italic>, probably without examination of the holotype or even Caucasian specimens. Russian entomologists, for example <xref ref-type="bibr" rid="B226">Nikitsky et al. (1998)</xref>, consider <italic><tp:taxon-name>Thymalus aubei</tp:taxon-name></italic> a valid species, with the synonym <italic><tp:taxon-name>Thymalus subtilis</tp:taxon-name></italic> Reitter, 1889.</p></tp:treatment-sec><tp:treatment-sec sec-type="Description"><title>Description.</title><p>Body size: 4.3–7.5 mm. Body shape convex (not conglobate). Gular sutures wide, subparallel. Frontoclypeal suture absent. Frons: longitudinal groove or depression absent. Cranium ventrally: tufts of long setae at sides absent. Submentum: ctenidium absent. Antennal groove absent. Eyes: size large, lateral. Eyes number: two. Epicranial acumination moderate. Lacinial hooks: two. Galea: shape elongate. Galea: ciliate setae absent. Mediostipes-Lacinia not fused. Palpifer: outer edge even. Mandibular apical teeth number: two, horizontally situated. Mola present. Penicillus (at base) absent. Pubescence above mola or cutting edge absent. Ventral furrow absent. Basal notch moderate. Labrum-Cranium not fused. Epipharyngial sclerite absent. Lat<!--PageBreak-->eral tormal process: projection projection not developed (all remaining). Ligula: ciliate setae absent. Ligula rigid, not retroflexed, weakly emarginate. Hypopharyngeal sclerite H-shaped. Antenna 11-segmented. Antennal club symmetrical, sensorial fields absent. Front coxal cavities externally open, internally closed. Pronotum transverse. Prepectus absent. Middle coxal cavities open. Elytra: long hairs absent. Epipleuron wide. Elytral interlocking mechanism absent, carinae reduced. Elytral punctation regular, scales absent. Wing: radial cell oblong (or reduced), wedge cell present, cross vein MP3-4 present, cross vein AA1+2-3+4 absent. Front tibiae: spines along side reduced. Hooked spur absent, apical spurs not hooked or weakly hooked. Claws: denticle absent. Parasternites number along ventrites III–VII: one. Spiculum gastrale absent. Tegmen composed of three parts.</p><p>Larva: Frontal arms V-shaped. Epicranial stem reduced. Endocarina absent. Gular sutures inconspicuous. Gula: anterior apodemes present. Paragular sclerites absent. Hypostomal rods present. Stemmata number: five. Mandibular apical teeth number: two, horizontally situated. Lacinia mandibulae with several small spines. Mola absent. Maxillary palpi 3-segmented. Palpifer present. Pedunculate seta absent. Mala simple. Mala: bidentate protrusion present. Cardo-Stipes partially fused. Cardo: size much smaller than stipes. Ligula present. Labial palpi 2-segmented. Prementum in single part, anterior margin even. Torma: two separate lateral sclerites. Antennal joints 1, 2 transverse. Sensory appendix larger than half of joint 3. Thoracic sclerites pattern (dorsally) 2-0-0. Thoracic sclerites pattern (ventrally) 0+0+0. Trochanter triangular. Abdominal segment IX not divided. Tergite IX flat. Urogomphi present, hooked; median process absent.</p></tp:treatment-sec><tp:treatment-sec sec-type="Biology"><title>Biology.</title><p>The beetles are not associated with any particular tree species and are found on both deciduous and coniferous trees. <italic><tp:taxon-name>Thymalus limbatus</tp:taxon-name></italic> is known from the trunks of birch, beech, linden, and spruce, mostly under bark. It is assumed that the larvae feed on fungi in rotten or decaying wood (<xref ref-type="bibr" rid="B145">Kolibáč et al. 2005</xref>). <italic><tp:taxon-name>Thymalus marginicollis</tp:taxon-name></italic> has been collected from the fungi <italic><tp:taxon-name>Polyporus betulinus</tp:taxon-name></italic>, <italic><tp:taxon-name>Polyporus versicolor</tp:taxon-name></italic>, <italic><tp:taxon-name>Daedalea confragosa</tp:taxon-name></italic>, on the trunks of birch and also on “<italic>wild flowers in plant press</italic>” (<xref ref-type="bibr" rid="B13">Barron 1971</xref>).</p></tp:treatment-sec><tp:treatment-sec sec-type="Distribution"><title>Distribution.</title><p>Holoarctic: Northern states of USA, Canada, Europe, North Africa, Siberia to China and Japan. Some specimens, probably a new species, have recently been collected in Chinese Sichuan and Yunnan and also in northern Thailand.</p></tp:treatment-sec><tp:treatment-sec sec-type="Species"><title>Species:</title><p><italic><tp:taxon-name>Thymalus aubei</tp:taxon-name></italic> Léveillé, 1877; “Batum”, Caucasus (varA)</p><p>Léveillé, A. 1910: 32. Klausnitzer, B. 1996: 156. Barron, J. R. 1971: 36 (syn. <italic><tp:taxon-name>Thymalus aubei</tp:taxon-name></italic> Léveillé, 1877 with <italic><tp:taxon-name>Thymalus marginicollis</tp:taxon-name></italic> Chevrolat, 1842). Barron, J. R. 1971: 36 (syn. <italic><tp:taxon-name>Thymalus fulgidus</tp:taxon-name></italic> var. <italic>aubei</italic> Léveillé, 1877 with <italic><tp:taxon-name>Thymalus marginicollis</tp:taxon-name></italic> Chevrolat, 1842). Kolibáč, J. 2007a: 366 (syn. <italic><tp:taxon-name>Thymalus subtilis</tp:taxon-name></italic> Reitter, 1889). Lafer, G. Sh. 1992: 86 (<italic><tp:taxon-name>Thymalus subtilis</tp:taxon-name></italic> Reitter, 1889). Léveillé, A. 1910: 33 (<italic><tp:taxon-name>Thymalus subtilis</tp:taxon-name></italic> Reitter, 1889). Nikitsky, N. B. et al. 1998: 28 (syn. <italic><tp:taxon-name>Thymalus subtilis</tp:taxon-name></italic> Reitter, 1889; lectotype designated). Nikitsky, N. B. &amp; Semenov, V. B. 2001: 49</p><!--PageBreak--><p><italic><tp:taxon-name>Thymalus chinensis</tp:taxon-name></italic> Fairmaire, 1900; China: Fujian (JK)</p><p>Léveillé, A. 1910: 32. Kolibáč, J. 2007a: 366</p><p><italic><tp:taxon-name>Thymalus laticeps</tp:taxon-name></italic> Lewis, 1894; Japan (varA)</p><p>Léveillé, A. 1910: 32. Esaki, T. et al. 1951: 1063. Kolibáč, J. 2007a: 366. Lafer, G. Sh. 1992: 86. Nakane, T. et al. 1963: 181</p><p><italic><tp:taxon-name>Thymalus limbatus</tp:taxon-name></italic> Fabricius, 1787; Europe, North Africa: Tunisia (JK)</p><p>Léveillé, A. 1910: 32. Alexander, K. N. A. 1996: 90 (biology). Bahillo de la Puebla, P. &amp; López-Colón, J. I. 1999: 13. Bahillo de la Puebla, P. &amp; López-Colón, J. I. 2004: 129. Bercedo, P. et al. 2006: 180 (distribution). Borowiec, L. 1983: 15. Burakowski, B. et al. 1986: 123. Cunev, J. 1999: 76. Franz, H. 1981: 51–52 (distribution). Klausnitzer, B. 1976: 8. Klausnitzer, B. 1978: 176. Klausnitzer, B. 1996: 155. Kolibáč, J. 1993a: 20. Kolibáč, J. 1993b: 90. Kolibáč, J. 2002: 55 (larva). Kolibáč, J. 2005: 85 (redescription). Kolibáč, J. 2006: 110 (larva). Kolibáč, J. 2007a: 366 (distribution). Kolibáč, J. 2007a: 366 (syn. <italic>brunneus</italic> Thunberg, 1794). Kolibáč, J. 2007a: 366 (syn. <italic>rubiginosus</italic> Gmelin, 1790). Krasutskii, B. V. 1996: 274. Mitter, H. 1998: 561. Pileckis, S. &amp; Monsevičius, V. 1995: 273. Ratti, E. 1997: 178. Reitter, E. 1876: 64. Theunert, R. 2006: 113–114 (distribution). Vogt, H. 1967: 18</p><p><italic><tp:taxon-name>Thymalus marginicollis</tp:taxon-name></italic> Chevrolat, 1842; Canada, USA (JRB)</p><p>Barron, J. R. 1971: 36 (syn. <italic><tp:taxon-name>Thymalus aubei</tp:taxon-name></italic> Léveillé, 1877). Barron, J. R. 1971: 36 (syn. <italic><tp:taxon-name>Thymalus fulgidus</tp:taxon-name></italic> Erichson, 1844). Barron, J. R. 1971: 36 (syn. <italic><tp:taxon-name>Thymalus fulgidus</tp:taxon-name></italic> var. <italic>aubei</italic> Léveillé, 1877). Böving, A. G. &amp; Craighead, F. C. 1931: 273 (larva). Dajoz, R. 1997: 44 (biology). Reitter, E. 1876: 64 (<italic><tp:taxon-name>Thymalus fulgidus</tp:taxon-name></italic> Erichson, 1844: “Amer. bor.”)</p><p><italic><tp:taxon-name>Thymalus oblongus</tp:taxon-name></italic> Reitter, 1889; Russia: North and Central Europea teritorries, Sweden, East Siberia (JK)</p><p>Léveillé, A. 1910: 33. Lafer, G. Sh. 1992: 86. Kolibáč, J. 2007a: 366. Krasutskii, B. V. 2006: 763 (biology). Nikitsky, N. B. et al. 1998: 28 (lectotype designated)</p><p><italic><tp:taxon-name>Thymalus parviceps</tp:taxon-name></italic> Lewis, 1894; Japan (varA)</p><p>Léveillé, A. 1910: 33. Esaki, T. et al. 1951: 1063. Kolibáč, J. 2007a: 366. Lafer, G. Sh. 1992: 86. Nakane, T. et al. 1963: 181</p><p><italic><tp:taxon-name>Thymalus punctidorsum</tp:taxon-name></italic> Latreille, 1894; Japan (varA)</p><p>Léveillé, A. 1910: 33. Kolibáč, J. 2007a: 366. Lafer, G. Sh. 1992: 86. Nakane, T. et al. 1963: 181</p></tp:treatment-sec><tp:treatment-sec><!--Section generated to contain objects referenced in tp:taxon-treatment.--><fig id="F10" position="float" orientation="portrait"><label>Figure 10.</label><caption><p><bold>A</bold> <italic><tp:taxon-name>Thymalus limbatus</tp:taxon-name></italic> <bold>B</bold> <italic><tp:taxon-name>Phloiophilus edwardsi</tp:taxon-name></italic> <bold>C</bold> <italic><tp:taxon-name>Eronyxa marginicollis</tp:taxon-name></italic> <bold>D</bold> <italic><tp:taxon-name>Decamerus haemorhoidalis</tp:taxon-name></italic> <bold>E</bold> <italic><tp:taxon-name>Diontolobus punctatipennis</tp:taxon-name></italic> <bold>F</bold> <italic><tp:taxon-name>Afrocyrona ciskeiensis</tp:taxon-name></italic> <bold>G</bold> <italic><tp:taxon-name>Afrocyrona dwesae</tp:taxon-name></italic> <bold>H</bold> <italic><tp:taxon-name>Grynoma</tp:taxon-name></italic> sp., New Zealand <bold>I</bold> <italic><tp:taxon-name>Grynoma diluta</tp:taxon-name></italic>.</p></caption><graphic xmlns:xlink="http://www.w3.org/1999/xlink" xlink:href="ZooKeys-366-001-g018.jpg" position="float" orientation="portrait" xlink:type="simple"/></fig><fig id="F16" position="float" orientation="portrait"><label>Figure 16.</label><caption><p><bold>A–F</bold> <italic><tp:taxon-name>Colydiopeltis compactum</tp:taxon-name></italic> (<bold>A</bold> ventral surface <bold>B</bold> procoxal area <bold>C</bold> head ventrally <bold>D</bold> detail of mouthparts <bold>E</bold> protarsus <bold>F</bold> apex of metatibia with row of spines) <bold>G–H</bold> <italic><tp:taxon-name>Thymalus limbatus</tp:taxon-name></italic> (<bold>G</bold> antenna <bold>H</bold> apex of protibia with straight spur).</p></caption><graphic xmlns:xlink="http://www.w3.org/1999/xlink" xlink:href="ZooKeys-366-001-g029.jpg" position="float" orientation="portrait" xlink:type="simple"/></fig><fig id="F18" position="float" orientation="portrait"><label>Figure 18.</label><caption><p><bold>A</bold> <italic><tp:taxon-name>Thymalus limbatus</tp:taxon-name></italic>, elytral apex with interlocking mechanism <bold>B–E</bold> <italic><tp:taxon-name>Decamerus haemorhoidalis</tp:taxon-name></italic> (<bold>B</bold> prothorax with partially closed procoxal cavities <bold>C</bold> metatarsal claws with denticle <bold>D</bold> protarsus with projecting empodium <bold>E</bold> irregular punctation of elytra) <bold>F</bold> <italic><tp:taxon-name>Grynocharis oblonga</tp:taxon-name></italic>, elytral sculpture <bold>G–H</bold> <italic><tp:taxon-name>Lophocateres pusillus</tp:taxon-name></italic> (<bold>G</bold> head in frontal view with deeply emarginate frontoclypeal suture <bold>H</bold> detail).</p></caption><graphic xmlns:xlink="http://www.w3.org/1999/xlink" xlink:href="ZooKeys-366-001-g031.jpg" position="float" orientation="portrait" xlink:type="simple"/></fig><fig id="F10m" position="float" orientation="portrait"><label>Map 10.</label><caption><p>A distribution of the tribe <tp:taxon-name>Thymalini</tp:taxon-name> including <italic><tp:taxon-name>Rentonium</tp:taxon-name></italic>-group.</p></caption><graphic xmlns:xlink="http://www.w3.org/1999/xlink" xlink:href="ZooKeys-366-001-g020.jpg" position="float" orientation="portrait" xlink:type="simple"/></fig></tp:treatment-sec><ref-list><ref id="B146"><mixed-citation xmlns:xlink="http://www.w3.org/1999/xlink" xlink:type="simple"><person-group><name name-style="western"><surname>Kolibáč</surname><given-names>J</given-names></name></person-group> (<year>2006</year>) <article-title>A review of the Trogossitidae. Part 2: Larval morphology, phylogeny and taxonomy (Coleoptera, Cleroidea).</article-title><source>Entomologica Basiliensia et Collectionis Frey</source><volume>28</volume>: <fpage>105</fpage>-<lpage>153</lpage>.</mixed-citation></ref><ref id="B46"><mixed-citation xmlns:xlink="http://www.w3.org/1999/xlink" xlink:type="simple"><person-group><name name-style="western"><surname>Crowson</surname><given-names>RA</given-names></name></person-group> (<year>1966</year>) <article-title>Further observations on Peltidae (Coleoptera: Cleroidea), with definitions of a new subfamily and of four new genera.</article-title><source>Proceedings of the Royal entomological Society of London</source><volume>35</volume>: <fpage>119</fpage>-<lpage>127</lpage>.</mixed-citation></ref><ref id="B48"><mixed-citation xmlns:xlink="http://www.w3.org/1999/xlink" xlink:type="simple"><person-group><name name-style="western"><surname>Crowson</surname><given-names>RA</given-names></name></person-group> (<year>1970</year>) <article-title>Further observations on Cleroidea (Coleoptera).</article-title><source>Proceedings of the Royal entomological Society of London (B)</source><volume>39</volume>: <fpage>1</fpage>-<lpage>20</lpage>.</mixed-citation></ref><ref id="B176"><mixed-citation xmlns:xlink="http://www.w3.org/1999/xlink" xlink:type="simple"><person-group><name name-style="western"><surname>Lawrence</surname><given-names>JF</given-names></name><name name-style="western"><surname>Ślipiński</surname><given-names>A</given-names></name><name name-style="western"><surname>Seago</surname><given-names>SE</given-names></name><name name-style="western"><surname>Thayer</surname><given-names>MK</given-names></name><name name-style="western"><surname>Newton</surname><given-names>AF</given-names></name><name name-style="western"><surname>Marvaldi</surname><given-names>AE</given-names></name></person-group> (<year>2011</year>) <article-title>Phylogeny of the Coleoptera based on morphological characters of adults and larvae.</article-title><source>Annales Zoologici</source><volume>61</volume>: <fpage>1</fpage>-<lpage>217</lpage>. doi: <ext-link ext-link-type="uri" xlink:href="http://dx.doi.org/10.3161/000345411X576725" xlink:type="simple">10.3161/000345411X576725</ext-link></mixed-citation></ref><ref id="B185"><mixed-citation xmlns:xlink="http://www.w3.org/1999/xlink" xlink:type="simple"><person-group><name name-style="western"><surname>Leschen</surname><given-names>RAB</given-names></name><name name-style="western"><surname>Lawrence</surname><given-names>JF</given-names></name><name name-style="western"><surname>Ślipiński</surname><given-names>AS</given-names></name><name name-style="western"><surname>Gimmel</surname><given-names>M</given-names></name></person-group> (<year>2012</year>) <article-title>Phylogenetic relationships of Cleroidea.</article-title><conf-name>XXIVth International Congress of Entomology</conf-name>, <conf-date>August 19–25, 2012</conf-date>, <conf-loc>Daegu, Korea</conf-loc>.</mixed-citation></ref><ref id="B186"><mixed-citation xmlns:xlink="http://www.w3.org/1999/xlink" xlink:type="simple"><person-group><name name-style="western"><surname>Léveillé</surname><given-names>A</given-names></name></person-group> (<year>1877</year>) <article-title>Description d’une nouvelle espèce de trogositidae.</article-title><source>Bulletin de la Société entomologique de France</source><volume>1877</volume>: <fpage>cxi</fpage>–<lpage>cxii</lpage>.</mixed-citation></ref><ref id="B13"><mixed-citation xmlns:xlink="http://www.w3.org/1999/xlink" xlink:type="simple"><person-group><name name-style="western"><surname>Barron</surname><given-names>JR</given-names></name></person-group> (<year>1971</year>) <article-title>A revision of the Trogositidae of America North of Mexico (Coleoptera: Cleroidea).</article-title><source>Memoirs of the Entomological Society of Canada</source><volume>75</volume>: <fpage>1</fpage>-<lpage>143</lpage>. doi: <ext-link ext-link-type="uri" xlink:href="http://dx.doi.org/10.4039/entm10375fv" xlink:type="simple">10.4039/entm10375fv</ext-link></mixed-citation></ref><ref id="B226"><mixed-citation xmlns:xlink="http://www.w3.org/1999/xlink" xlink:type="simple"><person-group><name name-style="western"><surname>Nikitsky</surname><given-names>NB</given-names></name><name name-style="western"><surname>Semenov</surname><given-names>VB</given-names></name><name name-style="western"><surname>Dolgin</surname><given-names>MM</given-names></name></person-group> (<year>1998</year>) <article-title>The beetles of the Prioksko-Terrasny Biosphere Reserve – xylobiontes, mycetobiontes, and Scarabaeidae (with the review of the Moscow Region fauna of these groups). Supplement 1. (With remarks on nomenclature and systematics of some Melandryidae of the World fauna).</article-title><source>Sbornik Trudov Zoologicheskogo Muzeya MGU</source><volume>36</volume>: <fpage>1</fpage>-<lpage>60</lpage>.</mixed-citation></ref><ref id="B145"><mixed-citation xmlns:xlink="http://www.w3.org/1999/xlink" xlink:type="simple"><person-group><name name-style="western"><surname>Kolibáč</surname><given-names>J</given-names></name></person-group> (<year>2005</year>) <article-title>A review of the Trogositidae. Part 1: Morphology of the genera (Coleoptera, Cleroidea).</article-title><source>Entomologica Basiliensia et Collectionis Frey</source><volume>27</volume>: <fpage>39</fpage>-<lpage>159</lpage>.</mixed-citation></ref></ref-list></tp:taxon-treatment>
