# Supplementary material for: Trogossitidae: A review of the beetle family, with a catalogue and keys
Source: Zookeys. 2013 Dec 31;(366):1–194. doi: 10.3897/zookeys.366.6172 (PMC3890666; doi:10.3897/zookeys.366.6172)
Supplement: XML Treatment for Lophocaterinae [file zookeys.366.6172-treatment59.xml]

<!DOCTYPE tp:taxon-treatment
  PUBLIC "-//TaxonX//DTD Taxonomic Treatment Publishing DTD v0 20100105//EN" "tax-treatment-NSO.dtd">
<tp:taxon-treatment xmlns:tp="http://www.plazi.org/taxpub"><tp:treatment-meta><mixed-citation publication-type="journal"><person-group><name><surname>Kolibáč</surname><given-names>Jiří</given-names></name></person-group><article-title>Trogossitidae: A review of the beetle family,  with a catalogue and keys</article-title><source>Zookeys</source><day>31</day><month>12</month><year>2013</year><volume>2013</volume><issue>366</issue><fpage>1</fpage><lpage>194</lpage><pub-id pub-id-type="doi">10.3897/zookeys.366.6172</pub-id></mixed-citation></tp:treatment-meta><tp:nomenclature><label>Subfamily</label><tp:taxon-name>
                            <tp:taxon-name-part taxon-name-part-type="subfamily">Lophocaterinae</tp:taxon-name-part>
                        </tp:taxon-name><tp:taxon-authority>Crowson, 1964</tp:taxon-authority><tp:nomenclature-citation-list><tp:nomenclature-citation><tp:taxon-name>Lophocaterinae</tp:taxon-name><comment> Crowson, R. A. 1964a: 297 ( ).</comment></tp:nomenclature-citation><tp:nomenclature-citation><tp:taxon-name>Lophocateridae</tp:taxon-name><comment> Barron, J. R. 1971: 11, 12 (syn.   = <tp:taxon-name>Peltinae</tp:taxon-name>). Burakowski, B. et al. 1986: 119 (<tp:taxon-name>Lophocateridae</tp:taxon-name>). Crowson, R. A. 1970: Hunt, T. et al. 2007: 1915 (molecular phylogeny). Klausnitzer, B. 1996: 145. Kolibáč, J. 2006: 125 (diagno<!--PageBreak-->sis). Kolibáč, J. &amp; Zaitsev, A. A. (2010): 55 (subfamily status suggested). Lawrence, J. F. &amp; Newton, A. F., Jr. 1995: 868 (Kirby, W. 1837: 104 is considered the author of the family rank name). Ślipiński, S. A. 1992: 442 (<tp:taxon-name>Lophocaterinae</tp:taxon-name> Crowson, 1964).</comment></tp:nomenclature-citation></tp:nomenclature-citation-list></tp:nomenclature><tp:treatment-sec sec-type="Remarks"><title>Remarks.</title><p>The subfamily <tp:taxon-name>Lophocaterinae</tp:taxon-name> was established by <xref ref-type="bibr" rid="B44">Crowson (1964a)</xref> in <tp:taxon-name>Trogossitidae</tp:taxon-name> (minus <tp:taxon-name>Peltidae</tp:taxon-name>) and later re-classified at family rank (<xref ref-type="bibr" rid="B48">Crowson 1970</xref>). As Crowson remarked (<xref ref-type="bibr" rid="B48">1970</xref>: 9), “<italic>the group is very distinct from <tp:taxon-name>Peltidae</tp:taxon-name> in larval structure, but not easily separable from that family by skeletal characters of the adults; the larvae show apparent affinities to <tp:taxon-name>Trogossitidae</tp:taxon-name></italic> [...], <italic>from which <tp:taxon-name>Lophocateridae</tp:taxon-name> are easily separable by characters of the adults.</italic>” This is exactly the reason why taxonomists sometimes consider lophocaterins (the tribe cluster <tp:taxon-name>Decamerini</tp:taxon-name>-<tp:taxon-name>Lophocaterini</tp:taxon-name>-<tp:taxon-name>Ancyronini</tp:taxon-name> in this context) relatives of <tp:taxon-name>Peltinae</tp:taxon-name>, and sometimes <tp:taxon-name>Trogossitinae</tp:taxon-name>. The results of my two character analyses are also uncertain. In <xref ref-type="bibr" rid="B146">Kolibáč (2006)</xref>, lophocaterins are unambiguously determined as a sister group of <tp:taxon-name>Peltinae</tp:taxon-name> but the improved analysis (<xref ref-type="bibr" rid="B149">Kolibáč 2008</xref>) is not so definitive. The second analysis resulted in 48 most parsimonious trees of which 16 supported a sister relationship between the lophocaterins and <tp:taxon-name>Trogossitinae</tp:taxon-name> but 32 trees supported a relationship with <tp:taxon-name>Peltinae</tp:taxon-name>. Further, molecular analyses published by <xref ref-type="bibr" rid="B120">Hunt et al. (2007)</xref>, <xref ref-type="bibr" rid="B24">Bocáková et al. (2011)</xref> and <xref ref-type="bibr" rid="B101">Gunter et al. (2013)</xref> show closer relationships between a number of representatives of <tp:taxon-name>Peltinae</tp:taxon-name> and the lophocaterins than the latter and <tp:taxon-name>Trogossitinae</tp:taxon-name>. We may therefore consider the sister relationship <tp:taxon-name>Lophocaterinae</tp:taxon-name>-<tp:taxon-name>Peltinae</tp:taxon-name> more probable than <tp:taxon-name>Lophocaterinae</tp:taxon-name>-<tp:taxon-name>Trogossitinae</tp:taxon-name>. However, it is better to use subfamily rank for all three monophyletic clades to avoid a peltine polyphyly. This has already been explained by <xref ref-type="bibr" rid="B157">Kolibáč and Zaitsev (2010)</xref> in detail: “<italic>There are three monophyletic branches in modern morphological analyses of <tp:taxon-name>Trogossitidae</tp:taxon-name>: (1) the subfamily <tp:taxon-name>Trogossitinae</tp:taxon-name>, (2) the tribe cluster <tp:taxon-name>Decamerini</tp:taxon-name>-<tp:taxon-name>Lophocaterini</tp:taxon-name>-<tp:taxon-name>Ancyronini</tp:taxon-name>, and (3) the subfamily <tp:taxon-name>Peltinae</tp:taxon-name></italic> sensu stricto <italic>(<tp:taxon-name>Peltini</tp:taxon-name>-?<tp:taxon-name>Phloiophilini</tp:taxon-name>-<tp:taxon-name>Colydiopeltini</tp:taxon-name>-<tp:taxon-name>Thymalini</tp:taxon-name>). A sister relation of the lophocaterine cluster and <tp:taxon-name>Peltinae</tp:taxon-name></italic> s.str. <italic>as recognized by <xref ref-type="bibr" rid="B146">Kolibáč (2006)</xref> and <xref ref-type="bibr" rid="B120">Hunt et al. (2007)</xref> was called into question by <xref ref-type="bibr" rid="B149">Kolibáč (2008)</xref> and by results of the present communication. Therefore, to rule out the potential polyphyly of <tp:taxon-name>Peltinae</tp:taxon-name></italic> s.lat. <italic>(</italic>sensu <italic><xref ref-type="bibr" rid="B146">Kolibáč 2006</xref>), we recommend to refer</italic> [sic] <italic>the tribe cluster <tp:taxon-name>Decamerini</tp:taxon-name>-<tp:taxon-name>Lophocaterini</tp:taxon-name>-<tp:taxon-name>Ancyronini</tp:taxon-name> again</italic> [sic] <italic>as the separate subfamily <tp:taxon-name>Lophocaterinae</tp:taxon-name> as aforementioned</italic> [sic] <italic>by Kolibáč (2008: 125).</italic>”</p></tp:treatment-sec><tp:treatment-sec sec-type="Key to tribes of Lophocaterinae"><title>Key to tribes of <tp:taxon-name>Lophocaterinae</tp:taxon-name></title><table-wrap content-type="key" position="anchor" orientation="portrait"><table><tbody><tr><td rowspan="1" colspan="1">1</td><td rowspan="1" colspan="1">Tarsal claws with denticle. Larva: median process between urogomphi absent</td><td rowspan="1" colspan="1"><tp:taxon-name>Decamerini</tp:taxon-name></td></tr><tr><td rowspan="1" colspan="1">–</td><td rowspan="1" colspan="1">Tarsal claws without denticle. Larva: median process between urogomphi present</td><td rowspan="1" colspan="1">2</td></tr><tr><td rowspan="1" colspan="1">2</td><td rowspan="1" colspan="1">Penicillus mostly composed of tuft of long setae. Frontoclypeal suture absent or weak and straight</td><td rowspan="1" colspan="1"><tp:taxon-name>Ancyronini</tp:taxon-name></td></tr><tr><td rowspan="1" colspan="1">–</td><td rowspan="1" colspan="1">Penicillus membranous or composed of short, fine setae. Frontoclypeal suture conspicuous, mostly broadly emarginate</td><td rowspan="1" colspan="1"><tp:taxon-name>Lophocaterini</tp:taxon-name></td></tr><!--PageBreak--></tbody></table></table-wrap></tp:treatment-sec><ref-list><ref id="B44"><mixed-citation xmlns:xlink="http://www.w3.org/1999/xlink" xlink:type="simple"><person-group><name name-style="western"><surname>Crowson</surname><given-names>RA</given-names></name></person-group> (<year>1964a</year>) <article-title>A review of the classification of Cleroidea (Coleoptera), with descriptions of two genera of Peltidae and of several new larval types.</article-title><source>Transaction of the Royal entomological Society of London</source><volume>116</volume>: <fpage>275</fpage>-<lpage>327</lpage>.</mixed-citation></ref><ref id="B48"><mixed-citation xmlns:xlink="http://www.w3.org/1999/xlink" xlink:type="simple"><person-group><name name-style="western"><surname>Crowson</surname><given-names>RA</given-names></name></person-group> (<year>1970</year>) <article-title>Further observations on Cleroidea (Coleoptera).</article-title><source>Proceedings of the Royal entomological Society of London (B)</source><volume>39</volume>: <fpage>1</fpage>-<lpage>20</lpage>.</mixed-citation></ref><ref id="B146"><mixed-citation xmlns:xlink="http://www.w3.org/1999/xlink" xlink:type="simple"><person-group><name name-style="western"><surname>Kolibáč</surname><given-names>J</given-names></name></person-group> (<year>2006</year>) <article-title>A review of the Trogossitidae. Part 2: Larval morphology, phylogeny and taxonomy (Coleoptera, Cleroidea).</article-title><source>Entomologica Basiliensia et Collectionis Frey</source><volume>28</volume>: <fpage>105</fpage>-<lpage>153</lpage>.</mixed-citation></ref><ref id="B149"><mixed-citation xmlns:xlink="http://www.w3.org/1999/xlink" xlink:type="simple"><person-group><name name-style="western"><surname>Kolibáč</surname><given-names>J</given-names></name></person-group> (<year>2008</year>) <article-title>Morphology, taxonomy and phylogeny of <italic>Phloiophilus edwardsi</italic> Stephens, 1830 (Coleoptera, Cleroidea).</article-title><source>Entomologica Basiliensia et Collectionis Frey</source><volume>30</volume>: <fpage>105</fpage>-<lpage>133</lpage>.</mixed-citation></ref><ref id="B120"><mixed-citation xmlns:xlink="http://www.w3.org/1999/xlink" xlink:type="simple"><person-group><name name-style="western"><surname>Hunt</surname><given-names>T</given-names></name><name name-style="western"><surname>Bergsten</surname><given-names>J</given-names></name><name name-style="western"><surname>Levkanicova</surname><given-names>Z</given-names></name><name name-style="western"><surname>Papadopoulou</surname><given-names>A</given-names></name><name name-style="western"><surname>St.John</surname><given-names>O</given-names></name><name name-style="western"><surname>Wild</surname><given-names>R</given-names></name><name name-style="western"><surname>Hammond</surname><given-names>PM</given-names></name><name name-style="western"><surname>Ahrens</surname><given-names>D</given-names></name><name name-style="western"><surname>Balke</surname><given-names>M</given-names></name><name name-style="western"><surname>Caterino</surname><given-names>MS</given-names></name><name name-style="western"><surname>Gomez-Zurita</surname><given-names>J</given-names></name><name name-style="western"><surname>Ribera</surname><given-names>I</given-names></name><name name-style="western"><surname>Barraclough</surname><given-names>TG</given-names></name><name name-style="western"><surname>Bocakova</surname><given-names>M</given-names></name><name name-style="western"><surname>Bocak</surname><given-names>L</given-names></name><name name-style="western"><surname>Vogler</surname><given-names>AP</given-names></name></person-group> (<year>2007</year>) <article-title>A Comprehensive Phylogeny of Beetles Reveals the Evolutionary Origins of a Superradiation.</article-title><source>Science</source><volume>318</volume>: <fpage>1913</fpage>-<lpage>1916</lpage>. doi: <ext-link ext-link-type="uri" xlink:href="http://dx.doi.org/10.1126/science.1146954" xlink:type="simple">10.1126/science.1146954</ext-link></mixed-citation></ref><ref id="B24"><mixed-citation xmlns:xlink="http://www.w3.org/1999/xlink" xlink:type="simple"><person-group><name name-style="western"><surname>Bocáková</surname><given-names>M</given-names></name><name name-style="western"><surname>Constantin</surname><given-names>R</given-names></name><name name-style="western"><surname>Bocák</surname><given-names>L</given-names></name></person-group> (<year>2011</year>) <article-title>Molecular phylogenetics of the melyrid lineage (Coleoptera: Cleroidea).</article-title><source>Cladistics</source><volume>27</volume>: <fpage>1</fpage>-<lpage>13</lpage>.</mixed-citation></ref><ref id="B101"><mixed-citation xmlns:xlink="http://www.w3.org/1999/xlink" xlink:type="simple"><person-group><name name-style="western"><surname>Gunter</surname><given-names>NL</given-names></name><name name-style="western"><surname>Leavengood</surname><given-names>JM Jr</given-names></name><name name-style="western"><surname>Bartlett</surname><given-names>JS</given-names></name><name name-style="western"><surname>Chapman</surname><given-names>EG</given-names></name><name name-style="western"><surname>Cameron</surname><given-names>SL</given-names></name></person-group> (<year>2013</year>) <article-title>A molecular phylogeny of the checkered beetles and a description of Epiclininae a new subfamily (Coleoptera: Cleroidea: Cleridae).</article-title><source>Systematic Entomology</source><volume>38</volume>: <fpage>626</fpage>-<lpage>636</lpage>. doi: <ext-link ext-link-type="uri" xlink:href="http://dx.doi.org/10.1111/syen.12019" xlink:type="simple">10.1111/syen.12019</ext-link></mixed-citation></ref><ref id="B157"><mixed-citation xmlns:xlink="http://www.w3.org/1999/xlink" xlink:type="simple"><person-group><name name-style="western"><surname>Kolibáč</surname><given-names>J</given-names></name><name name-style="western"><surname>Zaitsev</surname><given-names>AA</given-names></name></person-group> (<year>2010</year>) <article-title>A description of a larva of Ancyrona diversa Pic, 1921 and its phylogenetic implications (Coleoptera: Trogossitidae).</article-title><source>Zootaxa</source><volume>2451</volume>: <fpage>53</fpage>-<lpage>62</lpage>.</mixed-citation></ref></ref-list></tp:taxon-treatment>
