# Supplementary material for: Trogossitidae: A review of the beetle family, with a catalogue and keys
Source: Zookeys. 2013 Dec 31;(366):1–194. doi: 10.3897/zookeys.366.6172 (PMC3890666; doi:10.3897/zookeys.366.6172)
Supplement: XML Treatment for Cretamerus [file zookeys.366.6172-treatment60.xml]

<!DOCTYPE tp:taxon-treatment
  PUBLIC "-//TaxonX//DTD Taxonomic Treatment Publishing DTD v0 20100105//EN" "tax-treatment-NSO.dtd">
<tp:taxon-treatment xmlns:tp="http://www.plazi.org/taxpub"><tp:treatment-meta><mixed-citation publication-type="journal"><person-group><name><surname>Kolibáč</surname><given-names>Jiří</given-names></name></person-group><article-title>Trogossitidae: A review of the beetle family,  with a catalogue and keys</article-title><source>Zookeys</source><day>31</day><month>12</month><year>2013</year><volume>2013</volume><issue>366</issue><fpage>1</fpage><lpage>194</lpage><pub-id pub-id-type="doi">10.3897/zookeys.366.6172</pub-id></mixed-citation></tp:treatment-meta><tp:nomenclature><label>† Genus</label><tp:taxon-name>
                            <tp:taxon-name-part taxon-name-part-type="genus">Cretamerus</tp:taxon-name-part>
                            <object-id xmlns:xlink="http://www.w3.org/1999/xlink" xlink:type="simple">http://species-id.net/wiki/Cretamerus</object-id>
                        </tp:taxon-name><tp:taxon-authority>Peris, Kolibáč &amp; Delclòs (in press)</tp:taxon-authority><xref ref-type="fig" rid="F11m">Map 11</xref><tp:nomenclature-citation-list><tp:nomenclature-citation><tp:taxon-name>Cretamerus</tp:taxon-name><comment> Peris D., Kolibáč J. &amp; Delclòs X. (in press): iii.</comment></tp:nomenclature-citation></tp:nomenclature-citation-list></tp:nomenclature><tp:treatment-sec sec-type="Type species"><title>Type species.</title><p>† <italic><tp:taxon-name>Cretamerus vulloi</tp:taxon-name></italic> Peris, Kolibáč &amp; Delclòs, (in press) [by monotypy and author’s designation]</p></tp:treatment-sec><tp:treatment-sec sec-type="Remarks"><title>Remarks.</title><p>The fossil is the oldest known record confirmed for the entire superfamily <tp:taxon-name>Cleroidea</tp:taxon-name> on the European continent. Due to the fine state of preservation, certain morphological character states of the fossil were inserted into a character matrix of <tp:taxon-name>Trogossitidae</tp:taxon-name> genera. The resulting tree reveals the basal position of <italic><tp:taxon-name>Cretamerus vulloi</tp:taxon-name></italic> within the lophocaterine clade. It may form an extinct branch of the recent <tp:taxon-name>Decamerini</tp:taxon-name>.</p><p>In view of its fine state of preservation, certain morphological character states of the fossil to be inserted into a character matrix of <tp:taxon-name>Trogossitidae</tp:taxon-name> genera. The resulting tree reveals the basal position of <italic><tp:taxon-name>Cretamerus vulloi</tp:taxon-name></italic> within the lophocaterine clade. It may form an extinct branch of the recent <tp:taxon-name>Decamerini</tp:taxon-name>.</p></tp:treatment-sec><tp:treatment-sec sec-type="Original diagnosis"><title>Original diagnosis.</title><p>Body very small, less than 2 mm. Antenna 10-segmented, 3-segmented club nearly symmetrical. Prothorax with dentate lateral margin; procoxal cavities externally closed. Elytra without carinae, punctation irregular or less than obviously regular. Tibiae with two straight (i.e. not hooked) spurs. Abdomen with six visible ventrites.</p></tp:treatment-sec><tp:treatment-sec sec-type="Distribution"><title>Distribution.</title><p>France: Charente-Maritime (Fouras/Bois-Vert); Cretaceous: early Cenomanian.</p><fig id="F11m" position="float" orientation="portrait"><label>Map 11.</label><caption><p>A distribution of the tribe <tp:taxon-name>Decamerini</tp:taxon-name> including the newly described genus † <italic><tp:taxon-name>Cretamerus</tp:taxon-name></italic>. A position of <italic><tp:taxon-name>Eronyxa</tp:taxon-name></italic> is indicated.</p></caption><graphic xmlns:xlink="http://www.w3.org/1999/xlink" xlink:href="ZooKeys-366-001-g021.jpg" position="float" orientation="portrait" xlink:type="simple"/></fig></tp:treatment-sec><tp:treatment-sec sec-type="Species"><title>Species:</title><p>† <italic><tp:taxon-name>Cretamerus vulloi</tp:taxon-name></italic> Peris, Kolibáč &amp; Delclòs (in press); France; Cretaceous (AD)</p><p>Peris D., Kolibáč J. &amp; Delclòs X. (in press): iii</p></tp:treatment-sec></tp:taxon-treatment>
