# Supplementary material for: Trogossitidae: A review of the beetle family, with a catalogue and keys
Source: Zookeys. 2013 Dec 31;(366):1–194. doi: 10.3897/zookeys.366.6172 (PMC3890666; doi:10.3897/zookeys.366.6172)
Supplement: XML Treatment for Decamerini [file zookeys.366.6172-treatment61.xml]

<!DOCTYPE tp:taxon-treatment
  PUBLIC "-//TaxonX//DTD Taxonomic Treatment Publishing DTD v0 20100105//EN" "tax-treatment-NSO.dtd">
<tp:taxon-treatment xmlns:tp="http://www.plazi.org/taxpub"><tp:treatment-meta><mixed-citation publication-type="journal"><person-group><name><surname>Kolibáč</surname><given-names>Jiří</given-names></name></person-group><article-title>Trogossitidae: A review of the beetle family,  with a catalogue and keys</article-title><source>Zookeys</source><day>31</day><month>12</month><year>2013</year><volume>2013</volume><issue>366</issue><fpage>1</fpage><lpage>194</lpage><pub-id pub-id-type="doi">10.3897/zookeys.366.6172</pub-id></mixed-citation></tp:treatment-meta><tp:nomenclature><label>Tribe</label><tp:taxon-name>
                            <tp:taxon-name-part taxon-name-part-type="tribe">Decamerini</tp:taxon-name-part>
                        </tp:taxon-name><tp:taxon-authority>Crowson, 1964</tp:taxon-authority><tp:nomenclature-citation-list><tp:nomenclature-citation><tp:taxon-name>Decamerini</tp:taxon-name><comment> Crowson, R. A. 1964a: 287.</comment></tp:nomenclature-citation></tp:nomenclature-citation-list></tp:nomenclature><tp:treatment-sec sec-type="Type genus"><title>Type genus:</title><p><italic><tp:taxon-name>Decamerus</tp:taxon-name></italic> Solier, 1849</p><p>Barron, J. R. 1975: 12 (syn. <tp:taxon-name>Decamerinae</tp:taxon-name> = <tp:taxon-name>Peltinae</tp:taxon-name>). Kolibáč, J. 2006: 127 (diagnosis, stat. n.). Lawrence, J. F. &amp; Newton, A. F., Jr. 1995: 868 (<tp:taxon-name>Decamerinae</tp:taxon-name>). Ślipiński, S. A. 1992: 442, 460 (key) (<tp:taxon-name>Decamerinae</tp:taxon-name>)</p></tp:treatment-sec><tp:treatment-sec sec-type="Remarks"><title>Remarks.</title><p>Since it was established (<xref ref-type="bibr" rid="B44">Crowson 1964a</xref>), <tp:taxon-name>Decamerinae</tp:taxon-name> has always been connected with <tp:taxon-name>Peltidae</tp:taxon-name> (= <tp:taxon-name>Peltinae</tp:taxon-name>) in the works of a variety of authors. Unfortunately, the single larva described to date (<xref ref-type="bibr" rid="B44">Crowson 1964a</xref>) was not associated with adults. It possesses some general features of <tp:taxon-name>Lophocaterinae</tp:taxon-name> (mandible with long lacinia mandibulae, cranium with characteristic gular area) but it differs in having curved (cucujoid) frontal arms and in the absence of a median process between the urogomphi. The larva of <!--PageBreak--><italic><tp:taxon-name>Eronyxa expansus</tp:taxon-name></italic> is evidently lophocaterine (<xref ref-type="bibr" rid="B290">Tait et al. 1990</xref>); however, the adults of <italic><tp:taxon-name>Eronyxa</tp:taxon-name></italic> and the present decamerins are similar in morphology and chiefly of floricolous habit. Two character analyses (<xref ref-type="bibr" rid="B146">Kolibáč 2006</xref>, <xref ref-type="bibr" rid="B149">2008</xref>) placed <italic><tp:taxon-name>Eronyxa</tp:taxon-name></italic> on the border between <tp:taxon-name>Lophocaterini</tp:taxon-name> and <tp:taxon-name>Decamerini</tp:taxon-name>. Although the latter genus is classified within <tp:taxon-name>Lophocaterini</tp:taxon-name> herein, I feel its true relationship lies with <tp:taxon-name>Decamerini</tp:taxon-name>. This issue should be re-examined, although not before an indisputable larva of Chilean <tp:taxon-name>Decamerini</tp:taxon-name> is found and/or reared.</p></tp:treatment-sec><tp:treatment-sec sec-type="Key to genera"><title>Key to genera</title><table-wrap content-type="key" position="anchor" orientation="portrait"><table><tbody><tr><td rowspan="1" colspan="1">1</td><td rowspan="1" colspan="1">Front coxal cavities completely externally closed; tarsal claws split into two almost identical parts</td><td rowspan="1" colspan="1"><italic><tp:taxon-name>Antixoon</tp:taxon-name></italic></td></tr><tr><td rowspan="1" colspan="1">–</td><td rowspan="1" colspan="1">Front coxal cavities externally open or not completely closed; tarsal claws with large denticle (but shorter than outer claw)</td><td rowspan="1" colspan="1">2</td></tr><tr><td rowspan="1" colspan="1">2</td><td rowspan="1" colspan="1">Antenna 10-segmented; tegmen composed of one part; front coxal cavities open (or closed to 3/4)</td><td rowspan="1" colspan="1"><italic><tp:taxon-name>Decamerus</tp:taxon-name></italic></td></tr><tr><td rowspan="1" colspan="1">–</td><td rowspan="1" colspan="1">Antenna 11-segmented; tegmen composed of three parts; front coxal cavities nearly closed</td><td rowspan="1" colspan="1"><italic><tp:taxon-name>Diontolobus</tp:taxon-name></italic></td></tr></tbody></table></table-wrap></tp:treatment-sec><ref-list><ref id="B44"><mixed-citation xmlns:xlink="http://www.w3.org/1999/xlink" xlink:type="simple"><person-group><name name-style="western"><surname>Crowson</surname><given-names>RA</given-names></name></person-group> (<year>1964a</year>) <article-title>A review of the classification of Cleroidea (Coleoptera), with descriptions of two genera of Peltidae and of several new larval types.</article-title><source>Transaction of the Royal entomological Society of London</source><volume>116</volume>: <fpage>275</fpage>-<lpage>327</lpage>.</mixed-citation></ref><ref id="B290"><mixed-citation xmlns:xlink="http://www.w3.org/1999/xlink" xlink:type="simple"><person-group><name name-style="western"><surname>Tait</surname><given-names>SM</given-names></name><name name-style="western"><surname>Dahlsten</surname><given-names>DL</given-names></name><name name-style="western"><surname>Gill</surname><given-names>RJ</given-names></name><name name-style="western"><surname>Doyen</surname><given-names>JT</given-names></name></person-group> (<year>1990</year>) <article-title>Life history of the Incense Cedar Scale, Xylococculus macrocarpae (Homoptera: Margarodidae), on Incense Cedar in California with a description of the larvae of one of its common predators, Eronyxa expansus Van Dyke (Coleoptera: Trogositidae).</article-title><source>Hilgardia</source><volume>58</volume>: <fpage>1</fpage>-<lpage>19</lpage>.</mixed-citation></ref><ref id="B146"><mixed-citation xmlns:xlink="http://www.w3.org/1999/xlink" xlink:type="simple"><person-group><name name-style="western"><surname>Kolibáč</surname><given-names>J</given-names></name></person-group> (<year>2006</year>) <article-title>A review of the Trogossitidae. Part 2: Larval morphology, phylogeny and taxonomy (Coleoptera, Cleroidea).</article-title><source>Entomologica Basiliensia et Collectionis Frey</source><volume>28</volume>: <fpage>105</fpage>-<lpage>153</lpage>.</mixed-citation></ref><ref id="B149"><mixed-citation xmlns:xlink="http://www.w3.org/1999/xlink" xlink:type="simple"><person-group><name name-style="western"><surname>Kolibáč</surname><given-names>J</given-names></name></person-group> (<year>2008</year>) <article-title>Morphology, taxonomy and phylogeny of <italic>Phloiophilus edwardsi</italic> Stephens, 1830 (Coleoptera, Cleroidea).</article-title><source>Entomologica Basiliensia et Collectionis Frey</source><volume>30</volume>: <fpage>105</fpage>-<lpage>133</lpage>.</mixed-citation></ref></ref-list></tp:taxon-treatment>
