# Supplementary material for: Trogossitidae: A review of the beetle family, with a catalogue and keys
Source: Zookeys. 2013 Dec 31;(366):1–194. doi: 10.3897/zookeys.366.6172 (PMC3890666; doi:10.3897/zookeys.366.6172)
Supplement: XML Treatment for Antixoon [file zookeys.366.6172-treatment62.xml]

<!DOCTYPE tp:taxon-treatment
  PUBLIC "-//TaxonX//DTD Taxonomic Treatment Publishing DTD v0 20100105//EN" "tax-treatment-NSO.dtd">
<tp:taxon-treatment xmlns:tp="http://www.plazi.org/taxpub"><tp:treatment-meta><mixed-citation publication-type="journal"><person-group><name><surname>Kolibáč</surname><given-names>Jiří</given-names></name></person-group><article-title>Trogossitidae: A review of the beetle family,  with a catalogue and keys</article-title><source>Zookeys</source><day>31</day><month>12</month><year>2013</year><volume>2013</volume><issue>366</issue><fpage>1</fpage><lpage>194</lpage><pub-id pub-id-type="doi">10.3897/zookeys.366.6172</pub-id></mixed-citation></tp:treatment-meta><tp:nomenclature><label>Genus</label><tp:taxon-name>
                            <tp:taxon-name-part taxon-name-part-type="genus">Antixoon</tp:taxon-name-part>
                            <object-id xmlns:xlink="http://www.w3.org/1999/xlink" xlink:type="simple">http://species-id.net/wiki/Antixoon</object-id>
                        </tp:taxon-name><tp:taxon-authority>Gorham, 1886</tp:taxon-authority><xref ref-type="fig" rid="F11m">Map 11</xref><tp:nomenclature-citation-list><tp:nomenclature-citation><tp:taxon-name>Antixoon</tp:taxon-name><comment> Gorham, H. S. 1886: 332.</comment></tp:nomenclature-citation></tp:nomenclature-citation-list></tp:nomenclature><tp:treatment-sec sec-type="Type species"><title>Type species.</title><p><italic><tp:taxon-name>Antixoon cribripenne</tp:taxon-name></italic> Gorham, 1886 (<italic>sub</italic> <tp:taxon-name>Melyridae</tp:taxon-name>) [by monotypy] (not included in <xref ref-type="bibr" rid="B188">Léveillé 1910</xref>)</p><p>Crowson, R. A. 1964a: 291 (key). Kolibáč, J. 2005: 47. Kolibáč, J. 2006: 116 (phylogeny)</p></tp:treatment-sec><tp:treatment-sec sec-type="Remarks"><title>Remarks.</title><p>In consideration of a recent re-classification of <italic><tp:taxon-name>Eronyxa</tp:taxon-name></italic> within <tp:taxon-name>Lophocaterini</tp:taxon-name> (<xref ref-type="bibr" rid="B290">Tait et al. 1990</xref>), the systematic position of <italic><tp:taxon-name>Antixoon</tp:taxon-name></italic> needs to be checked. However, the bifid tarsal claws correspond with <xref ref-type="bibr" rid="B44">Crowson’s (1964a)</xref> opinion about a close relationship between <italic><tp:taxon-name>Antixoon</tp:taxon-name></italic>, <italic><tp:taxon-name>Diotolobus</tp:taxon-name></italic> and <italic><tp:taxon-name>Decamerus</tp:taxon-name></italic>.</p></tp:treatment-sec><tp:treatment-sec sec-type="Description"><title>Description.</title><p>Body size: about 3.0 mm. Body shape flat. Frons: longitudinal groove or depression absent. Cranium ventrally: tufts of long setae at sides absent. Antennal groove absent. Eyes number: two. Mola present. Penicillus (at base) absent. Pubescence above mola or cutting edge absent. Ventral furrow present. Basal notch moderate. Labrum-Cranium not fused. Antennal club symmetrical, sensorial fields absent. Front coxal cavities externally closed. Pronotum transverse. Elytra: long hairs absent. Claws: denticle distinct.</p></tp:treatment-sec><tp:treatment-sec sec-type="Biology"><title>Biology.</title><p>Floricolous: “<italic>collected in the flowers of bushes in more or less open country</italic>” <xref ref-type="bibr" rid="B44">Crowson (1964a)</xref>.</p><!--PageBreak--></tp:treatment-sec><tp:treatment-sec sec-type="Distribution"><title>Distribution.</title><p>(<xref ref-type="fig" rid="F11m">Map 11</xref>.) Central America: Panama.</p></tp:treatment-sec><tp:treatment-sec sec-type="Species"><title>Species:</title><p><italic><tp:taxon-name>Antixoon cribripenne</tp:taxon-name></italic> Gorham, 1886; Central America (Panama) (RAC)</p><p>Gorham, H. S. 1886: 332</p></tp:treatment-sec><tp:treatment-sec><!--Section generated to contain objects referenced in tp:taxon-treatment.--><fig id="F11m" position="float" orientation="portrait"><label>Map 11.</label><caption><p>A distribution of the tribe <tp:taxon-name>Decamerini</tp:taxon-name> including the newly described genus † <italic><tp:taxon-name>Cretamerus</tp:taxon-name></italic>. A position of <italic><tp:taxon-name>Eronyxa</tp:taxon-name></italic> is indicated.</p></caption><graphic xmlns:xlink="http://www.w3.org/1999/xlink" xlink:href="ZooKeys-366-001-g021.jpg" position="float" orientation="portrait" xlink:type="simple"/></fig></tp:treatment-sec><ref-list><ref id="B188"><mixed-citation xmlns:xlink="http://www.w3.org/1999/xlink" xlink:type="simple"><person-group><name name-style="western"><surname>Léveillé</surname><given-names>A</given-names></name></person-group> (<year>1910</year>) <article-title>Temnochilidae.</article-title> In: <person-group><name name-style="western"><surname>Schenkling</surname><given-names>S</given-names></name></person-group> (<role>Ed</role>) <source>Coleopterorum Catalogus</source><volume>11</volume>, <publisher-name>W. Junk</publisher-name>, <publisher-loc>Berlin</publisher-loc>, <lpage>40</lpage> pp.</mixed-citation></ref><ref id="B290"><mixed-citation xmlns:xlink="http://www.w3.org/1999/xlink" xlink:type="simple"><person-group><name name-style="western"><surname>Tait</surname><given-names>SM</given-names></name><name name-style="western"><surname>Dahlsten</surname><given-names>DL</given-names></name><name name-style="western"><surname>Gill</surname><given-names>RJ</given-names></name><name name-style="western"><surname>Doyen</surname><given-names>JT</given-names></name></person-group> (<year>1990</year>) <article-title>Life history of the Incense Cedar Scale, Xylococculus macrocarpae (Homoptera: Margarodidae), on Incense Cedar in California with a description of the larvae of one of its common predators, Eronyxa expansus Van Dyke (Coleoptera: Trogositidae).</article-title><source>Hilgardia</source><volume>58</volume>: <fpage>1</fpage>-<lpage>19</lpage>.</mixed-citation></ref><ref id="B44"><mixed-citation xmlns:xlink="http://www.w3.org/1999/xlink" xlink:type="simple"><person-group><name name-style="western"><surname>Crowson</surname><given-names>RA</given-names></name></person-group> (<year>1964a</year>) <article-title>A review of the classification of Cleroidea (Coleoptera), with descriptions of two genera of Peltidae and of several new larval types.</article-title><source>Transaction of the Royal entomological Society of London</source><volume>116</volume>: <fpage>275</fpage>-<lpage>327</lpage>.</mixed-citation></ref></ref-list></tp:taxon-treatment>
