# Supplementary material for: Trogossitidae: A review of the beetle family, with a catalogue and keys
Source: Zookeys. 2013 Dec 31;(366):1–194. doi: 10.3897/zookeys.366.6172 (PMC3890666; doi:10.3897/zookeys.366.6172)
Supplement: XML Treatment for Decamerus [file zookeys.366.6172-treatment63.xml]

<!DOCTYPE tp:taxon-treatment
  PUBLIC "-//TaxonX//DTD Taxonomic Treatment Publishing DTD v0 20100105//EN" "tax-treatment-NSO.dtd">
<tp:taxon-treatment xmlns:tp="http://www.plazi.org/taxpub"><tp:treatment-meta><mixed-citation publication-type="journal"><person-group><name><surname>Kolibáč</surname><given-names>Jiří</given-names></name></person-group><article-title>Trogossitidae: A review of the beetle family,  with a catalogue and keys</article-title><source>Zookeys</source><day>31</day><month>12</month><year>2013</year><volume>2013</volume><issue>366</issue><fpage>1</fpage><lpage>194</lpage><pub-id pub-id-type="doi">10.3897/zookeys.366.6172</pub-id></mixed-citation></tp:treatment-meta><tp:nomenclature><label>Genus</label><tp:taxon-name>
                            <tp:taxon-name-part taxon-name-part-type="genus">Decamerus</tp:taxon-name-part>
                            <object-id xmlns:xlink="http://www.w3.org/1999/xlink" xlink:type="simple">http://species-id.net/wiki/Decamerus</object-id>
                        </tp:taxon-name><tp:taxon-authority>Solier, 1849</tp:taxon-authority><xref ref-type="fig" rid="F10">Figs 10</xref><xref ref-type="fig" rid="F18">, 18</xref><xref ref-type="fig" rid="F11m">; Map 11</xref><tp:nomenclature-citation-list><tp:nomenclature-citation><tp:taxon-name>Decamerus</tp:taxon-name><comment> Solier, A. J. J. 1849: 369.</comment></tp:nomenclature-citation></tp:nomenclature-citation-list></tp:nomenclature><tp:treatment-sec sec-type="Type species"><title>Type species.</title><p><italic><tp:taxon-name>Decamerus haemorrhoidalis</tp:taxon-name></italic> Solier, 1849 [by monotypy]</p><p>Léveillé, A. 1910: 28. Crowson, R. A. 1964a: 291. Kolibáč, J. 2005: 52 (redescription). Kolibáč, J. 2006: 111 (phylogeny)</p><p><italic><tp:taxon-name>Peltostoma</tp:taxon-name></italic> Reitter, 1877 [Type species: <italic><tp:taxon-name>Peltostoma unguicularis</tp:taxon-name></italic> Reitter, 1877; by monotypy]</p><p>Léveillé, A. 1910: 28 (synonymized?). Reitter, E. 1877: 173</p></tp:treatment-sec><tp:treatment-sec sec-type="Description"><title>Description.</title><p>Body size: about 3.0 mm. Body shape flat. Gular sutures wide, convergent at apex. Frontoclypeal suture present. Frons: longitudinal groove or depression <!--PageBreak-->absent. Cranium ventrally: tufts of long setae at sides absent. Submentum: ctenidium absent. Antennal groove absent. Eyes: size large, lateral. Eyes number: two. Epicranial acumination absent. Lacinial hooks absent. Galea: shape elongate. Galea: ciliate setae absent. Mediostipes-Lacinia partially fused. Palpifer: outer edge even. Mandibular apical teeth number: two, horizontally situated. Mola present. Penicillus (at base) present (fine, often membranous). Pubescence above mola or cutting edge absent. Ventral furrow present. Basal notch shallow or absent. Labrum-Cranium not fused. Epipharyngial sclerite absent. Lateral tormal process: projection projections extending laterally and downwards (<italic><tp:taxon-name>Eronyxa</tp:taxon-name></italic>). Ligula: ciliate setae absent. Ligula membranous, not retroflexed, deeply emarginate. Hypopharyngeal sclerite H-shaped. Antenna 10-segmented. Antennal club weakly asymmetrical, sensorial fields absent. Front coxal cavities externally open, internally open. Pronotum transverse. Prepectus present. Middle coxal cavities open. Elytra: long hairs absent. Epipleuron thin. Elytral interlocking mechanism absent, carinae reduced. Elytral punctation irregular, scales absent. Wing: radial cell moved down, often small, wedge cell absent, cross vein MP3-4 absent, cross vein AA1+2-3+4 absent. Front tibiae: spines along side moderate. Hooked spur absent, apical spurs not hooked or weakly hooked. Claws: denticle distinct. Parasternites number along ventrites III–VII: absent. Spiculum gastrale absent. Tegmen composed of only a single part.</p></tp:treatment-sec><tp:treatment-sec sec-type="Biology"><title>Biology.</title><p>The species occur on the flowers of various bushes. Floricolous, found together with <italic><tp:taxon-name>Diontolobus</tp:taxon-name></italic>.</p></tp:treatment-sec><tp:treatment-sec sec-type="Distribution"><title>Distribution.</title><p>Central part of Chile, approximately regions IV to VI.</p></tp:treatment-sec><tp:treatment-sec sec-type="Species"><title>Species:</title><p><italic><tp:taxon-name>Decamerus haemorrhoidalis</tp:taxon-name></italic> Solier, 1849; Chile (AL)</p><p>Léveillé, A. 1910: 28. Kolibáč, J. 2005: 52 (redescription). Reitter, E. 1877: 174 (syn. <italic><tp:taxon-name>Peltostoma unguicularis</tp:taxon-name></italic> Reitter, 1877; synonymized by <xref ref-type="bibr" rid="B188">Léveillé 1910</xref>?)</p></tp:treatment-sec><tp:treatment-sec><!--Section generated to contain objects referenced in tp:taxon-treatment.--><fig id="F10" position="float" orientation="portrait"><label>Figure 10.</label><caption><p><bold>A</bold> <italic><tp:taxon-name>Thymalus limbatus</tp:taxon-name></italic> <bold>B</bold> <italic><tp:taxon-name>Phloiophilus edwardsi</tp:taxon-name></italic> <bold>C</bold> <italic><tp:taxon-name>Eronyxa marginicollis</tp:taxon-name></italic> <bold>D</bold> <italic><tp:taxon-name>Decamerus haemorhoidalis</tp:taxon-name></italic> <bold>E</bold> <italic><tp:taxon-name>Diontolobus punctatipennis</tp:taxon-name></italic> <bold>F</bold> <italic><tp:taxon-name>Afrocyrona ciskeiensis</tp:taxon-name></italic> <bold>G</bold> <italic><tp:taxon-name>Afrocyrona dwesae</tp:taxon-name></italic> <bold>H</bold> <italic><tp:taxon-name>Grynoma</tp:taxon-name></italic> sp., New Zealand <bold>I</bold> <italic><tp:taxon-name>Grynoma diluta</tp:taxon-name></italic>.</p></caption><graphic xmlns:xlink="http://www.w3.org/1999/xlink" xlink:href="ZooKeys-366-001-g018.jpg" position="float" orientation="portrait" xlink:type="simple"/></fig><fig id="F18" position="float" orientation="portrait"><label>Figure 18.</label><caption><p><bold>A</bold> <italic><tp:taxon-name>Thymalus limbatus</tp:taxon-name></italic>, elytral apex with interlocking mechanism <bold>B–E</bold> <italic><tp:taxon-name>Decamerus haemorhoidalis</tp:taxon-name></italic> (<bold>B</bold> prothorax with partially closed procoxal cavities <bold>C</bold> metatarsal claws with denticle <bold>D</bold> protarsus with projecting empodium <bold>E</bold> irregular punctation of elytra) <bold>F</bold> <italic><tp:taxon-name>Grynocharis oblonga</tp:taxon-name></italic>, elytral sculpture <bold>G–H</bold> <italic><tp:taxon-name>Lophocateres pusillus</tp:taxon-name></italic> (<bold>G</bold> head in frontal view with deeply emarginate frontoclypeal suture <bold>H</bold> detail).</p></caption><graphic xmlns:xlink="http://www.w3.org/1999/xlink" xlink:href="ZooKeys-366-001-g031.jpg" position="float" orientation="portrait" xlink:type="simple"/></fig><fig id="F11m" position="float" orientation="portrait"><label>Map 11.</label><caption><p>A distribution of the tribe <tp:taxon-name>Decamerini</tp:taxon-name> including the newly described genus † <italic><tp:taxon-name>Cretamerus</tp:taxon-name></italic>. A position of <italic><tp:taxon-name>Eronyxa</tp:taxon-name></italic> is indicated.</p></caption><graphic xmlns:xlink="http://www.w3.org/1999/xlink" xlink:href="ZooKeys-366-001-g021.jpg" position="float" orientation="portrait" xlink:type="simple"/></fig></tp:treatment-sec><ref-list><ref id="B188"><mixed-citation xmlns:xlink="http://www.w3.org/1999/xlink" xlink:type="simple"><person-group><name name-style="western"><surname>Léveillé</surname><given-names>A</given-names></name></person-group> (<year>1910</year>) <article-title>Temnochilidae.</article-title> In: <person-group><name name-style="western"><surname>Schenkling</surname><given-names>S</given-names></name></person-group> (<role>Ed</role>) <source>Coleopterorum Catalogus</source><volume>11</volume>, <publisher-name>W. Junk</publisher-name>, <publisher-loc>Berlin</publisher-loc>, <lpage>40</lpage> pp.</mixed-citation></ref></ref-list></tp:taxon-treatment>
