# Supplementary material for: Trogossitidae: A review of the beetle family, with a catalogue and keys
Source: Zookeys. 2013 Dec 31;(366):1–194. doi: 10.3897/zookeys.366.6172 (PMC3890666; doi:10.3897/zookeys.366.6172)
Supplement: XML Treatment for Diontolobus [file zookeys.366.6172-treatment64.xml]

<!DOCTYPE tp:taxon-treatment
  PUBLIC "-//TaxonX//DTD Taxonomic Treatment Publishing DTD v0 20100105//EN" "tax-treatment-NSO.dtd">
<tp:taxon-treatment xmlns:tp="http://www.plazi.org/taxpub"><tp:treatment-meta><mixed-citation publication-type="journal"><person-group><name><surname>Kolibáč</surname><given-names>Jiří</given-names></name></person-group><article-title>Trogossitidae: A review of the beetle family,  with a catalogue and keys</article-title><source>Zookeys</source><day>31</day><month>12</month><year>2013</year><volume>2013</volume><issue>366</issue><fpage>1</fpage><lpage>194</lpage><pub-id pub-id-type="doi">10.3897/zookeys.366.6172</pub-id></mixed-citation></tp:treatment-meta><tp:nomenclature><label>Genus</label><tp:taxon-name>
                            <tp:taxon-name-part taxon-name-part-type="genus">Diontolobus</tp:taxon-name-part>
                            <object-id xmlns:xlink="http://www.w3.org/1999/xlink" xlink:type="simple">http://species-id.net/wiki/Diontolobus</object-id>
                        </tp:taxon-name><tp:taxon-authority>Solier, 1849</tp:taxon-authority><xref ref-type="fig" rid="F10">Fig. 10</xref><xref ref-type="fig" rid="F11m">; Map 11</xref><tp:nomenclature-citation-list><tp:nomenclature-citation><tp:taxon-name>Diontolobus</tp:taxon-name><comment> Solier, A. J. J., 1849: 367.</comment></tp:nomenclature-citation></tp:nomenclature-citation-list></tp:nomenclature><tp:treatment-sec sec-type="Type species"><title>Type species.</title><p><italic><tp:taxon-name>Diontolobus punctipennis</tp:taxon-name></italic> Solier, 1849 [by monotypy]</p><p>Léveillé, A. 1910: 27. Crowson, R. A. 1964a: 291. Kolibáč, J. 2005: 53 (redescription). Kolibáč, J. 2006: 111 (phylogeny)</p><p><italic><tp:taxon-name>Micropeltis</tp:taxon-name></italic> Redtenbacher, 1867 [Type species: <italic><tp:taxon-name>Micropeltis serraticollis</tp:taxon-name></italic> Redtenbacher, 1867; by monotypy]</p><p>Léveillé, A. 1910: 27 (synonymized?). Reitter, E. 1876: 58</p></tp:treatment-sec><tp:treatment-sec sec-type="Description"><title>Description.</title><p>Body size: about 3.0–4.0 mm. Body shape flat. Gular sutures wide, convergent at apex. Frontoclypeal suture present. Frons: longitudinal groove or depression absent. Cranium ventrally: tufts of long setae at sides absent. Submentum: ctenidium absent. Antennal groove absent. Eyes: size large, lateral. Eyes number: two. Epicra<!--PageBreak-->nial acumination absent. Lacinial hooks absent. Galea: shape sub-clavate. Galea: ciliate setae absent. Mediostipes-Lacinia not fused. Palpifer: outer edge even. Mandibular apical teeth number: two, horizontally situated. Mola present. Penicillus (at base) present (fine, often membranous). Pubescence above mola or cutting edge present. Ventral furrow present. Basal notch moderate. Labrum-Cranium not fused. Epipharyngial sclerite absent. Lateral tormal process: projection projection curved upwards (<italic><tp:taxon-name>Colydiopeltis</tp:taxon-name></italic>). Ligula: ciliate setae absent. Ligula membranous, not retroflexed, deeply emarginate. Hypopharyngeal sclerite H-shaped. Antenna 11-segmented. Antennal club weakly asymmetrical, sensorial fields absent. Front coxal cavities externally closed, internally open. Pronotum transverse. Prepectus present. Middle coxal cavities open. Elytra: long hairs absent. Epipleuron thin. Elytral interlocking mechanism absent, carinae reduced. Elytral punctation irregular, scales absent. Wing: radial cell moved down, often small, wedge cell absent, cross vein MP3-4 absent, cross vein AA1+2-3+4 absent. Front tibiae: spines along side moderate. Hooked spur absent, apical spurs not hooked or weakly hooked. Claws: denticle distinct. Parasternites number along ventrites III–VII: absent. Spiculum gastrale absent. Tegmen composed of three parts.</p><p>Larva: Frontal arms curved (cucujoid). Epicranial stem absent. Endocarina absent. Gular sutures conspicuous, parallel. Paragular sclerites absent. Hypostomal rods absent. Stemmata number: five. Mandibular apical teeth number: two, horizontally situated. Lacinia mandibulae plumose. Mola present. Maxillary palpi 3-segmented. Pedunculate seta absent. Mala simple. Cardo-Stipes not fused. Ligula present. Labial palpi 2-segmented. Prementum in single part. Antenna 1st transverse, 2nd elongate. Sensory appendix medium sized (to half of joint 3). Thoracic sclerites pattern (dorsally) 0+0+0. Abdominal segment IX not divided. Tergite IX flat. Urogomphi present, hooked; median process absent.</p></tp:treatment-sec><tp:treatment-sec sec-type="Biology"><title>Biology.</title><p>The species occur on flowers. Pollen grains were found in the gut of <italic><tp:taxon-name>Diontolobus punctipennis</tp:taxon-name></italic> (<xref ref-type="bibr" rid="B44">Crowson 1964a</xref>).</p></tp:treatment-sec><tp:treatment-sec sec-type="Distribution"><title>Distribution.</title><p>As same as in <italic><tp:taxon-name>Decamerus</tp:taxon-name></italic>, the central part of Chile, approximately regions IV to VI.</p></tp:treatment-sec><tp:treatment-sec sec-type="Species"><title>Species:</title><p><italic><tp:taxon-name>Diontolobus costulata</tp:taxon-name></italic> Reitter, 1876; Chile (AL)</p><p>Léveillé, A. 1910: 27. Reitter, E. 1876: 60 (<italic><tp:taxon-name>Micropeltis costulata</tp:taxon-name></italic> Reitter, 1876)</p><p><italic><tp:taxon-name>Diontolobus flavolimbata</tp:taxon-name></italic> Reitter, 1877; Chile (AL)</p><p>Léveillé, A. 1910: 27</p><p><italic><tp:taxon-name>Diontolobus inaequalis</tp:taxon-name></italic> Reitter, 1877; Chile (AL)</p><p>Léveillé, A. 1910: 28</p><p><italic><tp:taxon-name>Diontolobus incostata</tp:taxon-name></italic> Reitter, 1876; Chile (AL)</p><p>Léveillé, A. 1910: 28. Reitter, E. 1876: 59 (<italic><tp:taxon-name>Micropeltis incostata</tp:taxon-name></italic> Reitter, 1876)</p><p><italic><tp:taxon-name>Diontolobus lanuginosa</tp:taxon-name></italic> Léveille, 1895; Chile (AL)</p><p>Léveillé, A. 1910: 28</p><p><italic><tp:taxon-name>Diontolobus punctipennis</tp:taxon-name></italic> Solier, 1849; Chile (AL)</p><p>Léveillé, A. 1910: 28. Kolibáč, J. 2005: 53 (redescription). Reitter, E. 1876: 59 (syn. <italic><tp:taxon-name>Micropeltis serraticollis</tp:taxon-name></italic> Redtenbacher, 1867, synonymized by <xref ref-type="bibr" rid="B188">Léveillé 1910</xref>?)</p><!--PageBreak--><p><italic><tp:taxon-name>Diontolobus punctipennis</tp:taxon-name></italic> var. <italic>lateritius</italic> Fairmaire, 1883: 488</p><p><italic><tp:taxon-name>Diontolobus</tp:taxon-name></italic> sp. (supposed larva); Chile (RAC)</p><p>Crowson, R. A. 1964a: 291. Kolibáč, J. 2006: 106</p></tp:treatment-sec><tp:treatment-sec><!--Section generated to contain objects referenced in tp:taxon-treatment.--><fig id="F10" position="float" orientation="portrait"><label>Figure 10.</label><caption><p><bold>A</bold> <italic><tp:taxon-name>Thymalus limbatus</tp:taxon-name></italic> <bold>B</bold> <italic><tp:taxon-name>Phloiophilus edwardsi</tp:taxon-name></italic> <bold>C</bold> <italic><tp:taxon-name>Eronyxa marginicollis</tp:taxon-name></italic> <bold>D</bold> <italic><tp:taxon-name>Decamerus haemorhoidalis</tp:taxon-name></italic> <bold>E</bold> <italic><tp:taxon-name>Diontolobus punctatipennis</tp:taxon-name></italic> <bold>F</bold> <italic><tp:taxon-name>Afrocyrona ciskeiensis</tp:taxon-name></italic> <bold>G</bold> <italic><tp:taxon-name>Afrocyrona dwesae</tp:taxon-name></italic> <bold>H</bold> <italic><tp:taxon-name>Grynoma</tp:taxon-name></italic> sp., New Zealand <bold>I</bold> <italic><tp:taxon-name>Grynoma diluta</tp:taxon-name></italic>.</p></caption><graphic xmlns:xlink="http://www.w3.org/1999/xlink" xlink:href="ZooKeys-366-001-g018.jpg" position="float" orientation="portrait" xlink:type="simple"/></fig><fig id="F11m" position="float" orientation="portrait"><label>Map 11.</label><caption><p>A distribution of the tribe <tp:taxon-name>Decamerini</tp:taxon-name> including the newly described genus † <italic><tp:taxon-name>Cretamerus</tp:taxon-name></italic>. A position of <italic><tp:taxon-name>Eronyxa</tp:taxon-name></italic> is indicated.</p></caption><graphic xmlns:xlink="http://www.w3.org/1999/xlink" xlink:href="ZooKeys-366-001-g021.jpg" position="float" orientation="portrait" xlink:type="simple"/></fig></tp:treatment-sec><ref-list><ref id="B44"><mixed-citation xmlns:xlink="http://www.w3.org/1999/xlink" xlink:type="simple"><person-group><name name-style="western"><surname>Crowson</surname><given-names>RA</given-names></name></person-group> (<year>1964a</year>) <article-title>A review of the classification of Cleroidea (Coleoptera), with descriptions of two genera of Peltidae and of several new larval types.</article-title><source>Transaction of the Royal entomological Society of London</source><volume>116</volume>: <fpage>275</fpage>-<lpage>327</lpage>.</mixed-citation></ref><ref id="B188"><mixed-citation xmlns:xlink="http://www.w3.org/1999/xlink" xlink:type="simple"><person-group><name name-style="western"><surname>Léveillé</surname><given-names>A</given-names></name></person-group> (<year>1910</year>) <article-title>Temnochilidae.</article-title> In: <person-group><name name-style="western"><surname>Schenkling</surname><given-names>S</given-names></name></person-group> (<role>Ed</role>) <source>Coleopterorum Catalogus</source><volume>11</volume>, <publisher-name>W. Junk</publisher-name>, <publisher-loc>Berlin</publisher-loc>, <lpage>40</lpage> pp.</mixed-citation></ref></ref-list></tp:taxon-treatment>
