# Supplementary material for: Trogossitidae: A review of the beetle family, with a catalogue and keys
Source: Zookeys. 2013 Dec 31;(366):1–194. doi: 10.3897/zookeys.366.6172 (PMC3890666; doi:10.3897/zookeys.366.6172)
Supplement: XML Treatment for Ancyronini [file zookeys.366.6172-treatment65.xml]

<!DOCTYPE tp:taxon-treatment
  PUBLIC "-//TaxonX//DTD Taxonomic Treatment Publishing DTD v0 20100105//EN" "tax-treatment-NSO.dtd">
<tp:taxon-treatment xmlns:tp="http://www.plazi.org/taxpub"><tp:treatment-meta><mixed-citation publication-type="journal"><person-group><name><surname>Kolibáč</surname><given-names>Jiří</given-names></name></person-group><article-title>Trogossitidae: A review of the beetle family,  with a catalogue and keys</article-title><source>Zookeys</source><day>31</day><month>12</month><year>2013</year><volume>2013</volume><issue>366</issue><fpage>1</fpage><lpage>194</lpage><pub-id pub-id-type="doi">10.3897/zookeys.366.6172</pub-id></mixed-citation></tp:treatment-meta><tp:nomenclature><label>Tribe</label><tp:taxon-name>
                            <tp:taxon-name-part taxon-name-part-type="genus">Ancyronini</tp:taxon-name-part>
                        </tp:taxon-name><tp:taxon-authority>Kolibáč, 2006</tp:taxon-authority><tp:nomenclature-citation-list><tp:nomenclature-citation><tp:taxon-name>Ancyronini</tp:taxon-name><comment> Kolibáč, J. 2006: 127.</comment></tp:nomenclature-citation></tp:nomenclature-citation-list></tp:nomenclature><tp:treatment-sec sec-type="Type genus"><title>Type genus.</title><p><italic><tp:taxon-name>Ancyrona</tp:taxon-name></italic> Reitter, 1876 [designated by <xref ref-type="bibr" rid="B146">Kolibáč 2006</xref>]</p><p>Kolibáč, J. 2007a: 365. Kolibáč, J. &amp; Zaitsev, A. A. 2010: 59 (phylogeny, larval morphology)</p></tp:treatment-sec><tp:treatment-sec sec-type="Remarks"><title>Remarks.</title><p><tp:taxon-name>Ancyronini</tp:taxon-name> are undeniably related to <tp:taxon-name>Lophocaterini</tp:taxon-name>. As observations made upon the recently recorded <italic><tp:taxon-name>Ancyrona diversa</tp:taxon-name></italic> larva have shown (<xref ref-type="bibr" rid="B157">Kolibáč and Zaitsev 2010</xref>), the major morphological features of known larvae of the two tribes are nearly identical. In fact, it is likely that <italic><tp:taxon-name>Ancyrona</tp:taxon-name></italic> and allied genera are simply “advanced lophocaterins” adapted to a predatory way of life. Such a life-style is clearly demonstrated by their carnivorous mouthparts in both adults and larvae (sharp mandibles without mola), different life habits (they dwell on bark, branches or logs hunting for other insects) and well as their excellent capacity for rapid flight and swift reactions to intrusive stimuli. From the point of view of phylogenetic taxonomy, it appears that <tp:taxon-name>Lophocaterini</tp:taxon-name> are paraphyletic in relation to <tp:taxon-name>Ancyronini</tp:taxon-name>; both tribes are therefore in acute need of further study.</p></tp:treatment-sec><tp:treatment-sec sec-type="Key to genera"><title>Key to genera</title><table-wrap content-type="key" position="anchor" orientation="portrait"><table><tbody><tr><td rowspan="1" colspan="1">1</td><td rowspan="1" colspan="1">Head quite hypognathous; tarsal pattern 4-4-4 or 5-5-5; body convex</td><td rowspan="1" colspan="1">2</td></tr><tr><td rowspan="1" colspan="1">–</td><td rowspan="1" colspan="1">Head quite prognathous; tarsal pattern 5-5-5; body more/less flattened</td><td rowspan="1" colspan="1">3</td></tr><tr><td rowspan="1" colspan="1">2</td><td rowspan="1" colspan="1">Antennae 10- or 11-segmented with loose 3-segmented club; mandible with penicillus formed by membranous appendage with short setae; eyes distinctly elevate</td><td rowspan="1" colspan="1"><italic><tp:taxon-name>Afrocyrona</tp:taxon-name></italic></td></tr><tr><td rowspan="1" colspan="1">–</td><td rowspan="1" colspan="1">Antennae 10-segmented with compact 2-segmented club, segments 9 and 10 coalescent; mandible with penicillus composed of tuft of long setae; eyes not very elevate</td><td rowspan="1" colspan="1"><italic><tp:taxon-name>Neaspis</tp:taxon-name></italic></td></tr><tr><td rowspan="1" colspan="1">3</td><td rowspan="1" colspan="1">Eyes distinctly elevate; labrum sometimes fused with cranium (males); lacinia without hooked spurs; mediostipes fused with lacinia</td><td rowspan="1" colspan="1">4</td></tr><tr><td rowspan="1" colspan="1">–</td><td rowspan="1" colspan="1">Eyes not very elevate; labrum free; lacinia with hooked pigmented spurs; mediostipes not fused with lacinia</td><td rowspan="1" colspan="1"><italic><tp:taxon-name>Ancyrona</tp:taxon-name></italic></td></tr><tr><td rowspan="1" colspan="1">4</td><td rowspan="1" colspan="1">Mandible enlarged, male mandible monstrous; galea and lacinia without spines</td><td rowspan="1" colspan="1"><italic><tp:taxon-name>Leptonyxa</tp:taxon-name></italic></td></tr><tr><td rowspan="1" colspan="1">–</td><td rowspan="1" colspan="1">Mandible not enlarged; lacinia with several pale spines</td><td rowspan="1" colspan="1"><italic><tp:taxon-name>Grynoma</tp:taxon-name></italic></td></tr><!--PageBreak--></tbody></table></table-wrap></tp:treatment-sec><ref-list><ref id="B146"><mixed-citation xmlns:xlink="http://www.w3.org/1999/xlink" xlink:type="simple"><person-group><name name-style="western"><surname>Kolibáč</surname><given-names>J</given-names></name></person-group> (<year>2006</year>) <article-title>A review of the Trogossitidae. Part 2: Larval morphology, phylogeny and taxonomy (Coleoptera, Cleroidea).</article-title><source>Entomologica Basiliensia et Collectionis Frey</source><volume>28</volume>: <fpage>105</fpage>-<lpage>153</lpage>.</mixed-citation></ref><ref id="B157"><mixed-citation xmlns:xlink="http://www.w3.org/1999/xlink" xlink:type="simple"><person-group><name name-style="western"><surname>Kolibáč</surname><given-names>J</given-names></name><name name-style="western"><surname>Zaitsev</surname><given-names>AA</given-names></name></person-group> (<year>2010</year>) <article-title>A description of a larva of Ancyrona diversa Pic, 1921 and its phylogenetic implications (Coleoptera: Trogossitidae).</article-title><source>Zootaxa</source><volume>2451</volume>: <fpage>53</fpage>-<lpage>62</lpage>.</mixed-citation></ref></ref-list></tp:taxon-treatment>
