# Supplementary material for: Trogossitidae: A review of the beetle family, with a catalogue and keys
Source: Zookeys. 2013 Dec 31;(366):1–194. doi: 10.3897/zookeys.366.6172 (PMC3890666; doi:10.3897/zookeys.366.6172)
Supplement: XML Treatment for Afrocyrona [file zookeys.366.6172-treatment66.xml]

<!DOCTYPE tp:taxon-treatment
  PUBLIC "-//TaxonX//DTD Taxonomic Treatment Publishing DTD v0 20100105//EN" "tax-treatment-NSO.dtd">
<tp:taxon-treatment xmlns:tp="http://www.plazi.org/taxpub"><tp:treatment-meta><mixed-citation publication-type="journal"><person-group><name><surname>Kolibáč</surname><given-names>Jiří</given-names></name></person-group><article-title>Trogossitidae: A review of the beetle family,  with a catalogue and keys</article-title><source>Zookeys</source><day>31</day><month>12</month><year>2013</year><volume>2013</volume><issue>366</issue><fpage>1</fpage><lpage>194</lpage><pub-id pub-id-type="doi">10.3897/zookeys.366.6172</pub-id></mixed-citation></tp:treatment-meta><tp:nomenclature><label>Genus</label><tp:taxon-name>
                            <tp:taxon-name-part taxon-name-part-type="genus">Afrocyrona</tp:taxon-name-part>
                            <object-id xmlns:xlink="http://www.w3.org/1999/xlink" xlink:type="simple">http://species-id.net/wiki/Afrocyrona</object-id>
                        </tp:taxon-name><tp:taxon-authority>Kolibáč, 2007</tp:taxon-authority><xref ref-type="fig" rid="F10">Fig. 10</xref><xref ref-type="fig" rid="F12m">; Map 12</xref><tp:nomenclature-citation-list><tp:nomenclature-citation><tp:taxon-name>Afrocyrona</tp:taxon-name><comment> Kolibáč, J. 2007b: 60.</comment></tp:nomenclature-citation></tp:nomenclature-citation-list></tp:nomenclature><tp:treatment-sec sec-type="Type species"><title>Type species.</title><p><italic><tp:taxon-name>Afrocyrona dwesae</tp:taxon-name></italic> Kolibáč, 2007 [designated by <xref ref-type="bibr" rid="B148">Kolibáč 2007b</xref>]</p></tp:treatment-sec><tp:treatment-sec sec-type="Description"><title>Description.</title><p>Body size: 2.9–5.0 mm. Body shape flat. Gular sutures narrow, subparallel at apex. Frontoclypeal suture present. Frons: longitudinal groove or depression absent. Cranium ventrally: tufts of long setae at sides present. Submentum: ctenidium absent. Antennal groove present. Eyes: size large, lateral. Eyes number: two. Epicranial acumination absent. Lacinial hooks: two. Galea: shape sub-clavate. Galea: ciliate setae absent. Mediostipes-Lacinia partially fused. Palpifer: outer edge even. Mandibular apical teeth number: two, horizontally situated. Mola absent. Penicillus (at base) long setae. Pubescence above mola or cutting edge absent. Ventral furrow absent. Basal notch shallow or absent. Labrum-Cranium not fused. Epipharyngial sclerite absent. Lateral tormal process: projection projection not developed (all remaining). Ligula: ciliate setae absent. Ligula membranous, not retroflexed, weakly emarginate. Hypopharyngeal sclerite H-shaped. Antenna 11-segmented or 10-segmented. Antennal club weakly asymmetrical, sensorial fields absent. Front coxal cavities externally open, internally open. Pronotum transverse. Prepectus present. Middle coxal cavities open. Elytra: long hairs absent. Epipleuron moderate. Elytral interlocking mechanism absent, carinae conspicuous. Elytral punctation regular, scales present. Wing: radial cell oblong (or reduced) or cell moved down, often small, wedge cell absent, cross vein MP3-4 present, cross vein AA1+2-3+4 absent. Front tibiae: spines along side moderate. Hooked spur present. Tarsal pattern 4-4-4 or 5-5-5. Claws: denticle absent. Parasternites number along ventrites III–VII: one. Spiculum gastrale absent. Tegmen composed of two parts. Coxitae divided.</p></tp:treatment-sec><tp:treatment-sec sec-type="Biology"><title>Biology.</title><p>The species were collected by beating branches and sifting rotten wood and litter. Detritus and some insect remnants were found in the gut of <italic><tp:taxon-name>Afrocyrona dwesae</tp:taxon-name></italic>, whereas only insect fragments were found in the gut of <italic><tp:taxon-name>Afrocyrona ciskeiensis</tp:taxon-name></italic>. The species are probably predatory and partly or occasionally fungivorous. <italic><tp:taxon-name>Afrocyrona dwesae</tp:taxon-name></italic> may be unable to fly.</p></tp:treatment-sec><tp:treatment-sec sec-type="Distribution"><title>Distribution.</title><p>Three described species are known from South Africa: Eastern Cape and Transvaal. One or two more species have been recently found in the island of Sokotra.</p><fig id="F12m" position="float" orientation="portrait"><label>Map 12.</label><caption><p>A distribution of the tribe <tp:taxon-name>Ancyronini</tp:taxon-name>.</p></caption><graphic xmlns:xlink="http://www.w3.org/1999/xlink" xlink:href="ZooKeys-366-001-g022.jpg" position="float" orientation="portrait" xlink:type="simple"/></fig></tp:treatment-sec><tp:treatment-sec sec-type="Species"><title>Species:</title><p><italic><tp:taxon-name>Afrocyrona ciskeiensis</tp:taxon-name></italic> Kolibáč, 2007; South Africa (JK)</p><p>Kolibáč, J. 2007b: 61</p><p><italic><tp:taxon-name>Afrocyrona dwesae</tp:taxon-name></italic> Kolibáč, 2007; South Africa (JK)</p><p>Kolibáč, J. 2007b: 63</p><p><italic><tp:taxon-name>Afrocyrona gussmannae</tp:taxon-name></italic> Kolibáč, 2007; South Africa (JK)</p><p>Kolibáč, J. 2007b: 64</p><!--PageBreak--></tp:treatment-sec><tp:treatment-sec><!--Section generated to contain objects referenced in tp:taxon-treatment.--><fig id="F10" position="float" orientation="portrait"><label>Figure 10.</label><caption><p><bold>A</bold> <italic><tp:taxon-name>Thymalus limbatus</tp:taxon-name></italic> <bold>B</bold> <italic><tp:taxon-name>Phloiophilus edwardsi</tp:taxon-name></italic> <bold>C</bold> <italic><tp:taxon-name>Eronyxa marginicollis</tp:taxon-name></italic> <bold>D</bold> <italic><tp:taxon-name>Decamerus haemorhoidalis</tp:taxon-name></italic> <bold>E</bold> <italic><tp:taxon-name>Diontolobus punctatipennis</tp:taxon-name></italic> <bold>F</bold> <italic><tp:taxon-name>Afrocyrona ciskeiensis</tp:taxon-name></italic> <bold>G</bold> <italic><tp:taxon-name>Afrocyrona dwesae</tp:taxon-name></italic> <bold>H</bold> <italic><tp:taxon-name>Grynoma</tp:taxon-name></italic> sp., New Zealand <bold>I</bold> <italic><tp:taxon-name>Grynoma diluta</tp:taxon-name></italic>.</p></caption><graphic xmlns:xlink="http://www.w3.org/1999/xlink" xlink:href="ZooKeys-366-001-g018.jpg" position="float" orientation="portrait" xlink:type="simple"/></fig></tp:treatment-sec><ref-list><ref id="B148"><mixed-citation xmlns:xlink="http://www.w3.org/1999/xlink" xlink:type="simple"><person-group><name name-style="western"><surname>Kolibáč</surname><given-names>J</given-names></name></person-group> (<year>2007b</year>) <article-title>Further observations on the tribe Ancyronini Kolibáč, 2006 (Coleoptera, Trogossitidae, Peltinae).</article-title><source>Entomologica Basiliensia et Collectionis Frey</source><volume>29</volume>: <fpage>53</fpage>-<lpage>76</lpage>.</mixed-citation></ref></ref-list></tp:taxon-treatment>
