# Supplementary material for: Trogossitidae: A review of the beetle family, with a catalogue and keys
Source: Zookeys. 2013 Dec 31;(366):1–194. doi: 10.3897/zookeys.366.6172 (PMC3890666; doi:10.3897/zookeys.366.6172)
Supplement: XML Treatment for Ancyrona [file zookeys.366.6172-treatment67.xml]

<!DOCTYPE tp:taxon-treatment
  PUBLIC "-//TaxonX//DTD Taxonomic Treatment Publishing DTD v0 20100105//EN" "tax-treatment-NSO.dtd">
<tp:taxon-treatment xmlns:tp="http://www.plazi.org/taxpub"><tp:treatment-meta><mixed-citation publication-type="journal"><person-group><name><surname>Kolibáč</surname><given-names>Jiří</given-names></name></person-group><article-title>Trogossitidae: A review of the beetle family,  with a catalogue and keys</article-title><source>Zookeys</source><day>31</day><month>12</month><year>2013</year><volume>2013</volume><issue>366</issue><fpage>1</fpage><lpage>194</lpage><pub-id pub-id-type="doi">10.3897/zookeys.366.6172</pub-id></mixed-citation></tp:treatment-meta><tp:nomenclature><label>Genus</label><tp:taxon-name>
                            <tp:taxon-name-part taxon-name-part-type="genus">Ancyrona</tp:taxon-name-part>
                            <object-id xmlns:xlink="http://www.w3.org/1999/xlink" xlink:type="simple">http://species-id.net/wiki/Ancyrona</object-id>
                        </tp:taxon-name><tp:taxon-authority>Reitter, 1876</tp:taxon-authority><xref ref-type="fig" rid="F2">Figs 2</xref><xref ref-type="fig" rid="F11">, 11</xref><xref ref-type="fig" rid="F12m">; Map 12</xref><tp:nomenclature-citation-list><tp:nomenclature-citation><tp:taxon-name>Ancyrona</tp:taxon-name><comment> Reitter, E. 1876: 51.</comment></tp:nomenclature-citation></tp:nomenclature-citation-list></tp:nomenclature><tp:treatment-sec sec-type="Type species"><title>Type species.</title><p><italic><tp:taxon-name>Ancyrona lewisi</tp:taxon-name></italic> Reitter, 1876 [designated by Kolibáč 1993]</p><p>Léveillé, A. 1910: 25. Lafer, G. Sh. 1992: 83. Matthews, E. G. 1992: 3 (key, Australia). Kolibáč, J. 2005: 45. Kolibáč, J. 2006: 111 (phylogeny). Kolibáč, J. 2007a: 365. Kolibáč, J. &amp; Zaitsev, A. A. (2010): 55 (larva)</p><p><italic><tp:taxon-name>Latolaeva</tp:taxon-name></italic> Reitter, 1876 (Type species: <italic><tp:taxon-name>Latolaeva ferrarii</tp:taxon-name></italic> Reitter, 1876; designated by <xref ref-type="bibr" rid="B145">Kolibáč 2005</xref>)</p><p>Léveillé, A. 1910: 25. Kolibáč, J. 2005: 63. Kolibáč, J. 2006: 111 (phylogeny). <xref ref-type="bibr" rid="B148">Kolibáč 2007b</xref>: 54 (synonymized). Reitter, E. 1876: 49</p></tp:treatment-sec><tp:treatment-sec sec-type="Description"><title>Description.</title><p>Body size: 3.1–8.0 mm. Body shape flat. Gular sutures narrow, subparallel at apex. Frontoclypeal suture present or broadly emarginate. Frons: longitudinal groove or depression absent. Cranium ventrally: tufts of long setae at sides present. Submentum: ctenidium absent. Antennal groove present. Eyes: size large, lateral. Eyes number: two. Epicranial acumination absent. Lacinial hooks: two. Galea: shape sub-clavate. Galea: ciliate setae absent. Mediostipes-Lacinia not fused. Palpifer: outer edge even. Mandibular apical teeth number: two, horizontally situated. Mola absent. Penicillus (at base) long setae. Pubescence above mola or cutting edge absent. Ventral furrow absent. Basal notch shallow or absent. Labrum-Cranium not fused. Epipharyngial sclerite absent. Lateral tormal process: projection projection not developed (all remaining). Ligula: ciliate setae absent. Ligula membranous, not retroflexed, weakly emarginate. Hypopharyngeal sclerite H-shaped. Antenna 10-segmented. Antennal club weakly asymmetrical, sensorial fields absent. Front coxal cavities externally open, internally open. Pronotum transverse. Prepectus present. Middle coxal cavities open. Elytra: long hairs absent. Epipleuron moderate. Elytral interlocking mechanism absent, carinae conspicuous. Elytral punctation regular, scales present. Wing: radial cell oblong (or reduced) or cell moved down, often small, wedge cell absent, cross vein MP3-4 present, cross vein AA1+2-3+4 absent. Front tibiae: spines along side moderate. Hooked spur present. Claws: denticle absent. Parasternites number along ventrites III–VII: one. Spiculum gastrale absent. Tegmen composed of two or three parts. Coxitae undivided.</p><p>Larva <!--PageBreak--><italic><tp:taxon-name>Ancyrona diversa</tp:taxon-name></italic> Pic, 1921 (<xref ref-type="bibr" rid="B157">Kolibáč and Zaitsev 2010</xref>): Frontal arms Y-shaped. Epicranial stem minute, nearly absent. Endocarina present. Gular sutures conspicuous, convergent. Gula: anterior apodemes absent. Paragular sclerites absent. Hypostomal rods present. Stemmata number: two. Mandibular apical teeth number: two, horizontally situated. Lacinia mandibulae plumose. Mola absent. Maxillary palpi 3-segmented. Palpifer present. Pedunculate seta present. Mala simple. Mala: bidentate protrusion absent. Cardo-Stipes not fused. Cardo: size nearly as large as stipes. Ligula present. Labial palpi 2-segmented. Prementum in two parts, anterior margin even. Torma: two separate lateral sclerites and plate between them. Antennal joints 1, 2 elongate. Sensory appendix longer than half of joint 3. Thoracic sclerites pattern (dorsally) 1–2–0. Thoracic sclerites pattern (ventrally) 1–0–0. Trochanter oblong. Abdominal segment IX transversely divided. Tergite IX flat. Urogomphi present, hooked; median process present.</p><fig id="F11" position="float" orientation="portrait"><label>Figure 11.</label><caption><p><bold>A</bold> <italic><tp:taxon-name>Ancyrona</tp:taxon-name></italic> (syn. <italic><tp:taxon-name>Latolaeva</tp:taxon-name></italic>) <italic>bivittata</italic> <bold>B</bold> <italic><tp:taxon-name>Ancyrona vicina</tp:taxon-name></italic> <bold>C</bold> <italic><tp:taxon-name>Ancyrona kosnovskorum</tp:taxon-name></italic> (= <italic>fairmairei</italic>?) <bold>D</bold> <italic><tp:taxon-name>Ancyrona</tp:taxon-name></italic> sp., <italic>lewisi</italic>-group, Malaysia <bold>E</bold> <italic><tp:taxon-name>Ancyrona japonica</tp:taxon-name></italic>, Slovakia <bold>F</bold> <italic><tp:taxon-name>Ancyrona gabonica</tp:taxon-name></italic> <bold>G</bold> <italic><tp:taxon-name>Leptonyxa fairmairei</tp:taxon-name></italic> <bold>H</bold> <italic><tp:taxon-name>Neaspis variegata</tp:taxon-name></italic>.</p></caption><graphic xmlns:xlink="http://www.w3.org/1999/xlink" xlink:href="ZooKeys-366-001-g023.jpg" position="float" orientation="portrait" xlink:type="simple"/></fig></tp:treatment-sec><tp:treatment-sec sec-type="Biology"><title>Biology.</title><p>Predatory. Adults can be beaten from dry branches or individually collected on fallen timber, where they hunt for other insects.</p></tp:treatment-sec><tp:treatment-sec sec-type="Distribution"><title>Distribution.</title><p>Africa in the south of Sahara, eastern Asia (from India to Japan and Russian Far East), Australia: Queensland, New South Wales (types of <italic><tp:taxon-name>Ancyrona aegra</tp:taxon-name></italic>, <italic><tp:taxon-name>Ancyrona amica</tp:taxon-name></italic>, <italic><tp:taxon-name>Ancyrona latebrosa</tp:taxon-name></italic>, <italic><tp:taxon-name>Ancyrona laticeps</tp:taxon-name></italic>, <italic><tp:taxon-name>Ancyrona vesca</tp:taxon-name></italic> checked), New Guinea (including undescribed species). Strangely enough, one Japanese species, <italic><tp:taxon-name>Ancyrona japonica</tp:taxon-name></italic>, was introduced to Europe and first recorded in Hungary (“Visegrad 1904”). It has now been collected several times in adjacent Slovakia, on branches of decaying oak. Two Tertiary fossil species are known from European Eocene.</p></tp:treatment-sec><tp:treatment-sec sec-type="Species groups"><title>Species groups</title><p>In a review of <italic><tp:taxon-name>Afrocyrona</tp:taxon-name></italic> and <italic><tp:taxon-name>Ancyrona</tp:taxon-name></italic>, I divided the latter genus in several informal species groups (<xref ref-type="bibr" rid="B148">Kolibáč 2007b</xref>). They are listed below together with a short diagnosis, although not all <italic><tp:taxon-name>Ancyrona</tp:taxon-name></italic> species are classified within the particular groups. This is only the first attempt to classify the rich and complex genus, so a monophyly of these groups should be checked and tried, then the groups may be established at the rank of subgenera).</p><!--PageBreak--><sec sec-type="lewisi species-group"><title><italic>lewisi</italic> species-group</title><p><bold>Species.</bold> <italic><tp:taxon-name>Ancyrona lewisi</tp:taxon-name></italic>, <italic><tp:taxon-name>Ancyrona shibatai</tp:taxon-name></italic>, <italic><tp:taxon-name>Ancyrona haroldi</tp:taxon-name></italic>, and numerous undescribed species from south and eastern Asia and New Guinea.</p><p><bold>Distribution.</bold> Japan, China, southeastern Asia.</p><p><bold>Diagnosis.</bold> Small, flat, broad, oval species. Dorsal surface with colour pattern formed by scales or rigid decumbent setae.</p></sec><sec sec-type="gabonica species-group"><title><italic>gabonica</italic> species-group</title><p><bold>Species.</bold> <italic><tp:taxon-name>Ancyrona gabonica</tp:taxon-name></italic>, <italic><tp:taxon-name>Ancyrona ferrarii</tp:taxon-name></italic>, <italic><tp:taxon-name>Ancyrona vicina</tp:taxon-name></italic>, <italic><tp:taxon-name>Ancyrona bivittata</tp:taxon-name></italic>, <italic><tp:taxon-name>Ancyrona feai</tp:taxon-name></italic>, <italic><tp:taxon-name>Ancyrona incensa</tp:taxon-name></italic>, <italic><tp:taxon-name>Ancyrona martini</tp:taxon-name></italic>, <italic><tp:taxon-name>Ancyrona plana</tp:taxon-name></italic>, and numerous undescribed species from eastern Asia and tropical Africa. Australian species <italic><tp:taxon-name>Ancyrona aegra</tp:taxon-name></italic>, <italic><tp:taxon-name>Ancyrona amica</tp:taxon-name></italic>, <italic><tp:taxon-name>Ancyrona latebrosa</tp:taxon-name></italic>, <italic><tp:taxon-name>Ancyrona laticeps</tp:taxon-name></italic>, <italic><tp:taxon-name>Ancyrona vesca</tp:taxon-name></italic> probably also belong to the group.</p><p><bold>Distribution.</bold> Tropical Africa, south-eastern Asia and probably Australia.</p><p><bold>Diagnosis.</bold> Extremely flat, broad, oval species without scales and lacking decumbent pubescence on dorsal surface; dorsal side quite bare or with inconspicuous or erect pubescence. Some species with longitudinal colour stripes on elytra; stripes not formed by pubescence or scales. Antennal club very loose, nearly serrate. Tegmen composed of two or three parts.</p></sec><sec sec-type="japonica species-group"><title><italic>japonica</italic> species-group</title><p><bold>Species.</bold> <italic><tp:taxon-name>Ancyrona japonica</tp:taxon-name></italic>, <italic><tp:taxon-name>Ancyrona diversa</tp:taxon-name></italic>.</p><p><bold>Distribution.</bold> Japan, northern China, Ussuri. <italic><tp:taxon-name>Ancyrona japonica</tp:taxon-name></italic> also spread to south-eastern and central Europe (from Bulgaria through Hungary to Slovakia); first European record in 1904.</p><p><bold>Diagnosis.</bold> Rather elongate unicolorous species with long, soft pubescence on dorsal surface. Tegmen composed of 1 or 2 parts (parameral piece fused with phallobase), male abdominal segments IX–X more or less reduced.</p></sec><sec sec-type="colobicoides species-group"><title><italic>colobicoides</italic> species-group</title><p><bold>Species.</bold> <italic><tp:taxon-name>Ancyrona colobicoides</tp:taxon-name></italic>, <italic><tp:taxon-name>Ancyrona fairmairei</tp:taxon-name></italic>, <italic><tp:taxon-name>Ancyrona kosnovskorum</tp:taxon-name></italic> (syn. <italic>fairmairei</italic>?), <italic><tp:taxon-name>Ancyrona minor</tp:taxon-name></italic>.</p><p><bold>Distribution.</bold> Madagascar.</p><p><bold>Diagnosis.</bold> Flat, elongate species with conspicuously elevate eyes and compact 3-segmented club. Yellowish elytra with dark black-brown pattern (stripes, spots), pubescence short and decumbent. Primitive tegmen composed of three parts. Elytra with distinct carinae. One specimen known to me from Madagascan copal (Cap d’Ambre).</p><!--PageBreak--></sec><sec sec-type="endroedyi species-group"><title><italic>endroedyi</italic> species-group</title><p><bold>Species.</bold> <italic><tp:taxon-name>Ancyrona endroedyi</tp:taxon-name></italic>, <italic><tp:taxon-name>Ancyrona muellerae</tp:taxon-name></italic>, <italic><tp:taxon-name>Ancyrona caffra</tp:taxon-name></italic>(?).</p><p><bold>Distribution.</bold> South Africa.</p><p><bold>Diagnosis.</bold> Body quite elongate (as in <italic>japonica</italic> group), with long, soft, erect hairs or short, decumbent, scale-like setae. Dorsal surface unicolorous or with pattern formed by pubescence. Radial cell completely or partly reduced. Tegmen composed of two or three parts. Elytra with more or less conspicuous carinae.</p></sec><sec sec-type="Species:"><title>Species:</title><p><italic><tp:taxon-name>Ancyrona aegra</tp:taxon-name></italic> Olliff, 1885; “Nov. Gal. mer.” (AL)</p><p>Léveillé, A. 1910: 25</p><p><italic><tp:taxon-name>Ancyrona amica</tp:taxon-name></italic> Olliff, 1885; S Australia (AL)</p><p>Léveillé, A. 1910: 25</p><p><italic><tp:taxon-name>Ancyrona andrewesi</tp:taxon-name></italic> Léveillé, 1907; India (AL)</p><p>Léveillé, A. 1910: 25</p><p><italic><tp:taxon-name>Ancyrona aurora</tp:taxon-name></italic> Léveillé, 1899; Congo gall. (AL)</p><p>Léveillé, A. 1910: 25</p><p><italic><tp:taxon-name>Ancyrona bivittata</tp:taxon-name></italic> Léveillé, 1899; Cameroon (AL)</p><p>Léveillé, A. 1910: 25 (<italic><tp:taxon-name>Latolaeva bivittata</tp:taxon-name></italic> Léveillé, 1899). Kolibáč, J. 2007b: 55 (comb.; transferred from <italic><tp:taxon-name>Latolaeva</tp:taxon-name></italic> to <italic>gabonica</italic>-group)</p><p><italic><tp:taxon-name>Ancyrona blaisei</tp:taxon-name></italic> Léveillé, 1907; Tonkin (AL)</p><p>Léveillé, A. 1910: 25</p><p><italic><tp:taxon-name>Ancyrona bouchardi</tp:taxon-name></italic> Léveillé, 1902; Sumatra (AL)</p><p>Léveillé, A. 1910: 25</p><p><italic><tp:taxon-name>Ancyrona brasilica</tp:taxon-name></italic> Perty, 1830; Brazil: Minas Geraes (AL)</p><p>Léveillé, A. 1910: 25 (<italic><tp:taxon-name>Latolaeva brasilica</tp:taxon-name></italic> Perty, 1830)</p><p>Note: <tp:taxon-name>Cleroidea</tp:taxon-name>? (see <xref ref-type="bibr" rid="B258">Reitter 1876</xref>: 51).</p><p><italic><tp:taxon-name>Ancyrona brunnea</tp:taxon-name></italic> Léveillé, 1905; India (AL)</p><p>Léveillé, A. 1910: 25</p><p><italic><tp:taxon-name>Ancyrona brunneolimbata</tp:taxon-name></italic> Léveillé, 1905; Fernando Po (AL)</p><p>Léveillé, A. 1910: 25</p><p><italic><tp:taxon-name>Ancyrona caffra</tp:taxon-name></italic> Reitter, 1876; Cap (AL)</p><p>Reitter, E. 1876: 52. Léveillé, A. 1910: 25</p><p><italic><tp:taxon-name>Ancyrona cassidoides</tp:taxon-name></italic> Reitter, 1876; Malacca (AL)</p><p>Léveillé, A. 1910: 25 (<italic><tp:taxon-name>Latolaeva cassidoides</tp:taxon-name></italic> Reitter, 1876). Reitter, E. 1876: 50 (<italic><tp:taxon-name>Latolaeva cassidoides</tp:taxon-name></italic> Reitter, 1876)</p><p><italic><tp:taxon-name>Ancyrona ciliata</tp:taxon-name></italic> Murray, 1867; Old Calabar (Nigeria) (AL)</p><p>Léveillé, A. 1910: 25 (transferred from <italic><tp:taxon-name>Peltis</tp:taxon-name></italic> to <italic><tp:taxon-name>Ancyrona</tp:taxon-name></italic>). Reitter, E. 1876: 53 (<italic><tp:taxon-name>Peltis</tp:taxon-name></italic>)</p><p><italic><tp:taxon-name>Ancyrona colobicoides</tp:taxon-name></italic> Fairmaire, 1868; Madagascar (AL, confirmed JK)</p><p>Léveillé, A. 1910: 30 (<italic><tp:taxon-name>Ostoma</tp:taxon-name></italic> (s.str.)). Kolibáč, J. 2007b: 57 (comb.; transferred from <italic><tp:taxon-name>Ostoma</tp:taxon-name></italic> to <italic>colobicoides</italic>-group)</p><p>Note: maybe conspecific with <italic><tp:taxon-name>Ancyrona kosnovskorum</tp:taxon-name></italic>.</p><!--PageBreak--><p><italic><tp:taxon-name>Ancyrona congolensis</tp:taxon-name></italic> Léveille, 1905; Congo gall. (AL)</p><p>Léveillé, A. 1910: 26</p><p><italic><tp:taxon-name>Ancyrona crenata</tp:taxon-name></italic> Murray, 1867; Old Calabar (Nigeria) (AL)</p><p>Léveillé, A. 1910: 26. Reitter, E. 1876: 54 (<italic><tp:taxon-name>Peltis</tp:taxon-name></italic>)</p><p><italic><tp:taxon-name>Ancyrona diversa</tp:taxon-name></italic> Pic, 1921; E Siberia (Ussuri) (JK)</p><p>Pic, M. 1921: 1 (<italic><tp:taxon-name>Ostoma</tp:taxon-name></italic>). Kolibáč, J. 1993a: 17 (comb.; transferred from <italic><tp:taxon-name>Ostoma</tp:taxon-name></italic> to <italic><tp:taxon-name>Ancyrona</tp:taxon-name></italic>). Kolibáč, J. 1999b: 12 (morphology). Kolibáč, J. 2007a: 365 (distribution). Kolibáč, J. 2007b: 56 (shifted to <italic>japonica</italic>-group). Kolibáč, J &amp; Zaitsev, A. A. 2010: 53 (larva)</p><p><italic><tp:taxon-name>Ancyrona elongata</tp:taxon-name></italic> Léveille, 1905; India (AL)</p><p>Léveillé, A. 1910: 26</p><p><italic><tp:taxon-name>Ancyrona endroedyi</tp:taxon-name></italic> Kolibáč, 2007; SA: Transvaal (JK)</p><p>Kolibáč, J. 2007b: 58</p><p>† <italic><tp:taxon-name>Ancyrona eocenica</tp:taxon-name></italic> Schmied, Wappler &amp; Kolibáč, 2009; Germany; Tertiary: middle Eocene</p><p>Schmied, H. et al. 2009: 18</p><p><italic><tp:taxon-name>Ancyrona extensa</tp:taxon-name></italic> Reitter, 1877; Bolivia: Bogota (AL)</p><p>Léveillé, A. 1910: 26</p><p><italic><tp:taxon-name>Ancyrona fairmairei</tp:taxon-name></italic> Léveillé, 1903; Madagascar (AL, confirmed JK)</p><p>Léveillé, A. 1910: 30 (<italic><tp:taxon-name>Ostoma</tp:taxon-name></italic> (s.str.)). Kolibáč, J. 2007b: 58 (comb.; transferred from <italic><tp:taxon-name>Ostoma</tp:taxon-name></italic> to <italic>colobicoides</italic>-group)</p><p><italic><tp:taxon-name>Ancyrona feai</tp:taxon-name></italic> Léveillé, 1905; Congo gall., Cameroon (AL)</p><p>Léveillé, A. 1910: 26. Kolibáč, J. 2007b: 55 (shifted to <italic><tp:taxon-name>Ancyrona gabonica</tp:taxon-name></italic>-group)</p><p><italic><tp:taxon-name>Ancyrona ferrarii</tp:taxon-name></italic> Reitter, 1876; Batchian Ins. (AL)</p><p>Léveillé, A. 1910: 25 (<italic><tp:taxon-name>Latolaeva</tp:taxon-name></italic>). Kolibáč, J. 2005: 63 (<italic><tp:taxon-name>Latolaeva</tp:taxon-name></italic>; redescription). Kolibáč, J. 2007b: 55 (comb.; transferred from <italic><tp:taxon-name>Latolaeva</tp:taxon-name></italic> to <italic>gabonica</italic>-group). Reitter, E. 1876: 50 (<italic><tp:taxon-name>Latolaeva</tp:taxon-name></italic>)</p><p><italic><tp:taxon-name>Ancyrona francoisi</tp:taxon-name></italic> Léveillé, 1907; Tonkin (AL)</p><p>Léveillé, A. 1910: 26</p><p><italic><tp:taxon-name>Ancyrona fryi</tp:taxon-name></italic> Léveillé, 1899; Assam, Perak, Sumatra (AL)</p><p>Léveillé, A. 1910: 26</p><p><italic><tp:taxon-name>Ancyrona gabonica</tp:taxon-name></italic> Léveillé, 1899; Congo gall. (AL)</p><p>Léveillé, A. 1910: 26. Kolibáč, J. 2007b: 55 (shifted to <italic>gabonica</italic>-group)</p><p><italic><tp:taxon-name>Ancyrona gestroi</tp:taxon-name></italic> Reitter, 1880; Australia, New Guinea (AL)</p><p>Léveillé, A. 1910: 26</p><p><italic><tp:taxon-name>Ancyrona grouvellei</tp:taxon-name></italic> Léveille, 1899; Détr. Torres (AL)</p><p>Léveillé, A. 1910: 26</p><p><italic><tp:taxon-name>Ancyrona haroldi</tp:taxon-name></italic> Reitter, 1877; Japan (AL, confirmed JK)</p><p>Léveillé, A. 1910: 26. Esaki, T. et al. 1951: 1062. Kolibáč, J. 2007a: 365. Kolibáč, J. 2007b: 54 (shifted to <italic>lewisi</italic>-group). Nakane, T. et al. 1963: 181</p><p><italic><tp:taxon-name>Ancyrona higonia</tp:taxon-name></italic> Lewis, 1894; Japan (AL)</p><p>Nakane, T. et al. 1963: 182 (<italic><tp:taxon-name>Ostoma</tp:taxon-name></italic>)</p><p>Note: combined with <italic><tp:taxon-name>Ancyrona</tp:taxon-name></italic> here according to a photograph in Nakane, T. et al. (1963).</p><!--PageBreak--><p><italic><tp:taxon-name>Ancyrona horni</tp:taxon-name></italic> Léveillé, 1902; Sri Lanka (AL)</p><p>Léveillé, A. 1910: 26</p><p><italic><tp:taxon-name>Ancyrona incensa</tp:taxon-name></italic> Oliff, 1883; Malacca (AL)</p><p>Léveillé, A. 1910: 25 (<italic><tp:taxon-name>Latolaeva</tp:taxon-name></italic>). Kolibáč, J. 2007b: 55 (comb.; transferred from <italic><tp:taxon-name>Latolaeva</tp:taxon-name></italic> to <italic>gabonica</italic>-group</p><p><italic><tp:taxon-name>Ancyrona indica</tp:taxon-name></italic> Léveillé, 1907; India (AL)</p><p>Léveillé, A. 1910: 26</p><p><italic><tp:taxon-name>Ancyrona japonica</tp:taxon-name></italic> Reitter, 1889; Asia: Japan; Europe: Bulgaria?, Czechia, Hungary (JK)</p><p>Reitter, E. 1889: 15 (<italic><tp:taxon-name>Ostoma</tp:taxon-name></italic>). Léveillé, A. 1910: 31 (<italic><tp:taxon-name>Ostoma</tp:taxon-name></italic>). Esaki, T. et al. 1951: 1062 (<italic><tp:taxon-name>Grynocharis</tp:taxon-name></italic>;comb.). Kolibáč, J. 1993a: 18 (comb.; transferred from <italic><tp:taxon-name>Grynocharis</tp:taxon-name></italic> to <italic><tp:taxon-name>Ancyrona</tp:taxon-name></italic>). Kolibáč, J. 1993b: 90 (check-list). Kolibáč, J. 1999: 12 (morphology). Kolibáč, J. 2007a: 365 (distribution). Kolibáč, J. 2007b: 56 (shifted to <italic>japonica</italic>-group). Lafer, G. Sh. 1992: 84 (<italic><tp:taxon-name>Grynocharis</tp:taxon-name></italic>). Nakane, T. et al. 1963: 182 (<italic><tp:taxon-name>Grynocharis</tp:taxon-name></italic>)</p><p><italic><tp:taxon-name>Ancyrona javanica</tp:taxon-name></italic> Léveille, 1905; Java (AL)</p><p>Léveillé, A. 1910: 26</p><p><italic><tp:taxon-name>Ancyrona kosnovskorum</tp:taxon-name></italic> Kolibáč, 2005; Madagascar (JK)</p><p>Kolibáč, J. 2005: 46. Kolibáč, J. 2007b: 58 (shifted to <italic>colobicoides</italic>-group)</p><p>Note: maybe synonym of <italic><tp:taxon-name>Ancyrona colobicoides</tp:taxon-name></italic>.</p><p><italic><tp:taxon-name>Ancyrona lanuginosa</tp:taxon-name></italic> Motschulsky, 1863; Sri Lanka (AL)</p><p>Léveillé, A. 1910: 26. Reitter, E. 1876: 52</p><p><italic><tp:taxon-name>Ancyrona latebrosa</tp:taxon-name></italic> Olliff, 1885; Queensland (AL)</p><p>Léveillé, A. 1910: 26</p><p><italic><tp:taxon-name>Ancyrona laticeps</tp:taxon-name></italic> Olliff, 1885; Queensland, Nov. Gall. mer. (=NSW?) (AL)</p><p>Léveillé, A. 1910: 26</p><p><italic><tp:taxon-name>Ancyrona lewisi</tp:taxon-name></italic> Reitter, 1876; Japan (AL)</p><p>Léveillé, A. 1910: 26. Kolibáč, J. 1993a: 16. Kolibáč, J. 2005: 45. Kolibáč, J. 2007b: 54 (shifted to <italic>lewisi</italic>-group). Lafer, G. Sh. 1992: 84. Reitter, E. 1876: 52</p><p><italic><tp:taxon-name>Ancyrona maculipennis</tp:taxon-name></italic> Kraatz, 1878; S Africa (AL)</p><p>Léveillé, A. 1910: 26</p><p><italic><tp:taxon-name>Ancyrona martini</tp:taxon-name></italic> Léveille, 1899; Natal (AL)</p><p>Léveillé, A. 1910: 26. Kolibáč, J. 2007b: 55 (shifted to <italic>gabonica</italic>-group)</p><p><italic><tp:taxon-name>Ancyrona minor</tp:taxon-name></italic> Fairmaire, 1900; Madagascar (AL)</p><p>Léveillé, A. 1910: 31 (<italic><tp:taxon-name>Ostoma</tp:taxon-name></italic> (s.str.)). Kolibáč, J. 2007b: 58 (comb.; transferred from <italic><tp:taxon-name>Ostoma</tp:taxon-name></italic> to <italic>colobicoides</italic>-group)</p><p><italic><tp:taxon-name>Ancyrona muellerae</tp:taxon-name></italic> Kolibáč, 2007; SA: Transvaal (JK)</p><p>Kolibáč, J. 2007b: 59 (<italic><tp:taxon-name>Ancyrona endroedyi</tp:taxon-name></italic>-group)</p><p><italic><tp:taxon-name>Ancyrona nigrita</tp:taxon-name></italic> J. Thomson, 1858; Gabon (AL)</p><p>Léveillé, A. 1910: 26. Reitter, E. 1876: 53 (<italic><tp:taxon-name>Peltis</tp:taxon-name></italic>)</p><p><italic><tp:taxon-name>Ancyrona obscura</tp:taxon-name></italic> Léveille, 1899; Sumatra, Ternate (AL)</p><p>Léveillé, A. 1910: 26</p><p><italic><tp:taxon-name>Ancyrona orbicularis</tp:taxon-name></italic> Léveille, 1894; Sumatra, Ternate (AL)</p><p>Léveillé, A. 1910: 26</p><!--PageBreak--><p><italic><tp:taxon-name>Ancyrona ovalis</tp:taxon-name></italic> M’Leay, 1825; Borneo, Java (AL)</p><p>Léveillé, A. 1910: 25. Reitter, E. 1876: 49 (comb.; transferred from <italic><tp:taxon-name>Peltis</tp:taxon-name></italic> to <italic><tp:taxon-name>Latolaeva</tp:taxon-name></italic>)</p><p><italic><tp:taxon-name>Ancyrona plana</tp:taxon-name></italic> Léveille, 1902; E Africa (AL)</p><p>Léveillé, A. 1910: 26. Kolibáč, J. 2007b: 55 (shifted to <italic>gabonica</italic>-group)</p><p><italic><tp:taxon-name>Ancyrona pryeri</tp:taxon-name></italic> Olliff, 1883; Borneo (AL)</p><p>Léveillé, A. 1910: 26</p><p><italic><tp:taxon-name>Ancyrona pygmea</tp:taxon-name></italic> Léveille, 1907; Argentina (?) (AL)</p><p>Léveillé, A. 1910: 26</p><p><italic><tp:taxon-name>Ancyrona quadrimaculata</tp:taxon-name></italic> Reitter, 1877; Malacca (AL)</p><p>Léveillé, A. 1910: 25</p><p><italic><tp:taxon-name>Ancyrona reitteri</tp:taxon-name></italic> Olliff, 1883; New Guinea, Ins. Aru (AL)</p><p>Léveillé, A. 1910: 26</p><p><italic><tp:taxon-name>Ancyrona rufolineata</tp:taxon-name></italic> Léveille, 1899; Cameroon (AL)</p><p>Léveillé, A. 1910: 26</p><p><italic><tp:taxon-name>Ancyrona shibatai</tp:taxon-name></italic> Nakane, 1963; Japan (varA)</p><p>Nakane, T. 1963: 46. Kolibáč, J. 2007a: 365. Kolibáč, J. 2007b: 54 (shifted to <italic>lewisi</italic>-group). Nakane, T. et al. 1963: 182</p><p><italic><tp:taxon-name>Ancyrona simoni</tp:taxon-name></italic> Reitter, 1880; Ashantee (AL)</p><p>Léveillé, A. 1910: 26</p><p><italic><tp:taxon-name>Ancyrona soror</tp:taxon-name></italic> Léveille, 1902; Sumatra (AL)</p><p>Léveillé, A. 1910: 26</p><p><italic><tp:taxon-name>Ancyrona subrotundata</tp:taxon-name></italic> Motschulsky, 1863; Sri Lanka (AL)</p><p>Léveillé, A. 1910: 26. Reitter, E. 1876: 53 (<italic><tp:taxon-name>Ostoma</tp:taxon-name></italic>)</p><p><italic><tp:taxon-name>Ancyrona vesca</tp:taxon-name></italic> Olliff, 1885; Australia (AL)</p><p>Léveillé, A. 1910: 27</p><p><italic><tp:taxon-name>Ancyrona vicina</tp:taxon-name></italic> Léveille, 1899; Cameroon (AL)</p><p>Léveillé, A. 1910: 27. Kolibáč, J. 2007b: 55 (shifted to <italic>gabonica</italic>-group)</p></sec></tp:treatment-sec><tp:treatment-sec><!--Section generated to contain objects referenced in tp:taxon-treatment.--><fig id="F2" position="float" orientation="portrait"><label>Figure 2.</label><caption><p>Larval morphology: <bold>A</bold> <italic><tp:taxon-name>Tenebroides</tp:taxon-name></italic> “<italic>fuscus</italic>”, dorsal surface <bold>B</bold> <italic><tp:taxon-name>Tenebroides</tp:taxon-name></italic> “<italic>fuscus</italic>”, mandible ventrally <bold>C</bold> <italic><tp:taxon-name>Lophocateres pusillus</tp:taxon-name></italic>, mandible ventrally <bold>D</bold> <italic><tp:taxon-name>Tenebroides</tp:taxon-name></italic> “<italic>fuscus</italic>”, head ventrally <bold>E–F</bold> <italic><tp:taxon-name>Peltis ferruginea</tp:taxon-name></italic>, head capsule (<bold>E</bold> dorsally <bold>F</bold> ventrally) <bold>G</bold> <italic><tp:taxon-name>Ancyrona diversa</tp:taxon-name></italic> (<bold>1</bold> dorsally <bold>2</bold> ventrally) <bold>H</bold> <italic><tp:taxon-name>Peltis ferruginea</tp:taxon-name></italic> (<bold>1</bold> dorsally <bold>2</bold> ventrally).</p></caption><graphic xmlns:xlink="http://www.w3.org/1999/xlink" xlink:href="ZooKeys-366-001-g002.jpg" position="float" orientation="portrait" xlink:type="simple"/></fig><fig id="F12m" position="float" orientation="portrait"><label>Map 12.</label><caption><p>A distribution of the tribe <tp:taxon-name>Ancyronini</tp:taxon-name>.</p></caption><graphic xmlns:xlink="http://www.w3.org/1999/xlink" xlink:href="ZooKeys-366-001-g022.jpg" position="float" orientation="portrait" xlink:type="simple"/></fig></tp:treatment-sec><ref-list><ref id="B145"><mixed-citation xmlns:xlink="http://www.w3.org/1999/xlink" xlink:type="simple"><person-group><name name-style="western"><surname>Kolibáč</surname><given-names>J</given-names></name></person-group> (<year>2005</year>) <article-title>A review of the Trogositidae. Part 1: Morphology of the genera (Coleoptera, Cleroidea).</article-title><source>Entomologica Basiliensia et Collectionis Frey</source><volume>27</volume>: <fpage>39</fpage>-<lpage>159</lpage>.</mixed-citation></ref><ref id="B148"><mixed-citation xmlns:xlink="http://www.w3.org/1999/xlink" xlink:type="simple"><person-group><name name-style="western"><surname>Kolibáč</surname><given-names>J</given-names></name></person-group> (<year>2007b</year>) <article-title>Further observations on the tribe Ancyronini Kolibáč, 2006 (Coleoptera, Trogossitidae, Peltinae).</article-title><source>Entomologica Basiliensia et Collectionis Frey</source><volume>29</volume>: <fpage>53</fpage>-<lpage>76</lpage>.</mixed-citation></ref><ref id="B157"><mixed-citation xmlns:xlink="http://www.w3.org/1999/xlink" xlink:type="simple"><person-group><name name-style="western"><surname>Kolibáč</surname><given-names>J</given-names></name><name name-style="western"><surname>Zaitsev</surname><given-names>AA</given-names></name></person-group> (<year>2010</year>) <article-title>A description of a larva of Ancyrona diversa Pic, 1921 and its phylogenetic implications (Coleoptera: Trogossitidae).</article-title><source>Zootaxa</source><volume>2451</volume>: <fpage>53</fpage>-<lpage>62</lpage>.</mixed-citation></ref><ref id="B258"><mixed-citation xmlns:xlink="http://www.w3.org/1999/xlink" xlink:type="simple"><person-group><name name-style="western"><surname>Reitter</surname><given-names>E</given-names></name></person-group> (<year>1876</year>) <article-title>Systematische Eintheilung der Trogositidae. (Familia Coleopterorum).</article-title><source>Verhandlungen des naturforschenden Vereines in Brünn</source><volume>14</volume>: <fpage>3</fpage>-<lpage>66</lpage>.</mixed-citation></ref></ref-list></tp:taxon-treatment>
