# Supplementary material for: Trogossitidae: A review of the beetle family, with a catalogue and keys
Source: Zookeys. 2013 Dec 31;(366):1–194. doi: 10.3897/zookeys.366.6172 (PMC3890666; doi:10.3897/zookeys.366.6172)
Supplement: XML Treatment for Leptonyxa [file zookeys.366.6172-treatment69.xml]

<!DOCTYPE tp:taxon-treatment
  PUBLIC "-//TaxonX//DTD Taxonomic Treatment Publishing DTD v0 20100105//EN" "tax-treatment-NSO.dtd">
<tp:taxon-treatment xmlns:tp="http://www.plazi.org/taxpub"><tp:treatment-meta><mixed-citation publication-type="journal"><person-group><name><surname>Kolibáč</surname><given-names>Jiří</given-names></name></person-group><article-title>Trogossitidae: A review of the beetle family,  with a catalogue and keys</article-title><source>Zookeys</source><day>31</day><month>12</month><year>2013</year><volume>2013</volume><issue>366</issue><fpage>1</fpage><lpage>194</lpage><pub-id pub-id-type="doi">10.3897/zookeys.366.6172</pub-id></mixed-citation></tp:treatment-meta><tp:nomenclature><label>Genus</label><tp:taxon-name>
                            <tp:taxon-name-part taxon-name-part-type="genus">Leptonyxa</tp:taxon-name-part>
                            <object-id xmlns:xlink="http://www.w3.org/1999/xlink" xlink:type="simple">http://species-id.net/wiki/Leptonyxa</object-id>
                        </tp:taxon-name><tp:taxon-authority>Reitter, 1876</tp:taxon-authority><xref ref-type="fig" rid="F11">Fig. 11</xref><xref ref-type="fig" rid="F12m">; Map 12</xref><tp:nomenclature-citation-list><tp:nomenclature-citation><tp:taxon-name>Leptonyxa</tp:taxon-name><comment> Reitter, E. 1876: 54.</comment></tp:nomenclature-citation></tp:nomenclature-citation-list></tp:nomenclature><tp:treatment-sec sec-type="Type species"><title>Type species.</title><p><italic><tp:taxon-name>Leptonyxa brevicollis</tp:taxon-name></italic> Reitter, 1876 [designated by <xref ref-type="bibr" rid="B145">Kolibáč 2005</xref>]</p><!--PageBreak--><p>Léveillé, A. 1910: 27. Kolibáč, J. 2005: 66. Kolibáč, J. 2006: 111 (phylogeny)</p></tp:treatment-sec><tp:treatment-sec sec-type="Remarks"><title>Remarks.</title><p>I have studied only two species of <italic><tp:taxon-name>Leptonyxa</tp:taxon-name></italic>, <italic><tp:taxon-name>Leptonyxa germaini</tp:taxon-name></italic> and <italic><tp:taxon-name>Leptonyxa fairmairei</tp:taxon-name></italic>. The mandibles of the males are so peculiar that I hesitated over whether the genus truly belongs in <tp:taxon-name>Trogossitidae</tp:taxon-name> (<xref ref-type="bibr" rid="B146">Kolibáč 2006</xref>). Moreover, the other mouthparts – the reduced labrum, labium with divided prementum and plain galea and lacinia without sclerotized spurs or thorns – are also so highly modified that it is difficult to see trogossitid features in these body parts at all. More extensive material of <italic><tp:taxon-name>Leptonyxa</tp:taxon-name></italic> should be examined to establish a definitive morphological description of the genus.</p></tp:treatment-sec><tp:treatment-sec sec-type="Description"><title>Description.</title><p>Body size: about 7.0 mm. Body shape flat. Gular sutures wide, convergent at apex. Frontoclypeal suture absent. Frons: longitudinal groove or depression absent. Cranium ventrally: tufts of long setae at sides present. Submentum: ctenidium absent. Antennal groove absent. Eyes: size large, lateral. Eyes number: two. Epicranial acumination absent. Lacinial hooks absent. Galea: shape elongate. Galea: ciliate setae absent. Mediostipes-Lacinia fused together. Palpifer: outer edge even. Mandibular apical teeth number: two, horizontally situated. Mola absent. Penicillus (at base) absent. Pubescence above mola or cutting edge present. Ventral furrow present. Basal notch shallow or absent. Labrum-Cranium fused. Epipharyngial sclerite absent. Lateral tormal process: projection projection not developed (all remaining). Ligula: ciliate setae absent. Ligula rigid, not retroflexed, weakly emarginate. Hypopharyngeal sclerite absent. Antenna 10-segmented. Antennal club weakly asymmetrical, sensorial fields absent. Front coxal cavities externally open, internally open. Pronotum transverse. Prepectus present. Middle coxal cavities open. Elytra: long hairs absent. Epipleuron moderate. Elytral interlocking mechanism absent, carinae conspicuous. Elytral punctation regular, scales absent. Wing: radial cell moved down, often small, wedge cell absent, cross vein MP3-4 absent, cross vein AA1+2-3+4 absent. Front tibiae: spines along side moderate. Hooked spur present. Claws: denticle absent. Parasternites number along ventrites III–VII: absent. Spiculum gastrale absent. Tegmen composed of three parts. Coxitae undivided.</p></tp:treatment-sec><tp:treatment-sec sec-type="Biology"><title>Biology.</title><p>Nothing is known of the biology of these rare species. The last record known to me was made by a flight interception trap in Brazil. They are probably predatory.</p></tp:treatment-sec><tp:treatment-sec sec-type="Distribution"><title>Distribution.</title><p>Tropical South America: Bolivia, Colombia, Brazil.</p></tp:treatment-sec><tp:treatment-sec sec-type="Species"><title>Species:</title><p><italic><tp:taxon-name>Leptonyxa boliviensis</tp:taxon-name></italic> Léveillé, 1895; Bolivia (AL)</p><p>Léveillé, A. 1910: 27</p><p><italic><tp:taxon-name>Leptonyxa brevicollis</tp:taxon-name></italic> Reitter, 1876; Colombia (AL)</p><p>Reitter, E. 1876: 54. Léveillé, A. 1910: 27. Kolibáč, J. 2005: 66 (redescription)</p><p><italic><tp:taxon-name>Leptonyxa costipennis</tp:taxon-name></italic> Reitter, 1876; Brazil (AL)</p><p>Reitter, E. 1876: 55. Léveillé, A. 1910: 27</p><p><italic><tp:taxon-name>Leptonyxa fairmairei</tp:taxon-name></italic> Léveillé, 1892; Brazil (AL)</p><p>Léveillé, A. 1910: 27. Kolibáč, J. 2006: 152</p><p><italic><tp:taxon-name>Leptonyxa germaini</tp:taxon-name></italic> Léveillé, 1895; Bolivia (AL)</p><p>Léveillé, A. 1910: 27</p><!--PageBreak--><p><italic><tp:taxon-name>Leptonyxa grouvellei</tp:taxon-name></italic> Léveillé, 1895; Brazil (AL)</p><p>Léveillé, A. 1910: 27</p><p><italic><tp:taxon-name>Leptonyxa ornata</tp:taxon-name></italic> Léveillé, 1895; Brazil: Bahia (AL)</p><p>Léveillé, A. 1910: 27</p><p><italic><tp:taxon-name>Leptonyxa sedilloti</tp:taxon-name></italic> Léveillé, 1888; Colombia (AL)</p><p>Léveillé, A. 1910: 27</p><p><italic><tp:taxon-name>Leptonyxa variegata</tp:taxon-name></italic> Léveillé, 1907; Brazil (AL)</p><p>Léveillé, A. 1910: 27</p></tp:treatment-sec><tp:treatment-sec><!--Section generated to contain objects referenced in tp:taxon-treatment.--><fig id="F11" position="float" orientation="portrait"><label>Figure 11.</label><caption><p><bold>A</bold> <italic><tp:taxon-name>Ancyrona</tp:taxon-name></italic> (syn. <italic><tp:taxon-name>Latolaeva</tp:taxon-name></italic>) <italic>bivittata</italic> <bold>B</bold> <italic><tp:taxon-name>Ancyrona vicina</tp:taxon-name></italic> <bold>C</bold> <italic><tp:taxon-name>Ancyrona kosnovskorum</tp:taxon-name></italic> (= <italic>fairmairei</italic>?) <bold>D</bold> <italic><tp:taxon-name>Ancyrona</tp:taxon-name></italic> sp., <italic>lewisi</italic>-group, Malaysia <bold>E</bold> <italic><tp:taxon-name>Ancyrona japonica</tp:taxon-name></italic>, Slovakia <bold>F</bold> <italic><tp:taxon-name>Ancyrona gabonica</tp:taxon-name></italic> <bold>G</bold> <italic><tp:taxon-name>Leptonyxa fairmairei</tp:taxon-name></italic> <bold>H</bold> <italic><tp:taxon-name>Neaspis variegata</tp:taxon-name></italic>.</p></caption><graphic xmlns:xlink="http://www.w3.org/1999/xlink" xlink:href="ZooKeys-366-001-g023.jpg" position="float" orientation="portrait" xlink:type="simple"/></fig><fig id="F12m" position="float" orientation="portrait"><label>Map 12.</label><caption><p>A distribution of the tribe <tp:taxon-name>Ancyronini</tp:taxon-name>.</p></caption><graphic xmlns:xlink="http://www.w3.org/1999/xlink" xlink:href="ZooKeys-366-001-g022.jpg" position="float" orientation="portrait" xlink:type="simple"/></fig></tp:treatment-sec><ref-list><ref id="B145"><mixed-citation xmlns:xlink="http://www.w3.org/1999/xlink" xlink:type="simple"><person-group><name name-style="western"><surname>Kolibáč</surname><given-names>J</given-names></name></person-group> (<year>2005</year>) <article-title>A review of the Trogositidae. Part 1: Morphology of the genera (Coleoptera, Cleroidea).</article-title><source>Entomologica Basiliensia et Collectionis Frey</source><volume>27</volume>: <fpage>39</fpage>-<lpage>159</lpage>.</mixed-citation></ref><ref id="B146"><mixed-citation xmlns:xlink="http://www.w3.org/1999/xlink" xlink:type="simple"><person-group><name name-style="western"><surname>Kolibáč</surname><given-names>J</given-names></name></person-group> (<year>2006</year>) <article-title>A review of the Trogossitidae. Part 2: Larval morphology, phylogeny and taxonomy (Coleoptera, Cleroidea).</article-title><source>Entomologica Basiliensia et Collectionis Frey</source><volume>28</volume>: <fpage>105</fpage>-<lpage>153</lpage>.</mixed-citation></ref></ref-list></tp:taxon-treatment>
