# Supplementary material for: Trogossitidae: A review of the beetle family, with a catalogue and keys
Source: Zookeys. 2013 Dec 31;(366):1–194. doi: 10.3897/zookeys.366.6172 (PMC3890666; doi:10.3897/zookeys.366.6172)
Supplement: XML Treatment for Neaspis [file zookeys.366.6172-treatment70.xml]

<!DOCTYPE tp:taxon-treatment
  PUBLIC "-//TaxonX//DTD Taxonomic Treatment Publishing DTD v0 20100105//EN" "tax-treatment-NSO.dtd">
<tp:taxon-treatment xmlns:tp="http://www.plazi.org/taxpub"><tp:treatment-meta><mixed-citation publication-type="journal"><person-group><name><surname>Kolibáč</surname><given-names>Jiří</given-names></name></person-group><article-title>Trogossitidae: A review of the beetle family,  with a catalogue and keys</article-title><source>Zookeys</source><day>31</day><month>12</month><year>2013</year><volume>2013</volume><issue>366</issue><fpage>1</fpage><lpage>194</lpage><pub-id pub-id-type="doi">10.3897/zookeys.366.6172</pub-id></mixed-citation></tp:treatment-meta><tp:nomenclature><label>Genus</label><tp:taxon-name>
                            <tp:taxon-name-part taxon-name-part-type="genus">Neaspis</tp:taxon-name-part>
                            <object-id xmlns:xlink="http://www.w3.org/1999/xlink" xlink:type="simple">http://species-id.net/wiki/Neaspis</object-id>
                        </tp:taxon-name><tp:taxon-authority>Pascoe, 1872</tp:taxon-authority><xref ref-type="fig" rid="F11">Fig. 11</xref><xref ref-type="fig" rid="F12m">; Map 12</xref><tp:nomenclature-citation-list><tp:nomenclature-citation><tp:taxon-name>Neaspis</tp:taxon-name><comment> Pascoe, F. P. 1872: 317.</comment></tp:nomenclature-citation></tp:nomenclature-citation-list></tp:nomenclature><tp:treatment-sec sec-type="Type species"><title>Type species.</title><p><italic><tp:taxon-name>Neaspis villosa</tp:taxon-name></italic> Pascoe, 1872 [by monotypy]</p><p>Léveillé, A. 1910: 25. Matthews, E. G. 1992: 4. Kolibáč, J. 2005: 70. Kolibáč, J. 2006: 111 (phylogeny). Reitter, E. 1876: 47</p></tp:treatment-sec><tp:treatment-sec sec-type="Description"><title>Description.</title><p>Body size: about 4.0 mm. Body shape flat. Gular sutures wide, convergent at apex. Frontoclypeal suture absent. Frons: longitudinal groove or depression absent. Cranium ventrally: tufts of long setae at sides absent. Submentum: ctenidium absent. Antennal groove absent. Eyes: size moderate. Eyes number: two. Epicranial acumination absent. Lacinial hooks absent. Galea: shape sub-clavate. Galea: ciliate setae absent. Mediostipes-Lacinia not fused. Palpifer: outer edge even. Mandibular apical teeth number: two, horizontally situated. Mola absent. Penicillus (at base) long setae. Pubescence above mola or cutting edge absent. Ventral furrow absent. Basal notch shallow or absent. Labrum-Cranium not fused. Epipharyngial sclerite absent. Lateral tormal process: projection projection not developed (all remaining). Ligula: ciliate setae absent. Ligula rigid, not retroflexed, weakly emarginate. Hypopharyngeal sclerite H-shaped. Antenna 10-segmented. Antennal club symmetrical, sensorial fields absent. Front coxal cavities externally open, internally open. Pronotum transverse. Middle coxal cavities closed. Elytra: long hairs absent. Epipleuron moderate. Elytral interlocking mechanism absent, carinae reduced. Elytral punctation regular, scales present. Wing: radial cell moved down, often small, wedge cell absent, cross vein MP3-4 absent, cross vein AA1+2-3+4 absent. Front tibiae: spines along side moderate. Hooked spur present. Claws: denticle absent. Spiculum gastrale absent. Tegmen composed of three parts. Coxitae undivided.</p></tp:treatment-sec><tp:treatment-sec sec-type="Biology"><title>Biology.</title><p>The species are probably predatory. According to <xref ref-type="bibr" rid="B203">Matthews (1992)</xref>, they live in dry sclerophyll and Eremaean zones.</p></tp:treatment-sec><tp:treatment-sec sec-type="Distribution"><title>Distribution.</title><p>The genus is autochthonous in Australia; <!--PageBreak--><!--PageBreak--><italic><tp:taxon-name>Neaspis squamata</tp:taxon-name></italic> from the Phillippines is probably mislabelled, misidentified or introduced (I did not examine the species). Recently, I studied a specimen of <italic><tp:taxon-name>Neaspis</tp:taxon-name></italic> cf. <italic>variegata</italic> collected in Brazil by Wygodzinski (coll. National Museum Prague), labelled as “Corcovado, Rio D.F.” (= Rio de Janeiro, former Districto Federal). This record is believed to be plausible. The presence (either autochthonous distribution or introduction) might be the grounds for certain improbable descriptions of South American <italic><tp:taxon-name>Ancyrona</tp:taxon-name></italic> species.</p></tp:treatment-sec><tp:treatment-sec sec-type="Species"><title>Species:</title><p><italic><tp:taxon-name>Neaspis pusilla</tp:taxon-name></italic> Blackburn, 1891; South Australia (AL)</p><p>Léveillé, A. 1910: 25</p><p><italic><tp:taxon-name>Neaspis sculpturata</tp:taxon-name></italic> Reitter, 1876; Australia (AL)</p><p>Léveillé, A. 1910: 25. Reitter, E. 1876: 48</p><p><italic><tp:taxon-name>Neaspis serrata</tp:taxon-name></italic> Léveillé, 1907; Queensland (AL)</p><p>Léveillé, A. 1910: 25</p><p><italic><tp:taxon-name>Neaspis squamata</tp:taxon-name></italic> Escherich, 1822; Philippines: Luzon (AL)</p><p>Léveillé, A. 1910: 25. Reitter, E. 1876: 49</p><p>Note: doubtful record.</p><p><italic><tp:taxon-name>Neaspis variegata</tp:taxon-name></italic> MacLeay, 1873; Australia, one specimen from Brazil (varA)</p><p>Léveillé, A. 1910: 25. Kolibáč, J. 2005: 70 (redescription). Reitter, E. 1876: 47 (<italic><tp:taxon-name>Neaspis subtrifasciata</tp:taxon-name></italic> Reitter, 1876)</p><p><italic><tp:taxon-name>Neaspis villosa</tp:taxon-name></italic> Pascoe, 1872; Australia (AL)</p><p>Léveillé, A. 1910: 25. Reitter, E. 1876: 48</p></tp:treatment-sec><tp:treatment-sec><!--Section generated to contain objects referenced in tp:taxon-treatment.--><fig id="F11" position="float" orientation="portrait"><label>Figure 11.</label><caption><p><bold>A</bold> <italic><tp:taxon-name>Ancyrona</tp:taxon-name></italic> (syn. <italic><tp:taxon-name>Latolaeva</tp:taxon-name></italic>) <italic>bivittata</italic> <bold>B</bold> <italic><tp:taxon-name>Ancyrona vicina</tp:taxon-name></italic> <bold>C</bold> <italic><tp:taxon-name>Ancyrona kosnovskorum</tp:taxon-name></italic> (= <italic>fairmairei</italic>?) <bold>D</bold> <italic><tp:taxon-name>Ancyrona</tp:taxon-name></italic> sp., <italic>lewisi</italic>-group, Malaysia <bold>E</bold> <italic><tp:taxon-name>Ancyrona japonica</tp:taxon-name></italic>, Slovakia <bold>F</bold> <italic><tp:taxon-name>Ancyrona gabonica</tp:taxon-name></italic> <bold>G</bold> <italic><tp:taxon-name>Leptonyxa fairmairei</tp:taxon-name></italic> <bold>H</bold> <italic><tp:taxon-name>Neaspis variegata</tp:taxon-name></italic>.</p></caption><graphic xmlns:xlink="http://www.w3.org/1999/xlink" xlink:href="ZooKeys-366-001-g023.jpg" position="float" orientation="portrait" xlink:type="simple"/></fig><fig id="F12m" position="float" orientation="portrait"><label>Map 12.</label><caption><p>A distribution of the tribe <tp:taxon-name>Ancyronini</tp:taxon-name>.</p></caption><graphic xmlns:xlink="http://www.w3.org/1999/xlink" xlink:href="ZooKeys-366-001-g022.jpg" position="float" orientation="portrait" xlink:type="simple"/></fig></tp:treatment-sec><ref-list><ref id="B203"><mixed-citation xmlns:xlink="http://www.w3.org/1999/xlink" xlink:type="simple"><person-group><name name-style="western"><surname>Matthews</surname><given-names>EG</given-names></name></person-group> (<year>1992</year>) <article-title>A guide to the genera of beetles of South Australia. Part 6 Polyphaga: Lymexyloidea, Cleroidea and Cucujoidea.</article-title> In: <person-group><name name-style="western"><surname>Thurmer</surname><given-names>J</given-names></name></person-group> (<role>Ed</role>) <source>Special Educational Bulletin Series</source> (No <volume>9</volume>), <publisher-name>South Australian Museum</publisher-name>, <publisher-loc>Adelaide</publisher-loc>, <lpage>75</lpage> pp.</mixed-citation></ref></ref-list></tp:taxon-treatment>
