# Supplementary material for: Trogossitidae: A review of the beetle family, with a catalogue and keys
Source: Zookeys. 2013 Dec 31;(366):1–194. doi: 10.3897/zookeys.366.6172 (PMC3890666; doi:10.3897/zookeys.366.6172)
Supplement: XML Treatment for Sinosoronia [file zookeys.366.6172-treatment71.xml]

<!DOCTYPE tp:taxon-treatment
  PUBLIC "-//TaxonX//DTD Taxonomic Treatment Publishing DTD v0 20100105//EN" "tax-treatment-NSO.dtd">
<tp:taxon-treatment xmlns:tp="http://www.plazi.org/taxpub"><tp:treatment-meta><mixed-citation publication-type="journal"><person-group><name><surname>Kolibáč</surname><given-names>Jiří</given-names></name></person-group><article-title>Trogossitidae: A review of the beetle family,  with a catalogue and keys</article-title><source>Zookeys</source><day>31</day><month>12</month><year>2013</year><volume>2013</volume><issue>366</issue><fpage>1</fpage><lpage>194</lpage><pub-id pub-id-type="doi">10.3897/zookeys.366.6172</pub-id></mixed-citation></tp:treatment-meta><tp:nomenclature><label>† Genus</label><tp:taxon-name>
                            <tp:taxon-name-part taxon-name-part-type="genus">Sinosoronia</tp:taxon-name-part>
                            <object-id xmlns:xlink="http://www.w3.org/1999/xlink" xlink:type="simple">http://species-id.net/wiki/Sinosoronia</object-id>
                        </tp:taxon-name><tp:taxon-authority>Zhang, 1992</tp:taxon-authority><xref ref-type="fig" rid="F12m">Map 12</xref><tp:nomenclature-citation-list><tp:nomenclature-citation><tp:taxon-name>Nitidulidae</tp:taxon-name><comment> Zhang, J.-F. 1992: 333 [in Chinese], 336 [in English] (sub  )</comment></tp:nomenclature-citation></tp:nomenclature-citation-list></tp:nomenclature><tp:treatment-sec sec-type="Type species"><title>Type species:</title><p><italic><tp:taxon-name>Sinosoronia longiantennata</tp:taxon-name></italic> Zhang, 1992 [by monotypy]</p><p>Kolibáč, J. 2006: 136 (<tp:taxon-name>Trogossitidae</tp:taxon-name> <italic>incertae sedis</italic>). Kolibáč, J. &amp; Huang, D.-Y. 2008: 145 (<tp:taxon-name>Ancyronini</tp:taxon-name>). Ponomarenko, A. G. &amp; Kireichuk, A. G. (2005–2008): <ext-link xmlns:xlink="http://www.w3.org/1999/xlink" ext-link-type="uri" xlink:href="http://www.zin.ru/animalia/Coleoptera/rus/paleosy2.htm" xlink:type="simple">http://www.zin.ru/animalia/Coleoptera/rus/paleosy2.htm</ext-link> (<tp:taxon-name>Peltidae</tp:taxon-name>). Zhang, J.-F. 1992: 333 [in Chinese], 336 [in English]. Schmied, H. et al. 2009: 26</p></tp:treatment-sec><tp:treatment-sec sec-type="Remarks"><title>Remarks.</title><p><italic><tp:taxon-name>Sinosoronia</tp:taxon-name></italic> might be related to another Mesozoic genus, <italic><tp:taxon-name>Peltocoleops</tp:taxon-name></italic>. The latter genus was described as “<tp:taxon-name>Cleroidea</tp:taxon-name> <italic>incertae sedis</italic>” (<xref ref-type="bibr" rid="B251">Ponomarenko 1990</xref>) and classified within <tp:taxon-name>Lophocaterini</tp:taxon-name> by myself (<xref ref-type="bibr" rid="B146">Kolibáč 2006</xref>). The two genera differ distinctly in the shape of the antennal club. This is compact and 3-segmented, with segments weakly asymmetrical in <italic><tp:taxon-name>Peltocoleops</tp:taxon-name></italic> but loose, 2- or 3-segmented, with segments distinctly asymmetrical in <italic><tp:taxon-name>Sinosoronia</tp:taxon-name></italic>. It is therefore suggested that the latter genus be classified within the tribe <tp:taxon-name>Ancyronini</tp:taxon-name>, which has corresponding features in recent representatives. The large, elevated eyes observed in <italic><tp:taxon-name>Sinosoronia</tp:taxon-name></italic> also support such a classification (according to <xref ref-type="bibr" rid="B153">Kolibáč and Huang 2008</xref>).</p><p>The “posterior femur” in the original description is probably the hind coxa. The long antenna with a loose club resembles that of species of the <!--PageBreak--><italic><tp:taxon-name>Ancyrona gabonica</tp:taxon-name></italic> species-group, while a similar shape of the pronotum may be found in the <italic>colobicoides</italic> species-group. Such an extremely small size of body is not known in recent <tp:taxon-name>Ancyronini</tp:taxon-name> but occurs in an concurrently described species from the late middle Eocene (<xref ref-type="bibr" rid="B274">Schmied et al. 2009</xref>). Apart from body size, the two species share large, elevated eyes and similar shape of pronotum. The time difference between these two very similar species is about 100 million years, much more than between the Eocene and the present time. Round body and body size might appear indicative of a group of the rentoniine genera. However, the body is much smaller (about 1 mm) and the antennae shorter with a symmetrical club in the rentoniins (<xref ref-type="bibr" rid="B145">Kolibáč 2005</xref>). If the asymmetrical club is considered an apomorphy, <italic><tp:taxon-name>Sinosoronia</tp:taxon-name></italic> may well be an ancestor of <tp:taxon-name>Ancyronini</tp:taxon-name> rather than <tp:taxon-name>Thymalini</tp:taxon-name> (according to <xref ref-type="bibr" rid="B153">Kolibáč and Huang 2008</xref>).</p></tp:treatment-sec><tp:treatment-sec sec-type="Original description"><title>Original description.</title><p>“<italic>Brown in colour. Head about as long as wide. Mandibles large but dentes indistinguishable. Eyes circular, expanded laterally but exterior margin ill-preserved. Antennae 1.2 times as long as head and pronotum together, several basal segments ill-preserved except for the thickened scape, each flagellum cylindrical, about twice as long as wide, club elongate, nearly one-third the length of antenna, slightly thickened apically. Pronotum 2.1 times as broad as long; anterior margin arched, its median part straight, curved forwards laterally, lateral margins arched, posterior margin sinuate, and closely connected to elytra. Scutellum about as long as wide. Elytra smooth, not striated, exterior and interior margins slightly arched, shoulder rounded, its terminal part distinctly exceeding apex of abdomen, each elytron 2.6 times as long as wide. Middle and posterior femora seemingly clubbed, both tibiae and tarsi absent. Total length 2.3 mm, width 1.3 mm.</italic>” (<xref ref-type="bibr" rid="B320">Zhang 1992</xref>: 336.)</p></tp:treatment-sec><tp:treatment-sec sec-type="Distribution"><title>Distribution.</title><p>China: Shandong province; Mesozoic: Lower Cretaceous, Laiyang formation.</p></tp:treatment-sec><tp:treatment-sec sec-type="Species"><title>Species:</title><p>† <italic><tp:taxon-name>Sinosoronia longiantennata</tp:taxon-name></italic> Zhang, 1992; China: Shandong; Lower Cretaceous: Laiyang formation (varA)</p><p>Kolibáč, J. 2006: 136. Kolibáč, J. &amp; Huang, D.-Y. 2008: 145. Ponomarenko, A. G. &amp; Kireichuk, A. G. (2005–2008): <ext-link xmlns:xlink="http://www.w3.org/1999/xlink" ext-link-type="uri" xlink:href="http://www.zin.ru/animalia/Coleoptera/rus/paleosy2.htm" xlink:type="simple">http://www.zin.ru/animalia/Coleoptera/rus/paleosy2.htm</ext-link>. Schmied, H. et al. 2009: 26. Zhang, J.-F. 1992: 333 [in Chinese], 336 [in English]</p></tp:treatment-sec><tp:treatment-sec><!--Section generated to contain objects referenced in tp:taxon-treatment.--><fig id="F12m" position="float" orientation="portrait"><label>Map 12.</label><caption><p>A distribution of the tribe <tp:taxon-name>Ancyronini</tp:taxon-name>.</p></caption><graphic xmlns:xlink="http://www.w3.org/1999/xlink" xlink:href="ZooKeys-366-001-g022.jpg" position="float" orientation="portrait" xlink:type="simple"/></fig></tp:treatment-sec><ref-list><ref id="B251"><mixed-citation xmlns:xlink="http://www.w3.org/1999/xlink" xlink:type="simple"><person-group><name name-style="western"><surname>Ponomarenko</surname><given-names>AG</given-names></name></person-group> (<year>1990</year>) <article-title>Nadsemeystvo Cleroidea Latreille, 1802.</article-title> In: <person-group><name name-style="western"><surname>Raznitsyn</surname><given-names>AP</given-names></name></person-group> (<role>Ed</role>) <issue-title>Pozdnemezozoyskiye nasekomye Vostochnogo Zabaykaliya.</issue-title><publisher-name>Nauka Press</publisher-name>, <publisher-loc>Moscow</publisher-loc>, <fpage>72</fpage>-<lpage>74</lpage>.</mixed-citation></ref><ref id="B146"><mixed-citation xmlns:xlink="http://www.w3.org/1999/xlink" xlink:type="simple"><person-group><name name-style="western"><surname>Kolibáč</surname><given-names>J</given-names></name></person-group> (<year>2006</year>) <article-title>A review of the Trogossitidae. Part 2: Larval morphology, phylogeny and taxonomy (Coleoptera, Cleroidea).</article-title><source>Entomologica Basiliensia et Collectionis Frey</source><volume>28</volume>: <fpage>105</fpage>-<lpage>153</lpage>.</mixed-citation></ref><ref id="B153"><mixed-citation xmlns:xlink="http://www.w3.org/1999/xlink" xlink:type="simple"><person-group><name name-style="western"><surname>Kolibáč</surname><given-names>J</given-names></name><name name-style="western"><surname>Huang</surname><given-names>D-Y</given-names></name></person-group> (<year>2008</year>) <article-title>Taxonomic status of the Mesozoic genera <italic>Anhuistoma</italic> Lin, 1985, Eotenebroides Ren, 1995, <italic>Lithostoma</italic> Martynov, 1926, <italic>Palaeoendomychus</italic> Zhang, 1992 and Sinosoronia Zhang, 1992 (Coleoptera).</article-title><source>Entomologica Basiliensia et Collectionis Frey</source><volume>30</volume>: <fpage>135</fpage>-<lpage>148</lpage>.</mixed-citation></ref><ref id="B274"><mixed-citation xmlns:xlink="http://www.w3.org/1999/xlink" xlink:type="simple"><person-group><name name-style="western"><surname>Schmied</surname><given-names>H</given-names></name><name name-style="western"><surname>Wappler</surname><given-names>T</given-names></name><name name-style="western"><surname>Kolibáč</surname><given-names>J</given-names></name><name name-style="western"><surname>Kubisz</surname><given-names>D</given-names></name></person-group> (<year>2009</year>) <article-title>New Zealand beetle in Baltic Amber – Biogeography and Systematics of a new fossil bark-gnawing beetle (Trogossitidae).</article-title><source>Terra Nostra, Schriften der GeoUnion Alfred Wegener-Stiftung</source><volume>3</volume>: <fpage>105</fpage>-<lpage>106</lpage>.</mixed-citation></ref><ref id="B145"><mixed-citation xmlns:xlink="http://www.w3.org/1999/xlink" xlink:type="simple"><person-group><name name-style="western"><surname>Kolibáč</surname><given-names>J</given-names></name></person-group> (<year>2005</year>) <article-title>A review of the Trogositidae. Part 1: Morphology of the genera (Coleoptera, Cleroidea).</article-title><source>Entomologica Basiliensia et Collectionis Frey</source><volume>27</volume>: <fpage>39</fpage>-<lpage>159</lpage>.</mixed-citation></ref><ref id="B320"><mixed-citation xmlns:xlink="http://www.w3.org/1999/xlink" xlink:type="simple"><person-group><name name-style="western"><surname>Zhang</surname><given-names>J-F</given-names></name></person-group> (<year>1992</year>) <article-title>Fossil Coleoptera from Laiyang, Shandong Province, China.</article-title><source>Acta entomologica sinica</source><volume>35</volume>: <fpage>331</fpage>-<lpage>338</lpage>.</mixed-citation></ref></ref-list></tp:taxon-treatment>
