# Supplementary material for: Trogossitidae: A review of the beetle family, with a catalogue and keys
Source: Zookeys. 2013 Dec 31;(366):1–194. doi: 10.3897/zookeys.366.6172 (PMC3890666; doi:10.3897/zookeys.366.6172)
Supplement: XML Treatment for Lophocaterini [file zookeys.366.6172-treatment72.xml]

<!DOCTYPE tp:taxon-treatment
  PUBLIC "-//TaxonX//DTD Taxonomic Treatment Publishing DTD v0 20100105//EN" "tax-treatment-NSO.dtd">
<tp:taxon-treatment xmlns:tp="http://www.plazi.org/taxpub"><tp:treatment-meta><mixed-citation publication-type="journal"><person-group><name><surname>Kolibáč</surname><given-names>Jiří</given-names></name></person-group><article-title>Trogossitidae: A review of the beetle family,  with a catalogue and keys</article-title><source>Zookeys</source><day>31</day><month>12</month><year>2013</year><volume>2013</volume><issue>366</issue><fpage>1</fpage><lpage>194</lpage><pub-id pub-id-type="doi">10.3897/zookeys.366.6172</pub-id></mixed-citation></tp:treatment-meta><tp:nomenclature><label>Tribe</label><tp:taxon-name>
                            <tp:taxon-name-part taxon-name-part-type="tribe">Lophocaterini</tp:taxon-name-part>
                        </tp:taxon-name><tp:taxon-authority>Crowson, 1964</tp:taxon-authority><tp:nomenclature-citation-list><tp:nomenclature-citation><tp:taxon-name>Lophocaterinae</tp:taxon-name><comment> Crowson, R. A. 1964a: 297 ( ).</comment></tp:nomenclature-citation></tp:nomenclature-citation-list></tp:nomenclature><tp:treatment-sec sec-type="Type genus"><title>Type genus:</title><p><italic><tp:taxon-name>Lophocateres</tp:taxon-name></italic> Olliff, 1883</p><p>Barron, J. R. 1971: 11, 12 (syn. <tp:taxon-name>Lophocateridae</tp:taxon-name> = <tp:taxon-name>Peltinae</tp:taxon-name>). Barron, J. R. 1975: 1119. Burakowski, B. et al. 1986: 119 (<tp:taxon-name>Lophocateridae</tp:taxon-name>). Kolibáč, J. 2006: 128 (diagnosis, stat. n.). Kolibáč, J. 2007a: 365. Kolibáč, J. 2010: 35. Lafer, G. Sh. 1992: 83 <!--PageBreak-->(key). Lawrence, J. F. &amp; Newton, A. F., Jr. 1995: 868 (<tp:taxon-name>Lophocateridae</tp:taxon-name>). Lucht, W. 1998: 207 (key). Ślipiński, S. A. 1992: 442 (<tp:taxon-name>Lophocaterinae</tp:taxon-name>)</p><p><tp:taxon-name>Lycoptini</tp:taxon-name> Casey, 1890 (Type genus: <italic><tp:taxon-name>Lycoptis</tp:taxon-name></italic> Casey, 1890)</p><p>Kolibáč, J. 2006: 128 (synonymized)</p></tp:treatment-sec><tp:treatment-sec sec-type="Remarks"><title>Remarks.</title><p>The main issue to be addressed for <tp:taxon-name>Lophocaterini</tp:taxon-name> is their possible paraphyly in relation to <tp:taxon-name>Ancyronini</tp:taxon-name>. The whole clade (lophocaterins + ancyronins) is monophyletic but the lophocaterins might be paraphyletic (i.e., non-holophyletic in the traditional Hennigian meaning) because ancyronins can only be advanced members of more primitive lophocaterins. See also “Remarks” in the <tp:taxon-name>Ancyronini</tp:taxon-name> section. Further, more detailed study is required to resolve the question. The generic composition of <tp:taxon-name>Decamerini</tp:taxon-name> and its position within <tp:taxon-name>Lophocaterinae</tp:taxon-name> should be examined along – not, however, before an associated larva of the decamerins is known.</p></tp:treatment-sec><tp:treatment-sec sec-type="A key to genera"><title>A key to genera</title><p>(after <xref ref-type="bibr" rid="B151">Kolibáč 2010</xref>)</p><table-wrap content-type="key" position="anchor" orientation="portrait"><table><tbody><tr><td rowspan="1" colspan="1">1</td><td rowspan="1" colspan="1">Elytra with irregular punctation; lateral margins of pronotum broadly explanate, lateral edge sparsely denticulate</td><td rowspan="1" colspan="1"><italic><tp:taxon-name>Eronyxa</tp:taxon-name></italic></td></tr><tr><td rowspan="1" colspan="1">–</td><td rowspan="1" colspan="1">Elytra regularly punctate; lateral margins of pronotum narrowly explanate, lateral edge almost entirely evenly rounded or densely denticulate</td><td rowspan="1" colspan="1">2</td></tr><tr><td rowspan="1" colspan="1">2</td><td rowspan="1" colspan="1">Antenna 7- or 9-segmented</td><td rowspan="1" colspan="1">3</td></tr><tr><td rowspan="1" colspan="1">–</td><td rowspan="1" colspan="1">Antenna 11-segmented</td><td rowspan="1" colspan="1">5</td></tr><tr><td rowspan="1" colspan="1">3</td><td rowspan="1" colspan="1">Antenna 7-segmented, club 1-segmented; mandible with mola</td><td rowspan="1" colspan="1"><italic><tp:taxon-name>Lycoptis</tp:taxon-name></italic></td></tr><tr><td rowspan="1" colspan="1">–</td><td rowspan="1" colspan="1">Antenna 9-segmented, club 2- or 3-segmented; mandible without mola</td><td rowspan="1" colspan="1">4</td></tr><tr><td rowspan="1" colspan="1">4</td><td rowspan="1" colspan="1">Antennal club 2-segmented; mandible with prostheca near base of mandible formed by tuft of long setae; submental area lacking concave or depressed area; wing with oblong radial cell</td><td rowspan="1" colspan="1"><italic><tp:taxon-name>Grynocharina</tp:taxon-name></italic></td></tr><tr><td rowspan="1" colspan="1">–</td><td rowspan="1" colspan="1">Antennal club 3-segmented; mandible without penicillus or prostheca; submental area concave; wing with small triangular radial cell displaced downwards</td><td rowspan="1" colspan="1"><italic><tp:taxon-name>Peltonyxa</tp:taxon-name></italic></td></tr><tr><td rowspan="1" colspan="1">5</td><td rowspan="1" colspan="1">Lateral edge of pronotum densely denticulate; lacinia with one pigmented spine</td><td rowspan="1" colspan="1"><italic><tp:taxon-name>Indopeltis</tp:taxon-name></italic></td></tr><tr><td rowspan="1" colspan="1">–</td><td rowspan="1" colspan="1">Lateral edge of pronotum evenly rounded or at most finely undulating; lacinia with two or three pigmented spines</td><td rowspan="1" colspan="1">6</td></tr><tr><td rowspan="1" colspan="1">6</td><td rowspan="1" colspan="1">Elytra with inconspicuous carinae; mola absent; ligula deeply emarginate; probably predatory. Larva: sensory appendix very short</td><td rowspan="1" colspan="1"><italic><tp:taxon-name>Promanus</tp:taxon-name></italic></td></tr><tr><td rowspan="1" colspan="1">–</td><td rowspan="1" colspan="1">Elytra with conspicuous carinae; mola or remnant of mola present; ligula deeply or weakly emarginate. Mode of life: predatory (<italic><tp:taxon-name>Trichocateres</tp:taxon-name></italic>), herbivorous (<italic><tp:taxon-name>Lophocateres</tp:taxon-name></italic>), fungivorous (<italic><tp:taxon-name>Grynocharis</tp:taxon-name></italic>). Larva (<italic><tp:taxon-name>Lophocateres</tp:taxon-name></italic>, <italic><tp:taxon-name>Grynocharis</tp:taxon-name></italic>): length of sensory appendix about half or more than half that of antennal segment 3</td><td rowspan="1" colspan="1">7</td></tr><tr><td rowspan="1" colspan="1">7</td><td rowspan="1" colspan="1">Elytra with six carinae; tegmen without projecting phallobasic apodeme; lacinia with three pigmented, hooked spines; small species (less than 3 mm)</td><td rowspan="1" colspan="1"><italic><tp:taxon-name>Lophocateres</tp:taxon-name></italic></td></tr><tr><td rowspan="1" colspan="1"><!--PageBreak-->–</td><td rowspan="1" colspan="1">Elytra with five or four distinct carinae; tegmen with projecting phallobasic apodeme; different pattern of pigmented lacinial spines; larger species (above 5 mm)</td><td rowspan="1" colspan="1">8</td></tr><tr><td rowspan="1" colspan="1">8</td><td rowspan="1" colspan="1">Elytra with four distinct (higher) carinae and another three to four lower carinae among them; pronotum and elytra without tufts of long hairs, with short decumbent or semi-erect pubescence only, or without conspicuous pubescence; lacinia with two pigmented, hooked spines; tibial apical spur pattern 2-2-2; larger species (about 4.5–10.5 mm)</td><td rowspan="1" colspan="1"><italic><tp:taxon-name>Grynocharis</tp:taxon-name></italic></td></tr><tr><td rowspan="1" colspan="1">–</td><td rowspan="1" colspan="1">Elytra with only five distinct carinae; pronotum and elytra with tufts of long, yellow-orange hairs; lacinia with three pigmented spines at apex in pattern 1+2, apical spine large and hooked, two other spines much smaller; tibial apical spur pattern 1-1-1; smaller species (about 5 mm)</td><td rowspan="1" colspan="1"><italic><tp:taxon-name>Trichocateres</tp:taxon-name></italic></td></tr></tbody></table></table-wrap></tp:treatment-sec><ref-list><ref id="B151"><mixed-citation xmlns:xlink="http://www.w3.org/1999/xlink" xlink:type="simple"><person-group><name name-style="western"><surname>Kolibáč</surname><given-names>J</given-names></name></person-group> (<year>2010</year>) <article-title><italic>Trichocateres fasciculifer</italic>, a new genus and species of Trogossitidae: Lophocaterini (Coleoptera).</article-title><source>Zootaxa</source><volume>2353</volume>: <fpage>34</fpage>-<lpage>42</lpage>.</mixed-citation></ref></ref-list></tp:taxon-treatment>
