# Supplementary material for: Trogossitidae: A review of the beetle family, with a catalogue and keys
Source: Zookeys. 2013 Dec 31;(366):1–194. doi: 10.3897/zookeys.366.6172 (PMC3890666; doi:10.3897/zookeys.366.6172)
Supplement: XML Treatment for Eronyxa [file zookeys.366.6172-treatment73.xml]

<!DOCTYPE tp:taxon-treatment
  PUBLIC "-//TaxonX//DTD Taxonomic Treatment Publishing DTD v0 20100105//EN" "tax-treatment-NSO.dtd">
<tp:taxon-treatment xmlns:tp="http://www.plazi.org/taxpub"><tp:treatment-meta><mixed-citation publication-type="journal"><person-group><name><surname>Kolibáč</surname><given-names>Jiří</given-names></name></person-group><article-title>Trogossitidae: A review of the beetle family,  with a catalogue and keys</article-title><source>Zookeys</source><day>31</day><month>12</month><year>2013</year><volume>2013</volume><issue>366</issue><fpage>1</fpage><lpage>194</lpage><pub-id pub-id-type="doi">10.3897/zookeys.366.6172</pub-id></mixed-citation></tp:treatment-meta><tp:nomenclature><label>Genus</label><tp:taxon-name>
                            <tp:taxon-name-part taxon-name-part-type="genus">Eronyxa</tp:taxon-name-part>
                            <object-id xmlns:xlink="http://www.w3.org/1999/xlink" xlink:type="simple">http://species-id.net/wiki/Eronyxa</object-id>
                        </tp:taxon-name><tp:taxon-authority>Reitter, 1876</tp:taxon-authority><xref ref-type="fig" rid="F10">Fig. 10</xref><xref ref-type="fig" rid="F11m">; Map 11</xref><xref ref-type="fig" rid="F13">, 13</xref><tp:nomenclature-citation-list><tp:nomenclature-citation><tp:taxon-name>Eronyxa</tp:taxon-name><comment> Reitter, E. 1876: 57.</comment></tp:nomenclature-citation></tp:nomenclature-citation-list></tp:nomenclature><tp:treatment-sec sec-type="Type species"><title>Type species:</title><p><italic><tp:taxon-name>Ostomodes dohrni</tp:taxon-name></italic> Reitter, 1876 [by monotypy]</p><p>Barron, J. R. 1971: 38. Reitter, E. 1876: 57. Kolibáč, J. 2005: 55 (redescription). Kolibáč, J. 2006: 111 (phylogeny). Kolibáč, J. 2010: 35 (key). Léveillé, A. 1910: 28</p><p><italic><tp:taxon-name>Ostomodes</tp:taxon-name></italic> Reitter, 1877 (Type species: <italic><tp:taxon-name>Ostomodes dohrni</tp:taxon-name></italic> Reitter, 1876)</p><p>Barron, J. R. 1971: 38. Léveillé, A. 1910: 28. <xref ref-type="bibr" rid="B269">Schaeffer, C. F. A. 1915</xref>: 69. Schaeffer, C. F. A. 1918: 200. <xref ref-type="bibr" rid="B37">Casey, 1916</xref>: 284. Crowson, R. A. 1964a: 290. Crowson, R. A. 1966: 125</p><p><italic><tp:taxon-name>Grynocharis</tp:taxon-name></italic> (pars.)</p><p>Barron, J. R. 1971: 38. Van Dyke, E. C. 1916: 73</p></tp:treatment-sec><tp:treatment-sec sec-type="Remarks"><title>Remarks.</title><p>The genus was formerly classified within <tp:taxon-name>Decamerini</tp:taxon-name> (<xref ref-type="bibr" rid="B44">Crowson 1964a</xref> and others). John Doyen (in <xref ref-type="bibr" rid="B290">Tait et al. 1990</xref>) described a larva of <italic><tp:taxon-name>Eronyxa expansus</tp:taxon-name></italic> and, considering its distinct similarity to known lophocaterine larvae, shifted <italic><tp:taxon-name>Eronyxa</tp:taxon-name></italic> to <tp:taxon-name>Lophocaterini</tp:taxon-name>. Although this classification was confirmed by myself (<xref ref-type="bibr" rid="B146">Kolibáč 2006</xref>, <xref ref-type="bibr" rid="B149">2008</xref>), both character analyses showed <italic><tp:taxon-name>Eronyxa</tp:taxon-name></italic> in a basal position of the lophocaterine clade (= <tp:taxon-name>Lophocaterini</tp:taxon-name> + <tp:taxon-name>Ancyronini</tp:taxon-name>) along a border near the <tp:taxon-name>Decamerini</tp:taxon-name>-<tp:taxon-name>Lophocaterini</tp:taxon-name> split. However, the adult characters indicate a sister relationship with <tp:taxon-name>Decamerini</tp:taxon-name> [(<italic><tp:taxon-name>Eronyxa</tp:taxon-name></italic> (<italic><tp:taxon-name>Diontolobus</tp:taxon-name></italic> + <italic><tp:taxon-name>Decamerus</tp:taxon-name></italic>)) (<tp:taxon-name>Lophocaterini</tp:taxon-name>)] rather than <tp:taxon-name>Lophocaterini</tp:taxon-name> [(<italic><tp:taxon-name>Diontolobus</tp:taxon-name></italic> + <italic><tp:taxon-name>Decamerus</tp:taxon-name></italic>) (<italic><tp:taxon-name>Eronyxa</tp:taxon-name></italic> + <tp:taxon-name>Lophocaterini</tp:taxon-name>)]. See also “Remarks” in the <tp:taxon-name>Decamerini</tp:taxon-name> section.</p></tp:treatment-sec><tp:treatment-sec sec-type="Description"><title>Description.</title><p>Body size: about 3.5 mm. Body shape flat. Gular sutures wide, convergent at apex. Frontoclypeal suture present. Frons: longitudinal groove or depression absent. Cranium ventrally: tufts of long setae at sides absent. Submentum: ctenidium absent. Antennal groove absent. Eyes: size large, lateral. Eyes number: two. Epicranial acumination moderate. Lacinial hooks: two. Galea: shape very small. <!--PageBreak-->Galea: ciliate setae absent. Mediostipes-Lacinia not fused. Palpifer: outer edge even. Mandibular apical teeth number: two, horizontally situated. Mola present. Penicillus (at base) present (fine, often membranous). Pubescence above mola or cutting edge absent. Ventral furrow absent. Basal notch moderate. Labrum-Cranium not fused. Epipharyngial sclerite absent. Lateral tormal process: projection projections extending laterally and downwards (Eronyxa). Ligula: ciliate setae absent. Ligula membranous, not retroflexed, deeply emarginate. Hypopharyngeal sclerite absent. Antenna 11-segmented. Antennal club symmetrical, sensorial fields absent. Front coxal cavities externally open, internally open. Pronotum transverse. Prepectus present. Middle coxal cavities open. Elytra: long hairs absent. Epipleuron thin. Elytral interlocking mechanism absent, carinae reduced. Elytral punctation irregular, scales absent. Wing: radial cell moved down, often small, wedge cell absent, cross vein MP3-4 present, cross vein AA1+2-3+4 absent. Front tibiae: spines along side large. Hooked spur absent, apical spurs not hooked or weakly hooked. Claws: denticle absent. Parasternites number along ventrites III–VII: two. Spiculum gastrale absent. Tegmen composed of two parts. Coxitae divided.</p><p>Larva: Frontal arms V-shaped. Epicranial stem absent. Endocarina present. Gular sutures conspicuous, convergent. Paragular sclerites absent. Hypostomal rods absent. Stemmata number: two. Mandibular apical teeth number: two, horizontally even, vertically situated. Lacinia mandibulae plumose. Mola absent. Maxillary palpi 3-segmented. Palpifer present. Pedunculate seta absent. Mala simple. Mala: bidentate protrusion <!--PageBreak-->absent. Cardo-Stipes partially fused. Ligula present. Labial palpi 2-segmented. Prementum in two parts. Torma H-shaped. Antennal joints 1 and 2 elongate. Sensory appendix very small. Thoracic sclerites pattern (dorsally) 1-0-0. Thoracic sclerites pattern (ventrally) 1+0+0. Trochanter triangular. Abdominal segment IX transversely divided. Tergite IX flat. Urogomphi present, hooked; median process present.</p></tp:treatment-sec><tp:treatment-sec sec-type="Biology"><title>Biology.</title><p><italic><tp:taxon-name>Eronyxa expansus</tp:taxon-name></italic> was collected under the bark of <italic><tp:taxon-name>Libocedrus</tp:taxon-name></italic> (= <italic><tp:taxon-name>Calocedrus</tp:taxon-name></italic>) <italic>decurrens</italic>. The larva probably feeds on <italic><tp:taxon-name>Xylococculus macrocarpae</tp:taxon-name></italic> (<xref ref-type="bibr" rid="B13">Barron 1971</xref>, <xref ref-type="bibr" rid="B290">Tait et al. 1990</xref>). <italic><tp:taxon-name>Eronyxa pallidus</tp:taxon-name></italic> has been found on flowers, for example <italic><tp:taxon-name>Aruncus sylvester</tp:taxon-name></italic> and <italic><tp:taxon-name>Ceanothus cuneatus</tp:taxon-name></italic>, and an imago was reared from a stem of the latter plant. The third species, <italic><tp:taxon-name>Eronyxa angustus</tp:taxon-name></italic>, was also found on <italic><tp:taxon-name>Fraxinus</tp:taxon-name></italic> blossoms and on <italic><tp:taxon-name>Pinus ponderosa</tp:taxon-name></italic> (<xref ref-type="bibr" rid="B13">Barron 1971</xref>).</p></tp:treatment-sec><tp:treatment-sec sec-type="Distribution"><title>Distribution.</title><p>Western states of USA (California, Idaho, Nevada, Oregon) and Canada (British Columbia).</p><fig id="F13m" position="float" orientation="portrait"><label>Map 13.</label><caption><p>A distribution of the tribe <tp:taxon-name>Lophocaterini</tp:taxon-name>.</p></caption><graphic xmlns:xlink="http://www.w3.org/1999/xlink" xlink:href="ZooKeys-366-001-g024.jpg" position="float" orientation="portrait" xlink:type="simple"/></fig></tp:treatment-sec><tp:treatment-sec sec-type="Species"><title>Species:</title><p><italic><tp:taxon-name>Eronyxa angustus</tp:taxon-name></italic> Casey, 1916; USA: California, Idaho, Nevada, Oregon (JRB)</p><p>Barron, J. R. 1971: 42. Kolibáč, J. 2005: 55 (redescription)</p><p><italic><tp:taxon-name>Eronyxa expansus</tp:taxon-name></italic> Van Dyke, 1916; USA: California (JRB)</p><p>Barron, J. R. 1971: 38. Kolibáč, J. 2006: 107 (larva). Leschen, R. A. B. 2000: 920 (biology). Tait, S. M. et al. 1990: 13 (larva)</p><p><italic><tp:taxon-name>Eronyxa pallida</tp:taxon-name></italic> Motschulsky, 1863; Canada: British Columbia, USA: California, Oregon (JRB)</p><p>Léveillé, A. 1910: 28. Barron, J. R. 1971: 39 (syn. <italic><tp:taxon-name>Grynocharis pilosula</tp:taxon-name></italic> Crotch, 1873; synonymized by whom?). Barron, J. R. 1971: 39 (syn. <italic><tp:taxon-name>Ostomodes dohrni</tp:taxon-name></italic> Reitter, 1877; synonymized by <xref ref-type="bibr" rid="B188">Léveillé 1910</xref>?). Barron, J. R. 1971: 39 (syn. <italic><tp:taxon-name>Ostomodes lagrioides</tp:taxon-name></italic> Reitter, 1876; synonymized by whom?). Crowson, R. A. 1964a: 291 (<italic><tp:taxon-name>Ostomodes</tp:taxon-name></italic>). Kolibáč, J. 2005: 55 (redescription). Reitter, E. 1876: 58 (<italic><tp:taxon-name>Eronyxa lagrioides</tp:taxon-name></italic>)</p></tp:treatment-sec><tp:treatment-sec><!--Section generated to contain objects referenced in tp:taxon-treatment.--><fig id="F10" position="float" orientation="portrait"><label>Figure 10.</label><caption><p><bold>A</bold> <italic><tp:taxon-name>Thymalus limbatus</tp:taxon-name></italic> <bold>B</bold> <italic><tp:taxon-name>Phloiophilus edwardsi</tp:taxon-name></italic> <bold>C</bold> <italic><tp:taxon-name>Eronyxa marginicollis</tp:taxon-name></italic> <bold>D</bold> <italic><tp:taxon-name>Decamerus haemorhoidalis</tp:taxon-name></italic> <bold>E</bold> <italic><tp:taxon-name>Diontolobus punctatipennis</tp:taxon-name></italic> <bold>F</bold> <italic><tp:taxon-name>Afrocyrona ciskeiensis</tp:taxon-name></italic> <bold>G</bold> <italic><tp:taxon-name>Afrocyrona dwesae</tp:taxon-name></italic> <bold>H</bold> <italic><tp:taxon-name>Grynoma</tp:taxon-name></italic> sp., New Zealand <bold>I</bold> <italic><tp:taxon-name>Grynoma diluta</tp:taxon-name></italic>.</p></caption><graphic xmlns:xlink="http://www.w3.org/1999/xlink" xlink:href="ZooKeys-366-001-g018.jpg" position="float" orientation="portrait" xlink:type="simple"/></fig><fig id="F11m" position="float" orientation="portrait"><label>Map 11.</label><caption><p>A distribution of the tribe <tp:taxon-name>Decamerini</tp:taxon-name> including the newly described genus † <italic><tp:taxon-name>Cretamerus</tp:taxon-name></italic>. A position of <italic><tp:taxon-name>Eronyxa</tp:taxon-name></italic> is indicated.</p></caption><graphic xmlns:xlink="http://www.w3.org/1999/xlink" xlink:href="ZooKeys-366-001-g021.jpg" position="float" orientation="portrait" xlink:type="simple"/></fig><fig id="F13" position="float" orientation="portrait"><label>Figure 13.</label><caption><p><bold>A–B</bold> <italic><tp:taxon-name>Calitys scabra</tp:taxon-name></italic> (<bold>A</bold> head and pronotum <bold>B</bold> elytral apex with interlocking mechanism) <bold>C–D</bold> <italic><tp:taxon-name>Acalanthis quadrisignata</tp:taxon-name></italic> (<bold>C</bold> apex of protibia with hooked spur and lateral spines <bold>D</bold> sculpture of frons with punctures conjoined into wrinkles) <bold>E–H</bold> <italic><tp:taxon-name>Gymnocheilis</tp:taxon-name></italic> sp., Cameroon (<bold>E</bold> head <bold>F</bold> protibia <bold>G</bold> elytral apex <bold>H</bold> detail of scales).</p></caption><graphic xmlns:xlink="http://www.w3.org/1999/xlink" xlink:href="ZooKeys-366-001-g026.jpg" position="float" orientation="portrait" xlink:type="simple"/></fig></tp:treatment-sec><ref-list><ref id="B269"><mixed-citation xmlns:xlink="http://www.w3.org/1999/xlink" xlink:type="simple"><person-group><name name-style="western"><surname>Schaeffer</surname><given-names>CF A</given-names></name></person-group> (<year>1915</year>) <article-title>Change of generic names.</article-title><source>Journal of the New York entomological Society</source><volume>23</volume>: <fpage>68</fpage>-<lpage>69</lpage>.</mixed-citation></ref><ref id="B37"><mixed-citation xmlns:xlink="http://www.w3.org/1999/xlink" xlink:type="simple"><person-group><name name-style="western"><surname>Casey</surname><given-names>TL</given-names></name></person-group> (<year>1916</year>) <article-title>Some random studies among the Clavicornia.</article-title><source>Memoirs on the Coleoptera</source><volume>7</volume>: <fpage>35</fpage>–<lpage>292</lpage>.</mixed-citation></ref><ref id="B44"><mixed-citation xmlns:xlink="http://www.w3.org/1999/xlink" xlink:type="simple"><person-group><name name-style="western"><surname>Crowson</surname><given-names>RA</given-names></name></person-group> (<year>1964a</year>) <article-title>A review of the classification of Cleroidea (Coleoptera), with descriptions of two genera of Peltidae and of several new larval types.</article-title><source>Transaction of the Royal entomological Society of London</source><volume>116</volume>: <fpage>275</fpage>-<lpage>327</lpage>.</mixed-citation></ref><ref id="B290"><mixed-citation xmlns:xlink="http://www.w3.org/1999/xlink" xlink:type="simple"><person-group><name name-style="western"><surname>Tait</surname><given-names>SM</given-names></name><name name-style="western"><surname>Dahlsten</surname><given-names>DL</given-names></name><name name-style="western"><surname>Gill</surname><given-names>RJ</given-names></name><name name-style="western"><surname>Doyen</surname><given-names>JT</given-names></name></person-group> (<year>1990</year>) <article-title>Life history of the Incense Cedar Scale, Xylococculus macrocarpae (Homoptera: Margarodidae), on Incense Cedar in California with a description of the larvae of one of its common predators, Eronyxa expansus Van Dyke (Coleoptera: Trogositidae).</article-title><source>Hilgardia</source><volume>58</volume>: <fpage>1</fpage>-<lpage>19</lpage>.</mixed-citation></ref><ref id="B146"><mixed-citation xmlns:xlink="http://www.w3.org/1999/xlink" xlink:type="simple"><person-group><name name-style="western"><surname>Kolibáč</surname><given-names>J</given-names></name></person-group> (<year>2006</year>) <article-title>A review of the Trogossitidae. Part 2: Larval morphology, phylogeny and taxonomy (Coleoptera, Cleroidea).</article-title><source>Entomologica Basiliensia et Collectionis Frey</source><volume>28</volume>: <fpage>105</fpage>-<lpage>153</lpage>.</mixed-citation></ref><ref id="B149"><mixed-citation xmlns:xlink="http://www.w3.org/1999/xlink" xlink:type="simple"><person-group><name name-style="western"><surname>Kolibáč</surname><given-names>J</given-names></name></person-group> (<year>2008</year>) <article-title>Morphology, taxonomy and phylogeny of <italic>Phloiophilus edwardsi</italic> Stephens, 1830 (Coleoptera, Cleroidea).</article-title><source>Entomologica Basiliensia et Collectionis Frey</source><volume>30</volume>: <fpage>105</fpage>-<lpage>133</lpage>.</mixed-citation></ref><ref id="B13"><mixed-citation xmlns:xlink="http://www.w3.org/1999/xlink" xlink:type="simple"><person-group><name name-style="western"><surname>Barron</surname><given-names>JR</given-names></name></person-group> (<year>1971</year>) <article-title>A revision of the Trogositidae of America North of Mexico (Coleoptera: Cleroidea).</article-title><source>Memoirs of the Entomological Society of Canada</source><volume>75</volume>: <fpage>1</fpage>-<lpage>143</lpage>. doi: <ext-link ext-link-type="uri" xlink:href="http://dx.doi.org/10.4039/entm10375fv" xlink:type="simple">10.4039/entm10375fv</ext-link></mixed-citation></ref><ref id="B188"><mixed-citation xmlns:xlink="http://www.w3.org/1999/xlink" xlink:type="simple"><person-group><name name-style="western"><surname>Léveillé</surname><given-names>A</given-names></name></person-group> (<year>1910</year>) <article-title>Temnochilidae.</article-title> In: <person-group><name name-style="western"><surname>Schenkling</surname><given-names>S</given-names></name></person-group> (<role>Ed</role>) <source>Coleopterorum Catalogus</source><volume>11</volume>, <publisher-name>W. Junk</publisher-name>, <publisher-loc>Berlin</publisher-loc>, <lpage>40</lpage> pp.</mixed-citation></ref></ref-list></tp:taxon-treatment>
