# Supplementary material for: Trogossitidae: A review of the beetle family, with a catalogue and keys
Source: Zookeys. 2013 Dec 31;(366):1–194. doi: 10.3897/zookeys.366.6172 (PMC3890666; doi:10.3897/zookeys.366.6172)
Supplement: XML Treatment for Grynocharis [file zookeys.366.6172-treatment75.xml]

<!DOCTYPE tp:taxon-treatment
  PUBLIC "-//TaxonX//DTD Taxonomic Treatment Publishing DTD v0 20100105//EN" "tax-treatment-NSO.dtd">
<tp:taxon-treatment xmlns:tp="http://www.plazi.org/taxpub"><tp:treatment-meta><mixed-citation publication-type="journal"><person-group><name><surname>Kolibáč</surname><given-names>Jiří</given-names></name></person-group><article-title>Trogossitidae: A review of the beetle family,  with a catalogue and keys</article-title><source>Zookeys</source><day>31</day><month>12</month><year>2013</year><volume>2013</volume><issue>366</issue><fpage>1</fpage><lpage>194</lpage><pub-id pub-id-type="doi">10.3897/zookeys.366.6172</pub-id></mixed-citation></tp:treatment-meta><tp:nomenclature><label>Genus</label><tp:taxon-name>
                            <tp:taxon-name-part taxon-name-part-type="genus">Grynocharis</tp:taxon-name-part>
                            <object-id xmlns:xlink="http://www.w3.org/1999/xlink" xlink:type="simple">http://species-id.net/wiki/Grynocharis</object-id>
                        </tp:taxon-name><tp:taxon-authority>Thomson, 1862</tp:taxon-authority><xref ref-type="fig" rid="F12">Figs 12</xref><xref ref-type="fig" rid="F18">, 18</xref><xref ref-type="fig" rid="F13m">; Map 13</xref><tp:nomenclature-citation-list><tp:nomenclature-citation><tp:taxon-name>Grynocharis</tp:taxon-name><comment> Thomson, C. G. 1862: 71.</comment></tp:nomenclature-citation></tp:nomenclature-citation-list></tp:nomenclature><tp:treatment-sec sec-type="Type species"><title>Type species.</title><p><italic><tp:taxon-name>Silpha oblonga</tp:taxon-name></italic> Linnaeus, 1758 [by original designation and monotypy]</p><p>Léveillé, A. 1910: 31. Barron, J. R. 1971: 32. Kolibáč, J. 2005: 58 (redescription). Kolibáč, J. 2006: 111 (phylogeny). Kolibáč, J. 2007a: 365. Kolibáč, J. 2010: 35 (key). Lafer, G. Sh. 1992: 84. Larsson, S. G. 1978: 150 (Baltic amber fossil). Spahr, U. 1981: 74 (amber and copal fossils)</p><p><italic><tp:taxon-name>Gaurambe</tp:taxon-name></italic> Thomson, 1859</p><p>Barron, J. R. 1971: 32 (syn. <italic><tp:taxon-name>Gaurambe</tp:taxon-name></italic> Thomson, 1859; misapplied)</p><!--PageBreak--></tp:treatment-sec><tp:treatment-sec sec-type="Description"><title>Description.</title><p>Body size: about 5.5–8.0 mm. Body shape flat. Gular sutures wide, convergent at apex. Frontoclypeal suture broadly emarginate. Frons: longitudinal groove or depression absent. Cranium ventrally: tufts of long setae at sides absent. Submentum: ctenidium absent. Antennal groove present. Eyes: size moderate. Eyes number: two. Epicranial acumination deep. Lacinial hooks: two. Galea: shape sub-clavate. Galea: ciliate setae absent. Mediostipes-Lacinia not fused. Palpifer: outer edge even. Mandibular apical teeth number: two, horizontally situated. Mola reduced but present. Penicillus (at base) present (fine, often membranous). Pubescence above mola or cutting edge absent. Ventral furrow present, not ciliate. Basal notch shallow or absent. Labrum-Cranium not fused. Epipharyngial sclerite absent. Lateral tormal process: projection curved downwards, processes with bridge (<italic><tp:taxon-name>Peltis</tp:taxon-name></italic>). Ligula: ciliate setae absent. Ligula membranous, not retroflexed, weakly emarginate. Hypopharyngeal sclerite consisting of two separate parts. Antenna 11-segmented. Antennal club weakly asymmetrical, sensorial fields absent. Front coxal cavities externally open, internally open. Pronotum transverse. Prepectus present. Middle coxal cavities open. Elytra: long hairs absent. Epipleuron moderate. Elytral interlocking mechanism absent, carinae conspicuous. Elytral punctation regular, scales absent. Wing: radial cell moved down, often small, wedge cell absent, cross vein MP3-4 absent, cross vein AA1+2-3+4 absent. Front tibiae: spines along side moderate. Hooked spur present. Claws: denticle absent. Parasternites number along ventrites III–VII: two. Spiculum gastrale present. Tegmen composed of three parts.</p><p>Larva: Frontal arms V-shaped. Epicranial stem absent. Endocarina present. Stemmata number: two. Mandibular apical teeth number: two, horizontally situated. Lacinia mandibulae plumose. Mola absent. Maxillary palpi 3-segmented. Pedunculate seta absent. Mala simple. Mala: bidentate protrusion absent. Cardo-Stipes not fused. Cardo: size nearly as large as stipes. Ligula present. Labial palpi 2-segmented. Prementum in single part. Antennal joints 1 and 2 elongate. Sensory appendix medium sized (to half of joint 3). Thoracic sclerites pattern (dorsally) 1-2-2. Abdominal segment IX transversely divided. Tergite IX flat. Urogomphi present, hooked; median process present.</p><fig id="F12" position="float" orientation="portrait"><label>Figure 12.</label><caption><p><bold>A</bold> <italic><tp:taxon-name>Grynocharis oblonga</tp:taxon-name></italic> <bold>B</bold> <italic><tp:taxon-name>Grynocharina peltiformis</tp:taxon-name></italic> <bold>C</bold> <italic><tp:taxon-name>Lophocateres pusillus</tp:taxon-name></italic> <bold>D</bold> <italic><tp:taxon-name>Promanus auripilis</tp:taxon-name></italic> <bold>E</bold> <italic><tp:taxon-name>Promanus subcostatus</tp:taxon-name></italic> <bold>F</bold> <italic><tp:taxon-name>Promanus depressus</tp:taxon-name></italic> <bold>G</bold> <italic><tp:taxon-name>Peltonyxa</tp:taxon-name></italic> sp., Australia, NSW <bold>H</bold> <italic><tp:taxon-name>Trichocateres fasciculifer</tp:taxon-name></italic>.</p></caption><graphic xmlns:xlink="http://www.w3.org/1999/xlink" xlink:href="ZooKeys-366-001-g025.jpg" position="float" orientation="portrait" xlink:type="simple"/></fig></tp:treatment-sec><tp:treatment-sec sec-type="Biology"><title>Biology.</title><p>Adults and larvae of <italic><tp:taxon-name>Grynocharis oblonga</tp:taxon-name></italic> live under bark or bark scales and in rotten wood of deciduous and coniferous trees (willow, birch, spruce, fir); they are fungivorous. In the USA, the species have been collected on <italic><tp:taxon-name>Libocedrus decurrens</tp:taxon-name></italic> and <italic><tp:taxon-name>Populus</tp:taxon-name></italic> (<xref ref-type="bibr" rid="B13">Barron 1971</xref>).</p></tp:treatment-sec><tp:treatment-sec sec-type="Distribution"><title>Distribution.</title><p>Europe including Russia to the Urals, Caucasus; USA excluding central and southern states, Canada: south-western and south-eastern states.</p></tp:treatment-sec><tp:treatment-sec sec-type="Species"><title>Species:</title><p><italic><tp:taxon-name>Grynocharis caucasica</tp:taxon-name></italic> Motschulsky, 1863; Caucasus (JK)</p><p>Léveillé, A. 1910: 31 (<italic><tp:taxon-name>Ostoma</tp:taxon-name></italic>). Kolibáč, J. 2007a: 366 (nomen dubium)</p><p><italic><tp:taxon-name>Grynocharis oblonga</tp:taxon-name></italic> Linnaeus, 1758; all Europe to Russia (varA)</p><p>Léveillé, A. 1910: 31 (<!--PageBreak--><!--PageBreak--><!--PageBreak--><italic><tp:taxon-name>Ostoma</tp:taxon-name></italic> (subgen. <italic><tp:taxon-name>Grynocharis</tp:taxon-name></italic>)). Bahillo de la Puebla, P. &amp; López-Colón, J. I. 2004: 129. Borowiec, L. 1983: 13. Burakowski, B. et al. 1986: 119. Conrad, R. 1995: 190. Gobbi, G. 1996: 65. Klausnitzer, B. 1976: 8. Klausnitzer, B. 1978: 178. Klausnitzer, B. 1996: 163. Kolibáč, J. 1993a: 21. Kolibáč, J. 1993b: 90. Kolibáč, J. 2005: 58 (redescription). Kolibáč, J. 2006: 107 (larva, phylogeny). Kolibáč, J. 2007a: 365 (distribution). Lafer, G. Sh. 1992: 84. Lemdahl, G. 2001: 39 (biology). Mitter, H. 1998: 561. Nilsson, S. G. 1997: 1 (biology). Pileckis, S. &amp; Monsevičius, V. 1995: 272. Reitter, E. 1876: 63 (<italic><tp:taxon-name>Ostoma</tp:taxon-name></italic>). Vogt, H. 1967: 18</p><p><italic><tp:taxon-name>Grynocharis oregonensis</tp:taxon-name></italic> Schaeffer, 1918; USA, Canada: western states (JRB)</p><p>Léveillé, A. 1910: 31 (<italic><tp:taxon-name>Ostoma</tp:taxon-name></italic> (subgen. <italic><tp:taxon-name>Grynocharis</tp:taxon-name></italic>) <italic>oregonensis</italic> Crotch, 1873). Barron, J. R. 1971: 34. Dajoz, R. 1997: 44 (biology)</p><p><italic><tp:taxon-name>Grynocharis pubescens</tp:taxon-name></italic> Erichson, 1844; Georgia, South European Territory of Russia, „Caucasus”, Crimea (JK)</p><p>Léveillé, A. 1910: 31 (<italic><tp:taxon-name>Ostoma</tp:taxon-name></italic> (subgen. <italic><tp:taxon-name>Grynocharis</tp:taxon-name></italic>)). Lafer, G. Sh. 1992: 84. Kolibáč, J. 2006: 107. Kolibáč, J. 2007a: 365. Mamaev, B. M. 1976: 1656 (larva). Reitter, E. 1876: 63 (<italic><tp:taxon-name>Ostoma</tp:taxon-name></italic>)</p><p><italic><tp:taxon-name>Grynocharis quadrilineata</tp:taxon-name></italic> Melsheimer, 1844; NE USA, Canada: Ontario, Quebec (JRB)</p><p>Léveillé, A. 1910: 31 (<italic><tp:taxon-name>Ostoma</tp:taxon-name></italic> (subgen. <italic><tp:taxon-name>Grynocharis</tp:taxon-name></italic>) <italic>marginata</italic> Melsheimer, 1844). Barron, J. R. 1971: 33 (syn. <italic><tp:taxon-name>Grynocharis marginata</tp:taxon-name></italic> Melsheimer, 1844, synonymized by Lacordaire 1854?). Reitter, E. 1876: 63 (<italic><tp:taxon-name>Ostoma</tp:taxon-name></italic>)</p></tp:treatment-sec><tp:treatment-sec><!--Section generated to contain objects referenced in tp:taxon-treatment.--><fig id="F18" position="float" orientation="portrait"><label>Figure 18.</label><caption><p><bold>A</bold> <italic><tp:taxon-name>Thymalus limbatus</tp:taxon-name></italic>, elytral apex with interlocking mechanism <bold>B–E</bold> <italic><tp:taxon-name>Decamerus haemorhoidalis</tp:taxon-name></italic> (<bold>B</bold> prothorax with partially closed procoxal cavities <bold>C</bold> metatarsal claws with denticle <bold>D</bold> protarsus with projecting empodium <bold>E</bold> irregular punctation of elytra) <bold>F</bold> <italic><tp:taxon-name>Grynocharis oblonga</tp:taxon-name></italic>, elytral sculpture <bold>G–H</bold> <italic><tp:taxon-name>Lophocateres pusillus</tp:taxon-name></italic> (<bold>G</bold> head in frontal view with deeply emarginate frontoclypeal suture <bold>H</bold> detail).</p></caption><graphic xmlns:xlink="http://www.w3.org/1999/xlink" xlink:href="ZooKeys-366-001-g031.jpg" position="float" orientation="portrait" xlink:type="simple"/></fig><fig id="F13m" position="float" orientation="portrait"><label>Map 13.</label><caption><p>A distribution of the tribe <tp:taxon-name>Lophocaterini</tp:taxon-name>.</p></caption><graphic xmlns:xlink="http://www.w3.org/1999/xlink" xlink:href="ZooKeys-366-001-g024.jpg" position="float" orientation="portrait" xlink:type="simple"/></fig></tp:treatment-sec><ref-list><ref id="B13"><mixed-citation xmlns:xlink="http://www.w3.org/1999/xlink" xlink:type="simple"><person-group><name name-style="western"><surname>Barron</surname><given-names>JR</given-names></name></person-group> (<year>1971</year>) <article-title>A revision of the Trogositidae of America North of Mexico (Coleoptera: Cleroidea).</article-title><source>Memoirs of the Entomological Society of Canada</source><volume>75</volume>: <fpage>1</fpage>-<lpage>143</lpage>. doi: <ext-link ext-link-type="uri" xlink:href="http://dx.doi.org/10.4039/entm10375fv" xlink:type="simple">10.4039/entm10375fv</ext-link></mixed-citation></ref></ref-list></tp:taxon-treatment>
