# Supplementary material for: Trogossitidae: A review of the beetle family, with a catalogue and keys
Source: Zookeys. 2013 Dec 31;(366):1–194. doi: 10.3897/zookeys.366.6172 (PMC3890666; doi:10.3897/zookeys.366.6172)
Supplement: XML Treatment for Lophocateres [file zookeys.366.6172-treatment77.xml]

<!DOCTYPE tp:taxon-treatment
  PUBLIC "-//TaxonX//DTD Taxonomic Treatment Publishing DTD v0 20100105//EN" "tax-treatment-NSO.dtd">
<tp:taxon-treatment xmlns:tp="http://www.plazi.org/taxpub"><tp:treatment-meta><mixed-citation publication-type="journal"><person-group><name><surname>Kolibáč</surname><given-names>Jiří</given-names></name></person-group><article-title>Trogossitidae: A review of the beetle family,  with a catalogue and keys</article-title><source>Zookeys</source><day>31</day><month>12</month><year>2013</year><volume>2013</volume><issue>366</issue><fpage>1</fpage><lpage>194</lpage><pub-id pub-id-type="doi">10.3897/zookeys.366.6172</pub-id></mixed-citation></tp:treatment-meta><tp:nomenclature><label>Genus</label><tp:taxon-name>
                            <tp:taxon-name-part taxon-name-part-type="genus">Lophocateres</tp:taxon-name-part>
                            <object-id xmlns:xlink="http://www.w3.org/1999/xlink" xlink:type="simple">http://species-id.net/wiki/Lophocateres</object-id>
                        </tp:taxon-name><tp:taxon-authority>Olliff, 1883</tp:taxon-authority><xref ref-type="fig" rid="F2">Figs 2</xref><xref ref-type="fig" rid="F12">, 12</xref><xref ref-type="fig" rid="F18">, 18</xref><xref ref-type="fig" rid="F13m">; Map 13</xref><tp:nomenclature-citation-list><tp:nomenclature-citation><tp:taxon-name>Lophocateres</tp:taxon-name><comment> Olliff, A. S. 1883c: 180.</comment></tp:nomenclature-citation></tp:nomenclature-citation-list></tp:nomenclature><tp:treatment-sec sec-type="Type species"><title>Type species.</title><p><italic><tp:taxon-name>Lophocateres nanus</tp:taxon-name></italic> Olliff, 1883 [by monotypy] (= <italic><tp:taxon-name>Lophocateres pusillus</tp:taxon-name></italic> Klug, 1833)</p><p>Léveillé, A. 1910: 27. Barron, J. R. 1971: 42. Crowson, R. A. 1964a: 299. Kolibáč, J. 2005: 67 (redescription). Kolibáč, J. 2006: 111 (phylogeny). Kolibáč, J. 2007a: 366. Kolibáč, J. 2010: 35 (key). Lafer, G. Sh. 1992: 84. Larsson, S. G. 1978: 150 (fossil, Baltic amber). Spahr, U. 1981: 74 (amber and copal fossils)</p></tp:treatment-sec><tp:treatment-sec sec-type="Description"><title>Description.</title><p>Body size: about 2.5–4.0 mm. Body shape flat. Gular sutures wide, convergent at apex. Frontoclypeal suture broadly emarginate. Frons: longitudinal groove or depression absent. Cranium ventrally: tufts of long setae at sides absent. Submentum: ctenidium absent. Antennal groove present. Eyes: size large, lateral. Eyes number: two. Epicranial acumination moderate. Lacinial hooks: three. Galea: shape sub-clavate. Galea: ciliate setae absent. Mediostipes-Lacinia not fused. Palpifer: outer edge even. Mandibular apical teeth number: two, horizontally situated. Mola present. Penicillus (at base) present (fine, often membranous). Pubescence above mola or cutting edge present. Ventral furrow absent. Basal notch moderate. Labrum-Cranium not fused. Epipharyngial sclerite absent. Lateral tormal process: projection projection curved upwards (<!--PageBreak--><!--PageBreak--><!--PageBreak--><italic><tp:taxon-name>Colydiopeltis</tp:taxon-name></italic>). Ligula: ciliate setae absent. Ligula membranous, not retroflexed, weakly emarginate. Hypopharyngeal sclerite consisting of two separate parts. Antenna 11-segmented. Antennal club weakly asymmetrical, sensorial fields absent. Front coxal cavities externally open, internally open. Pronotum transverse. Prepectus present. Middle coxal cavities open. Elytra: long hairs absent. Epipleuron moderate. Elytral interlocking mechanism absent, carinae conspicuous. Elytral punctation regular, scales absent. Wing: radial cell moved down, often small, wedge cell absent, cross vein MP3-4 absent, cross vein AA1+2-3+4 absent. Front tibiae: spines along side moderate. Hooked spur present. Claws: denticle absent. Parasternites number along ventrites III–VII: one. Spiculum gastrale absent. Tegmen composed of three parts. Coxitae undivided.</p><p>Larva: Frontal arms V-shaped. Epicranial stem absent. Endocarina present. Gular sutures conspicuous, convergent. Gula: anterior apodemes absent. Paragular sclerites absent. Hypostomal rods absent. Stemmata number: two. Mandibular apical teeth number: two, horizontally situated. Lacinia mandibulae plumose. Mola absent. Maxillary palpi 3-segmented. Palpifer present. Pedunculate seta absent. Mala simple. Mala: bidentate protrusion absent. Cardo-Stipes not fused. Cardo: size nearly as large as stipes. Ligula present. Labial palpi 2-segmented. Prementum in single part, anterior margin even. Torma H-shaped. Antennal joints 1, 2 transverse. Sensory appendix larger than half of joint 3. Thoracic sclerites pattern (dorsally) 0+0+0. Thoracic sclerites pattern (ventrally) 2+0+0. Trochanter triangular. Abdominal segment IX transversely divided. Tergite IX flat. Urogomphi present, hooked; median process present.</p></tp:treatment-sec><tp:treatment-sec sec-type="Biology"><title>Biology.</title><p><italic><tp:taxon-name>Lophocateres pusillus</tp:taxon-name></italic> lives in storage facilities (warehouses, stores, barns, larders) and feeds on grains. The biology of wild populations is unknown.</p></tp:treatment-sec><tp:treatment-sec sec-type="Distribution"><title>Distribution.</title><p><italic><tp:taxon-name>Lophocateres pusillus</tp:taxon-name></italic> is cosmopolitan, although the centre of its distribution, is in south-eastern Asia. The species <italic><tp:taxon-name>Lophocateres gounellei</tp:taxon-name></italic> is probably a misidentification or a synonym of <italic><tp:taxon-name>Lophocateres pusillus</tp:taxon-name></italic>. Some new species are known to me from Malaysia.</p></tp:treatment-sec><tp:treatment-sec sec-type="Species"><title>Species:</title><p><italic><tp:taxon-name>Lophocateres gounellei</tp:taxon-name></italic> Léveillé, 1905; Brazil (AL)</p><p>Léveillé, A. 1910: 27</p><p>Note: dubious species – probably synonym of <italic><tp:taxon-name>Lophocateres pusillus</tp:taxon-name></italic> or different genus.</p><p><italic><tp:taxon-name>Lophocateres pilosus</tp:taxon-name></italic> Olliff, 1883; Malaysia: Penang (AL)</p><p>Léveillé, A. 1910: 27</p><p><italic><tp:taxon-name>Lophocateres pusillus</tp:taxon-name></italic> Klug, 1833; cosmopolitan (origin in SE Asia) (varA)</p><p>Léveillé, A. 1910: 27 (syn. <italic><tp:taxon-name>Lophocateres africanus</tp:taxon-name></italic> Motschulsky, 1863); Algeria (AL)</p><p>Léveillé, A. 1910: 27 (as <italic><tp:taxon-name>Lophocateres nanus</tp:taxon-name></italic> Olliff, 1883); Borneo (AL)</p><p>Léveillé, A. 1910: 27 (syn. <italic><tp:taxon-name>Lophocateres yvani</tp:taxon-name></italic> Allibert, 1847). Bahillo de la Puebla, P. &amp; López-Colón, J. I. 2004: 129. Barron, J. R. 1971: 43 (syn. <italic><tp:taxon-name>Lophocateres nanus</tp:taxon-name></italic> Olliff, 1883). Barron, J. R. 1971: 43 (syn. <italic><tp:taxon-name>Peltis africanus</tp:taxon-name></italic> Motschulsky, 1863). Barron, J. R. 1971: 43 (syn. <italic><tp:taxon-name>Peltis yvani</tp:taxon-name></italic> Allibert, 1847). Borowiec, L. 1983: 14. Burakowski, B. et al. 1986: 119. Chang, T-C. &amp; Liu, T.-Y. 1981: 116 (biology). Ghosh, S. &amp; Haldar, D. P. 1989: 49 (biology). Ghosh, S. &amp; Saha, K. 1992a: 181 (biology). Ghosh, S. &amp; Saha, K. 1992b: 613 (biology). Ghosh, S. &amp; Saha, K. 1995: 207 (biology). Halstead, D. G. H. 1968: 197 (biology). Klausnitzer, B. 1976: 7. Klausnitzer, B. 1978: 177. Klausnitzer, B. 1996: 163 (larva). Kolibáč, J. 1993a: 21. Kolibáč, J. 1999b: 12. Kolibáč, J. 2005: 67 (redescription). Kolibáč, J. 2006: 107 (larva). Kolibáč, J. 2007a: 366 (distribution). Lafer, G. Sh. 1992: 86. Nakane, T. et al. 1963: 182. Vogt, H. 1967: 16. Reitter, E. 1876: 63 (<italic><tp:taxon-name>Ostoma yvani</tp:taxon-name></italic>)</p><!--PageBreak--></tp:treatment-sec><tp:treatment-sec><!--Section generated to contain objects referenced in tp:taxon-treatment.--><fig id="F2" position="float" orientation="portrait"><label>Figure 2.</label><caption><p>Larval morphology: <bold>A</bold> <italic><tp:taxon-name>Tenebroides</tp:taxon-name></italic> “<italic>fuscus</italic>”, dorsal surface <bold>B</bold> <italic><tp:taxon-name>Tenebroides</tp:taxon-name></italic> “<italic>fuscus</italic>”, mandible ventrally <bold>C</bold> <italic><tp:taxon-name>Lophocateres pusillus</tp:taxon-name></italic>, mandible ventrally <bold>D</bold> <italic><tp:taxon-name>Tenebroides</tp:taxon-name></italic> “<italic>fuscus</italic>”, head ventrally <bold>E–F</bold> <italic><tp:taxon-name>Peltis ferruginea</tp:taxon-name></italic>, head capsule (<bold>E</bold> dorsally <bold>F</bold> ventrally) <bold>G</bold> <italic><tp:taxon-name>Ancyrona diversa</tp:taxon-name></italic> (<bold>1</bold> dorsally <bold>2</bold> ventrally) <bold>H</bold> <italic><tp:taxon-name>Peltis ferruginea</tp:taxon-name></italic> (<bold>1</bold> dorsally <bold>2</bold> ventrally).</p></caption><graphic xmlns:xlink="http://www.w3.org/1999/xlink" xlink:href="ZooKeys-366-001-g002.jpg" position="float" orientation="portrait" xlink:type="simple"/></fig><fig id="F12" position="float" orientation="portrait"><label>Figure 12.</label><caption><p><bold>A</bold> <italic><tp:taxon-name>Grynocharis oblonga</tp:taxon-name></italic> <bold>B</bold> <italic><tp:taxon-name>Grynocharina peltiformis</tp:taxon-name></italic> <bold>C</bold> <italic><tp:taxon-name>Lophocateres pusillus</tp:taxon-name></italic> <bold>D</bold> <italic><tp:taxon-name>Promanus auripilis</tp:taxon-name></italic> <bold>E</bold> <italic><tp:taxon-name>Promanus subcostatus</tp:taxon-name></italic> <bold>F</bold> <italic><tp:taxon-name>Promanus depressus</tp:taxon-name></italic> <bold>G</bold> <italic><tp:taxon-name>Peltonyxa</tp:taxon-name></italic> sp., Australia, NSW <bold>H</bold> <italic><tp:taxon-name>Trichocateres fasciculifer</tp:taxon-name></italic>.</p></caption><graphic xmlns:xlink="http://www.w3.org/1999/xlink" xlink:href="ZooKeys-366-001-g025.jpg" position="float" orientation="portrait" xlink:type="simple"/></fig><fig id="F18" position="float" orientation="portrait"><label>Figure 18.</label><caption><p><bold>A</bold> <italic><tp:taxon-name>Thymalus limbatus</tp:taxon-name></italic>, elytral apex with interlocking mechanism <bold>B–E</bold> <italic><tp:taxon-name>Decamerus haemorhoidalis</tp:taxon-name></italic> (<bold>B</bold> prothorax with partially closed procoxal cavities <bold>C</bold> metatarsal claws with denticle <bold>D</bold> protarsus with projecting empodium <bold>E</bold> irregular punctation of elytra) <bold>F</bold> <italic><tp:taxon-name>Grynocharis oblonga</tp:taxon-name></italic>, elytral sculpture <bold>G–H</bold> <italic><tp:taxon-name>Lophocateres pusillus</tp:taxon-name></italic> (<bold>G</bold> head in frontal view with deeply emarginate frontoclypeal suture <bold>H</bold> detail).</p></caption><graphic xmlns:xlink="http://www.w3.org/1999/xlink" xlink:href="ZooKeys-366-001-g031.jpg" position="float" orientation="portrait" xlink:type="simple"/></fig><fig id="F13m" position="float" orientation="portrait"><label>Map 13.</label><caption><p>A distribution of the tribe <tp:taxon-name>Lophocaterini</tp:taxon-name>.</p></caption><graphic xmlns:xlink="http://www.w3.org/1999/xlink" xlink:href="ZooKeys-366-001-g024.jpg" position="float" orientation="portrait" xlink:type="simple"/></fig></tp:treatment-sec></tp:taxon-treatment>
