# Supplementary material for: Trogossitidae: A review of the beetle family, with a catalogue and keys
Source: Zookeys. 2013 Dec 31;(366):1–194. doi: 10.3897/zookeys.366.6172 (PMC3890666; doi:10.3897/zookeys.366.6172)
Supplement: XML Treatment for Lycoptis [file zookeys.366.6172-treatment78.xml]

<!DOCTYPE tp:taxon-treatment
  PUBLIC "-//TaxonX//DTD Taxonomic Treatment Publishing DTD v0 20100105//EN" "tax-treatment-NSO.dtd">
<tp:taxon-treatment xmlns:tp="http://www.plazi.org/taxpub"><tp:treatment-meta><mixed-citation publication-type="journal"><person-group><name><surname>Kolibáč</surname><given-names>Jiří</given-names></name></person-group><article-title>Trogossitidae: A review of the beetle family,  with a catalogue and keys</article-title><source>Zookeys</source><day>31</day><month>12</month><year>2013</year><volume>2013</volume><issue>366</issue><fpage>1</fpage><lpage>194</lpage><pub-id pub-id-type="doi">10.3897/zookeys.366.6172</pub-id></mixed-citation></tp:treatment-meta><tp:nomenclature><label>Genus</label><tp:taxon-name>
                            <tp:taxon-name-part taxon-name-part-type="genus">Lycoptis</tp:taxon-name-part>
                            <object-id xmlns:xlink="http://www.w3.org/1999/xlink" xlink:type="simple">http://species-id.net/wiki/Lycoptis</object-id>
                        </tp:taxon-name><tp:taxon-authority>Casey, 1890</tp:taxon-authority><xref ref-type="fig" rid="F13m">Map 13</xref><tp:nomenclature-citation-list><tp:nomenclature-citation><tp:taxon-name>Lycoptis</tp:taxon-name><comment> Casey, T. L. 1890: 311, 494.</comment></tp:nomenclature-citation></tp:nomenclature-citation-list></tp:nomenclature><tp:treatment-sec sec-type="Type species"><title>Type species.</title><p><italic><tp:taxon-name>Peltis americana</tp:taxon-name></italic> Motschulsky, 1863 [by monotypy]</p><p>Léveillé, A. 1910: 33. Barron, J. R. 1971: 120. Barron, J. R. 1975: 1117. Kolibáč, J. 2005: 67 (redescription). Kolibáč, J. 2006: 111 (phylogeny). Kolibáč, J. 2010: 35 (key)</p></tp:treatment-sec><tp:treatment-sec sec-type="Description"><title>Description.</title><p>Body size: 1.9–2.2 mm. Body shape flat. Gular sutures wide, convergent at apex. Frontoclypeal suture broadly emarginate. Frons: longitudinal groove or depression absent. Submentum: ctenidium absent. Antennal groove absent. Eyes: size large, lateral. Eyes number: two. Lacinial hooks: three. Galea: shape elongate. Galea: ciliate setae absent. Mediostipes-Lacinia partially fused. Palpifer: outer edge even. Mandibular apical teeth number: two, horizontally situated. Mola present. Penicillus (at base) absent. Pubescence above mola or cutting edge absent. Ventral furrow absent. Basal notch moderate. Labrum-Cranium not fused. Ligula: ciliate setae absent, not retroflexed, deeply emarginate. Antenna 7-segmented, sensorial fields absent. Front coxal cavities externally open, internally open. Pronotum transverse. Elytra: long hairs absent. Epipleuron moderate. Elytral interlocking mechanism absent, carinae conspicuous. Elytral punctation regular, scales absent. Wing: radial cell moved down, often small, wedge cell absent, cross vein MP3-4 absent, cross vein AA1+2-3+4 absent. Front tibiae: spines along side moderate. Hooked spur present. Claws: denticle absent. Spiculum gastrale present. Tegmen composed of two parts.</p></tp:treatment-sec><tp:treatment-sec sec-type="Biology"><title>Biology.</title><p><italic><tp:taxon-name>Lycoptis americana</tp:taxon-name></italic> is a very rare beetle, probably fungivorous. <xref ref-type="bibr" rid="B14">Barron (1975)</xref> noted that it was “<italic>collected under bark of</italic> Carya”.</p></tp:treatment-sec><tp:treatment-sec sec-type="Distribution"><title>Distribution.</title><p>USA: Georgia, Maryland, North Carolina, South Carolina (<xref ref-type="bibr" rid="B14">Barron 1975</xref>).</p></tp:treatment-sec><tp:treatment-sec sec-type="Species"><title>Species:</title><p><italic><tp:taxon-name>Lycoptis americana</tp:taxon-name></italic> Motschulsky, 1863; USA: Georgia, Maryland, N Carolina, S Carolina (JRB)</p><p>Léveillé, A. 1910: 27 (<italic><tp:taxon-name>Lophocateres americanus</tp:taxon-name></italic> Motschulsky, 1863). Léveillé, A. 1910: 33 (<italic><tp:taxon-name>Lycoptis villosa</tp:taxon-name></italic> Casey, 1890). Barron, J. R. 1971: 120 (syn. <italic><tp:taxon-name>Lycoptis villosa</tp:taxon-name></italic> Casey, 1890). Barron, J. R. 1971: 120 (<italic><tp:taxon-name>Peltis americana</tp:taxon-name></italic> Motschulsky, 1863; comb.). Barron, J. R. 1975: 1120. Kolibáč, J. 2005: 67 (redescription)</p></tp:treatment-sec><tp:treatment-sec><!--Section generated to contain objects referenced in tp:taxon-treatment.--><fig id="F13m" position="float" orientation="portrait"><label>Map 13.</label><caption><p>A distribution of the tribe <tp:taxon-name>Lophocaterini</tp:taxon-name>.</p></caption><graphic xmlns:xlink="http://www.w3.org/1999/xlink" xlink:href="ZooKeys-366-001-g024.jpg" position="float" orientation="portrait" xlink:type="simple"/></fig></tp:treatment-sec><ref-list><ref id="B14"><mixed-citation xmlns:xlink="http://www.w3.org/1999/xlink" xlink:type="simple"><person-group><name name-style="western"><surname>Barron</surname><given-names>JR</given-names></name></person-group> (<year>1975</year>) <article-title>A review of the genus <italic>Lycoptis</italic> Casey (Coleoptera: Trogositidae).</article-title><source>Canadian Entomologist</source><volume>107</volume>: <fpage>1117</fpage>-<lpage>1122</lpage>. doi: <ext-link ext-link-type="uri" xlink:href="http://dx.doi.org/10.4039/Ent1071117-10" xlink:type="simple">10.4039/Ent1071117-10</ext-link></mixed-citation></ref></ref-list></tp:taxon-treatment>
