# Supplementary material for: Trogossitidae: A review of the beetle family, with a catalogue and keys
Source: Zookeys. 2013 Dec 31;(366):1–194. doi: 10.3897/zookeys.366.6172 (PMC3890666; doi:10.3897/zookeys.366.6172)
Supplement: XML Treatment for Peltonyxa [file zookeys.366.6172-treatment79.xml]

<!DOCTYPE tp:taxon-treatment
  PUBLIC "-//TaxonX//DTD Taxonomic Treatment Publishing DTD v0 20100105//EN" "tax-treatment-NSO.dtd">
<tp:taxon-treatment xmlns:tp="http://www.plazi.org/taxpub"><tp:treatment-meta><mixed-citation publication-type="journal"><person-group><name><surname>Kolibáč</surname><given-names>Jiří</given-names></name></person-group><article-title>Trogossitidae: A review of the beetle family,  with a catalogue and keys</article-title><source>Zookeys</source><day>31</day><month>12</month><year>2013</year><volume>2013</volume><issue>366</issue><fpage>1</fpage><lpage>194</lpage><pub-id pub-id-type="doi">10.3897/zookeys.366.6172</pub-id></mixed-citation></tp:treatment-meta><tp:nomenclature><label>Genus</label><tp:taxon-name>
                            <tp:taxon-name-part taxon-name-part-type="genus">Peltonyxa</tp:taxon-name-part>
                            <object-id xmlns:xlink="http://www.w3.org/1999/xlink" xlink:type="simple">http://species-id.net/wiki/Peltonyxa</object-id>
                        </tp:taxon-name><tp:taxon-authority>Reitter, 1876</tp:taxon-authority><xref ref-type="fig" rid="F1">Figs 1</xref><xref ref-type="fig" rid="F12">, 12</xref><xref ref-type="fig" rid="F13m">; Map 13</xref><tp:nomenclature-citation-list><tp:nomenclature-citation><tp:taxon-name>Peltonyxa</tp:taxon-name><comment> Reitter, E. 1876: 46.</comment></tp:nomenclature-citation></tp:nomenclature-citation-list></tp:nomenclature><tp:treatment-sec sec-type="Type species"><title>Type species.</title><p><italic><tp:taxon-name>Peltonyxa deyrollei</tp:taxon-name></italic> Reitter, 1876 [by monotypy]</p><p>Léveillé, A. 1910: 24. Kolibáč, J. 2005: 76 (redescription). Kolibáč, J. 2006: 111 (phylogeny). Kolibáč, J. 2010: 35 (key). Matthews, E. G. 1992: 3</p><!--PageBreak--><!--PageBreak--><!--PageBreak--><p><italic><tp:taxon-name>Floricateres</tp:taxon-name></italic> Crowson, 1970 [Type species: <italic><tp:taxon-name>Floricateres pusillus</tp:taxon-name></italic> Crowson, 1970]</p><p>Crowson, R. A. 1970: 10. Kolibáč, J. 2005: 76 (syn. <italic><tp:taxon-name>Floricateres</tp:taxon-name></italic>)</p></tp:treatment-sec><tp:treatment-sec sec-type="Description"><title>Description.</title><p>Body size: about 3.5 mm. Body shape flat. Gular sutures wide, subparallel. Frontoclypeal suture broadly emarginate. Frons: longitudinal groove or depression absent. Cranium ventrally: tufts of long setae at sides absent. Submentum of males: ctenidium present. Antennal groove present. Eyes: size moderate. Eyes number: two. Epicranial acumination moderate. Lacinial hooks absent. Galea: shape very small. Galea: ciliate setae absent. Mediostipes-Lacinia not fused. Palpifer: outer edge even. Mandibular apical teeth number: two, horizontally situated. Mola absent. Penicillus (at base) absent. Pubescence above mola or cutting edge absent. Ventral furrow absent. Basal notch moderate. Labrum-Cranium not fused. Epipharyngial sclerite absent. Lateral tormal process: projection projection reduced or absent (<italic><tp:taxon-name>Promanus</tp:taxon-name></italic>). Ligula: ciliate setae absent. Ligula membranous, not retroflexed, deeply emarginate. Hypopharyngeal sclerite H-shaped. Antenna 9-segmented. Antennal club weakly asymmetrical, sensorial fields absent. Front coxal cavities externally open, internally open. Pronotum transverse. Prepectus present. Middle coxal cavities open. Elytra: long hairs absent. Epipleuron moderate. Elytral interlocking mechanism absent, carinae conspicuous or reduced. Elytral punctation regular, scales absent. Wing: radial cell moved down, often small, wedge cell absent, cross vein MP3-4 absent, cross vein AA1+2-3+4 absent. Front tibiae: spines along side moderate. Hooked spur present. Claws: denticle absent. Spiculum gastrale present. Tegmen composed of three parts. Coxitae divided.</p></tp:treatment-sec><tp:treatment-sec sec-type="Biology"><title>Biology.</title><p><italic><tp:taxon-name>Peltonyxa pusillus</tp:taxon-name></italic> was collected on the flowers of <italic><tp:taxon-name>Bursaria</tp:taxon-name></italic> (<xref ref-type="bibr" rid="B48">Crowson 1970</xref>). South Australian species occur in the sclerophyll and Eremaean zones (<xref ref-type="bibr" rid="B203">Matthews 1992</xref>).</p></tp:treatment-sec><tp:treatment-sec sec-type="Distribution"><title>Distribution.</title><p>Australia: South Australia, New South Wales, Victoria.</p></tp:treatment-sec><tp:treatment-sec sec-type="Species"><title>Species:</title><p><italic><tp:taxon-name>Peltonyxa australis</tp:taxon-name></italic> Blackburn, 1891; S Australia (AL)</p><p>Léveillé, A. 1910: 24</p><p><italic><tp:taxon-name>Peltonyxa deyrollei</tp:taxon-name></italic> Reitter, 1876; Australia (AL)</p><p>Léveillé, A. 1910: 24. Kolibáč, J. 2005: 76. Reitter, E. 1876: 46</p><p><italic><tp:taxon-name>Peltonyxa invalida</tp:taxon-name></italic> Blackburn, 1902; Australia („Nov. Gall. mer.”) (AL)</p><p>Léveillé, A. 1910: 24</p><p><italic><tp:taxon-name>Peltonyxa pubescens</tp:taxon-name></italic> Blackburn, 1891; Australia: Victoria (AL)</p><p>Léveillé, A. 1910: 24</p><p><italic><tp:taxon-name>Peltonyxa pusillus</tp:taxon-name></italic> Crowson, 1970; Australia: NSW (RAC)</p><p>Crowson, R. A. 1970: 11 (<italic><tp:taxon-name>Floricateres</tp:taxon-name></italic>)</p></tp:treatment-sec><tp:treatment-sec><!--Section generated to contain objects referenced in tp:taxon-treatment.--><fig id="F1" position="float" orientation="portrait"><label>Figure 1.</label><caption><p>Adult morphology: <bold>A</bold> <italic><tp:taxon-name>Alindria</tp:taxon-name></italic> sp. from Laos, ventral surface <bold>B</bold> <italic><tp:taxon-name>Leipaspis lauricola</tp:taxon-name></italic>, labium <bold>C</bold> <italic><tp:taxon-name>Airora cylindrica</tp:taxon-name></italic>, antennal club <bold>D</bold> <italic><tp:taxon-name>Corticotomus cylindricus</tp:taxon-name></italic>, mandible dorsally <bold>E</bold> <italic><tp:taxon-name>Airora cylindrica</tp:taxon-name></italic>, mandible ventrally <bold>F</bold> <italic><tp:taxon-name>Acalanthis quadrisignata</tp:taxon-name></italic>, labium <bold>G</bold> <italic><tp:taxon-name>Acalanthis quadrisignata</tp:taxon-name></italic>, maxilla <bold>H</bold> <italic><tp:taxon-name>Acalanthis quadrisignata</tp:taxon-name></italic>, wing <bold>I</bold> <italic><tp:taxon-name>Peltonyxa deyrollei</tp:taxon-name></italic>, tegmen composed of 3 parts <bold>J</bold> <italic><tp:taxon-name>Airora cylindrica</tp:taxon-name></italic>, tegmen composed of 2 parts.</p></caption><graphic xmlns:xlink="http://www.w3.org/1999/xlink" xlink:href="ZooKeys-366-001-g001.jpg" position="float" orientation="portrait" xlink:type="simple"/></fig><fig id="F12" position="float" orientation="portrait"><label>Figure 12.</label><caption><p><bold>A</bold> <italic><tp:taxon-name>Grynocharis oblonga</tp:taxon-name></italic> <bold>B</bold> <italic><tp:taxon-name>Grynocharina peltiformis</tp:taxon-name></italic> <bold>C</bold> <italic><tp:taxon-name>Lophocateres pusillus</tp:taxon-name></italic> <bold>D</bold> <italic><tp:taxon-name>Promanus auripilis</tp:taxon-name></italic> <bold>E</bold> <italic><tp:taxon-name>Promanus subcostatus</tp:taxon-name></italic> <bold>F</bold> <italic><tp:taxon-name>Promanus depressus</tp:taxon-name></italic> <bold>G</bold> <italic><tp:taxon-name>Peltonyxa</tp:taxon-name></italic> sp., Australia, NSW <bold>H</bold> <italic><tp:taxon-name>Trichocateres fasciculifer</tp:taxon-name></italic>.</p></caption><graphic xmlns:xlink="http://www.w3.org/1999/xlink" xlink:href="ZooKeys-366-001-g025.jpg" position="float" orientation="portrait" xlink:type="simple"/></fig><fig id="F13m" position="float" orientation="portrait"><label>Map 13.</label><caption><p>A distribution of the tribe <tp:taxon-name>Lophocaterini</tp:taxon-name>.</p></caption><graphic xmlns:xlink="http://www.w3.org/1999/xlink" xlink:href="ZooKeys-366-001-g024.jpg" position="float" orientation="portrait" xlink:type="simple"/></fig></tp:treatment-sec><ref-list><ref id="B48"><mixed-citation xmlns:xlink="http://www.w3.org/1999/xlink" xlink:type="simple"><person-group><name name-style="western"><surname>Crowson</surname><given-names>RA</given-names></name></person-group> (<year>1970</year>) <article-title>Further observations on Cleroidea (Coleoptera).</article-title><source>Proceedings of the Royal entomological Society of London (B)</source><volume>39</volume>: <fpage>1</fpage>-<lpage>20</lpage>.</mixed-citation></ref><ref id="B203"><mixed-citation xmlns:xlink="http://www.w3.org/1999/xlink" xlink:type="simple"><person-group><name name-style="western"><surname>Matthews</surname><given-names>EG</given-names></name></person-group> (<year>1992</year>) <article-title>A guide to the genera of beetles of South Australia. Part 6 Polyphaga: Lymexyloidea, Cleroidea and Cucujoidea.</article-title> In: <person-group><name name-style="western"><surname>Thurmer</surname><given-names>J</given-names></name></person-group> (<role>Ed</role>) <source>Special Educational Bulletin Series</source> (No <volume>9</volume>), <publisher-name>South Australian Museum</publisher-name>, <publisher-loc>Adelaide</publisher-loc>, <lpage>75</lpage> pp.</mixed-citation></ref></ref-list></tp:taxon-treatment>
