# Supplementary material for: Trogossitidae: A review of the beetle family, with a catalogue and keys
Source: Zookeys. 2013 Dec 31;(366):1–194. doi: 10.3897/zookeys.366.6172 (PMC3890666; doi:10.3897/zookeys.366.6172)
Supplement: XML Treatment for Promanus [file zookeys.366.6172-treatment80.xml]

<!DOCTYPE tp:taxon-treatment
  PUBLIC "-//TaxonX//DTD Taxonomic Treatment Publishing DTD v0 20100105//EN" "tax-treatment-NSO.dtd">
<tp:taxon-treatment xmlns:tp="http://www.plazi.org/taxpub"><tp:treatment-meta><mixed-citation publication-type="journal"><person-group><name><surname>Kolibáč</surname><given-names>Jiří</given-names></name></person-group><article-title>Trogossitidae: A review of the beetle family,  with a catalogue and keys</article-title><source>Zookeys</source><day>31</day><month>12</month><year>2013</year><volume>2013</volume><issue>366</issue><fpage>1</fpage><lpage>194</lpage><pub-id pub-id-type="doi">10.3897/zookeys.366.6172</pub-id></mixed-citation></tp:treatment-meta><tp:nomenclature><label>Genus</label><tp:taxon-name>
                            <tp:taxon-name-part taxon-name-part-type="genus">Promanus</tp:taxon-name-part>
                            <object-id xmlns:xlink="http://www.w3.org/1999/xlink" xlink:type="simple">http://species-id.net/wiki/Promanus</object-id>
                        </tp:taxon-name><tp:taxon-authority>Sharp, 1877</tp:taxon-authority><xref ref-type="fig" rid="F12">Fig. 12</xref><xref ref-type="fig" rid="F13m">; Map 13</xref><tp:nomenclature-citation-list><tp:nomenclature-citation><tp:taxon-name>Promanus</tp:taxon-name><comment> Sharp, D. 1877: 267.</comment></tp:nomenclature-citation></tp:nomenclature-citation-list></tp:nomenclature><tp:treatment-sec sec-type="Type species"><title>Type species.</title><p><italic><tp:taxon-name>Promanus depressus</tp:taxon-name></italic> Sharp, 1877 [by monotypy]</p><!--PageBreak--><p>Léveillé, A. 1910: 29. Crowson, R. A. 1964a: 298. Kolibáč, J. 2005: 78 (redescription). Kolibáč, J. 2006: 111 (phylogeny). Kolibáč, J. 2010: 35 (key). Kolibáč, J. et al. 2010: 36</p></tp:treatment-sec><tp:treatment-sec sec-type="Description"><title>Description.</title><p>Body size: 6.8–8.8 mm. Body shape flat. Gular sutures wide, convergent at apex. Frontoclypeal suture broadly emarginate. Frons: longitudinal groove or depression absent. Cranium ventrally: tufts of long setae at sides absent. Submentum: ctenidium absent. Antennal groove present. Eyes: size large, lateral. Eyes number: two. Epicranial acumination absent. Lacinial hooks: two. Galea: shape sub-clavate. Galea: ciliate setae absent. Mediostipes-Lacinia fused together. Palpifer: outer edge even. Mandibular apical teeth number: two, horizontally situated. Mola absent. Penicillus (at base) present (fine, often membranous). Pubescence above mola or cutting edge absent. Ventral furrow absent. Basal notch shallow or absent. Labrum-Cranium not fused. Epipharyngial sclerite absent. Lateral tormal process: projection projection reduced or absent (<italic><tp:taxon-name>Promanus</tp:taxon-name></italic>). Ligula: ciliate setae absent. Ligula membranous, not retroflexed, deeply emarginate. Hypopharyngeal sclerite H-shaped. Antenna 11-segmented. Antennal club weakly asymmetrical, sensorial fields absent. Front coxal cavities externally open, internally open. Pronotum transverse. Prepectus present. Middle coxal cavities open. Elytra: long hairs absent. Epipleuron moderate. Elytral interlocking mechanism absent, carinae reduced. Elytral punctation regular, scales absent. Wing: radial cell moved down, often small, wedge cell absent, cross vein MP3-4 absent, cross vein AA1+2-3+4 absent. Front tibiae: spines along side moderate. Hooked spur present. Claws: denticle absent. Parasternites number along ventrites III–VII: two. Coxitae divided.</p><p>Larva: Frontal arms V-shaped. Epicranial stem absent. Endocarina present. Gular sutures conspicuous, convergent. Gula: anterior apodemes absent. Paragular sclerites absent. Hypostomal rods absent. Stemmata number: two. Mandibular apical teeth number: two, horizontally situated. Lacinia mandibulae plumose. Mola absent. Maxillary palpi 3-segmented. Pedunculate seta present. Mala: bidentate protrusion absent. Cardo-Stipes not fused. Cardo: size nearly as large as stipes. Labial palpi 2-segmented. Prementum in single part, anterior margin even. Antennal joints 1 and 2 elongate. Sensory appendix very small. Abdominal segment IX transversely divided. Tergite IX flat. Urogomphi present, hooked; median process present.</p></tp:treatment-sec><tp:treatment-sec sec-type="Biology"><title>Biology.</title><p>The adults and larvae are predatory. <xref ref-type="bibr" rid="B44">Crowson (1964a)</xref> found insect fragments in the gut of both stages.</p></tp:treatment-sec><tp:treatment-sec sec-type="Distribution"><title>Distribution.</title><p>New Zealand.</p></tp:treatment-sec><tp:treatment-sec sec-type="Species"><title>Species:</title><p><italic><tp:taxon-name>Promanus auripilis</tp:taxon-name></italic> Broun, 1893; New Zealand (AL)</p><p>Léveillé, A. 1910: 29. Kolibáč, J. et al. 2010: 36 (redescription)</p><p><italic><tp:taxon-name>Promanus depressus</tp:taxon-name></italic> Sharp, 1877; New Zealand (AL)</p><p>Léveillé, A. 1910: 29. Crowson, R. A. 1964a: 298 (larva). Kolibáč, J. 2005: 78 (redescription). Kolibáč, J. et al. 2010: 36</p><p><italic><tp:taxon-name>Promanus subcostatus</tp:taxon-name></italic> Broun, 1909; New Zealand (AL)</p><p>Léveillé, A. 1910: 29. Kolibáč, J. et al. 2010: 36 (redescription)</p><!--PageBreak--></tp:treatment-sec><tp:treatment-sec><!--Section generated to contain objects referenced in tp:taxon-treatment.--><fig id="F12" position="float" orientation="portrait"><label>Figure 12.</label><caption><p><bold>A</bold> <italic><tp:taxon-name>Grynocharis oblonga</tp:taxon-name></italic> <bold>B</bold> <italic><tp:taxon-name>Grynocharina peltiformis</tp:taxon-name></italic> <bold>C</bold> <italic><tp:taxon-name>Lophocateres pusillus</tp:taxon-name></italic> <bold>D</bold> <italic><tp:taxon-name>Promanus auripilis</tp:taxon-name></italic> <bold>E</bold> <italic><tp:taxon-name>Promanus subcostatus</tp:taxon-name></italic> <bold>F</bold> <italic><tp:taxon-name>Promanus depressus</tp:taxon-name></italic> <bold>G</bold> <italic><tp:taxon-name>Peltonyxa</tp:taxon-name></italic> sp., Australia, NSW <bold>H</bold> <italic><tp:taxon-name>Trichocateres fasciculifer</tp:taxon-name></italic>.</p></caption><graphic xmlns:xlink="http://www.w3.org/1999/xlink" xlink:href="ZooKeys-366-001-g025.jpg" position="float" orientation="portrait" xlink:type="simple"/></fig><fig id="F13m" position="float" orientation="portrait"><label>Map 13.</label><caption><p>A distribution of the tribe <tp:taxon-name>Lophocaterini</tp:taxon-name>.</p></caption><graphic xmlns:xlink="http://www.w3.org/1999/xlink" xlink:href="ZooKeys-366-001-g024.jpg" position="float" orientation="portrait" xlink:type="simple"/></fig></tp:treatment-sec><ref-list><ref id="B44"><mixed-citation xmlns:xlink="http://www.w3.org/1999/xlink" xlink:type="simple"><person-group><name name-style="western"><surname>Crowson</surname><given-names>RA</given-names></name></person-group> (<year>1964a</year>) <article-title>A review of the classification of Cleroidea (Coleoptera), with descriptions of two genera of Peltidae and of several new larval types.</article-title><source>Transaction of the Royal entomological Society of London</source><volume>116</volume>: <fpage>275</fpage>-<lpage>327</lpage>.</mixed-citation></ref></ref-list></tp:taxon-treatment>
