# Supplementary material for: Trogossitidae: A review of the beetle family, with a catalogue and keys
Source: Zookeys. 2013 Dec 31;(366):1–194. doi: 10.3897/zookeys.366.6172 (PMC3890666; doi:10.3897/zookeys.366.6172)
Supplement: XML Treatment for Promanodes [file zookeys.366.6172-treatment81.xml]

<!DOCTYPE tp:taxon-treatment
  PUBLIC "-//TaxonX//DTD Taxonomic Treatment Publishing DTD v0 20100105//EN" "tax-treatment-NSO.dtd">
<tp:taxon-treatment xmlns:tp="http://www.plazi.org/taxpub"><tp:treatment-meta><mixed-citation publication-type="journal"><person-group><name><surname>Kolibáč</surname><given-names>Jiří</given-names></name></person-group><article-title>Trogossitidae: A review of the beetle family,  with a catalogue and keys</article-title><source>Zookeys</source><day>31</day><month>12</month><year>2013</year><volume>2013</volume><issue>366</issue><fpage>1</fpage><lpage>194</lpage><pub-id pub-id-type="doi">10.3897/zookeys.366.6172</pub-id></mixed-citation></tp:treatment-meta><tp:nomenclature><label>† Genus</label><tp:taxon-name>
                            <tp:taxon-name-part taxon-name-part-type="genus">Promanodes</tp:taxon-name-part>
                            <object-id xmlns:xlink="http://www.w3.org/1999/xlink" xlink:type="simple">http://species-id.net/wiki/Promanodes</object-id>
                        </tp:taxon-name><tp:taxon-authority>Kolibáč, Schmied, Wappler &amp; Kubisz, 2010</tp:taxon-authority><xref ref-type="fig" rid="F13m">Map 13</xref><tp:nomenclature-citation-list><tp:nomenclature-citation><tp:taxon-name>Promanodes</tp:taxon-name><comment> Kolibáč, J. et al. 2010: 31.</comment></tp:nomenclature-citation></tp:nomenclature-citation-list></tp:nomenclature><tp:treatment-sec sec-type="Type species"><title>Type species.</title><p><italic><tp:taxon-name>Promanodes serafini</tp:taxon-name></italic> Kolibáč, Schmied, Wappler &amp; Kubisz, 2010 [by monotypy and author’s designation]</p><p>Schmied, H. et al. 2009: 105 (distribution). Kolibáč, J. 2011: 58</p></tp:treatment-sec><tp:treatment-sec sec-type="Description"><title>Description.</title><p>Body size: 3.1–5.1 mm. Procoxal cavities nearly closed; maxillary palps with securiform terminal joint; extraordinarily elongate terminal segment of labial palps (distinctly longer or as long as two preceding segments together); slender and elongate tarsi in all pair of legs (approximately as long as tibiae); tibiae without “hooked” apical spine; procoxal cavities nearly closed or maybe perfectly closed in the new species; six visible abdominal ventrites; 10-segmented antennae; flat body; antennal club large and loose, 3-segmented; mesocoxae weakly transverse; elytra with distinct carinae. (Genus diagnosis after <xref ref-type="bibr" rid="B152">Kolibáč 2011</xref>.)</p><p>The new genus is very similar to the recent <italic><tp:taxon-name>Promanus</tp:taxon-name></italic>, the both genera share deep and incurvate frontoclypeal suture, distinctly elevated eyes, weakly or no way projecting anterior pronotal corners, elytra with weak or inconspicuous carinae widest at about 2/3 of length, radial cell obliquely situated, dorsal body surface sparsely pubescent or nearly bare, femora conspicuously clavate, very small trochanters, and especially abdomen with six visible ventrites. Body length 3–5 mm. (According to <xref ref-type="bibr" rid="B151">Kolibáč et al. 2010</xref>.)</p></tp:treatment-sec><tp:treatment-sec sec-type="Distribution"><title>Distribution.</title><p>(<xref ref-type="fig" rid="F13m">Map 13</xref>.) Baltic amber: Poland, East Baltic coast(?); Tertiary: Eocene.</p></tp:treatment-sec><tp:treatment-sec sec-type="Species"><title>Species:</title><p>† <italic><tp:taxon-name>Promanodes alleni</tp:taxon-name></italic> Kolibáč, 2011; Baltic amber: East Baltic coast(?); Tertiary: Eocene (JK)</p><p>Kolibáč, J. 2011: 59</p><p>† <italic><tp:taxon-name>Promanodes serafini</tp:taxon-name></italic> Kolibáč, Schmied, Wappler &amp; Kubisz, 2010; Baltic amber: Poland; Tertiary: Eocene (varA)</p><p>Schmied, H. et al. 2009: 105 (distribution). Kolibáč, J. et al. 2010: 36. Kolibáč, J. 2011: 59</p></tp:treatment-sec><tp:treatment-sec><!--Section generated to contain objects referenced in tp:taxon-treatment.--><fig id="F13m" position="float" orientation="portrait"><label>Map 13.</label><caption><p>A distribution of the tribe <tp:taxon-name>Lophocaterini</tp:taxon-name>.</p></caption><graphic xmlns:xlink="http://www.w3.org/1999/xlink" xlink:href="ZooKeys-366-001-g024.jpg" position="float" orientation="portrait" xlink:type="simple"/></fig></tp:treatment-sec><ref-list><ref id="B152"><mixed-citation xmlns:xlink="http://www.w3.org/1999/xlink" xlink:type="simple"><person-group><name name-style="western"><surname>Kolibáč</surname><given-names>J</given-names></name></person-group> (<year>2011</year>) <article-title><italic>Promanodes alleni</italic> sp. n., the second species of the Tertiary genus <italic>Promanodes</italic> Kolibáč, Schmied, Wappler et Kubisz, 2010, with improved diagnosis of the genus and remarks on its phylogeny (Coleoptera: Trogossitidae).</article-title><source>Zootaxa</source><volume>2928</volume>: <fpage>57</fpage>-<lpage>63</lpage>.</mixed-citation></ref><ref id="B151"><mixed-citation xmlns:xlink="http://www.w3.org/1999/xlink" xlink:type="simple"><person-group><name name-style="western"><surname>Kolibáč</surname><given-names>J</given-names></name></person-group> (<year>2010</year>) <article-title><italic>Trichocateres fasciculifer</italic>, a new genus and species of Trogossitidae: Lophocaterini (Coleoptera).</article-title><source>Zootaxa</source><volume>2353</volume>: <fpage>34</fpage>-<lpage>42</lpage>.</mixed-citation></ref></ref-list></tp:taxon-treatment>
