# Supplementary material for: Trogossitidae: A review of the beetle family, with a catalogue and keys
Source: Zookeys. 2013 Dec 31;(366):1–194. doi: 10.3897/zookeys.366.6172 (PMC3890666; doi:10.3897/zookeys.366.6172)
Supplement: XML Treatment for Trichocateres [file zookeys.366.6172-treatment82.xml]

<!DOCTYPE tp:taxon-treatment
  PUBLIC "-//TaxonX//DTD Taxonomic Treatment Publishing DTD v0 20100105//EN" "tax-treatment-NSO.dtd">
<tp:taxon-treatment xmlns:tp="http://www.plazi.org/taxpub"><tp:treatment-meta><mixed-citation publication-type="journal"><person-group><name><surname>Kolibáč</surname><given-names>Jiří</given-names></name></person-group><article-title>Trogossitidae: A review of the beetle family,  with a catalogue and keys</article-title><source>Zookeys</source><day>31</day><month>12</month><year>2013</year><volume>2013</volume><issue>366</issue><fpage>1</fpage><lpage>194</lpage><pub-id pub-id-type="doi">10.3897/zookeys.366.6172</pub-id></mixed-citation></tp:treatment-meta><tp:nomenclature><label>Genus</label><tp:taxon-name>
                            <tp:taxon-name-part taxon-name-part-type="genus">Trichocateres</tp:taxon-name-part>
                            <object-id xmlns:xlink="http://www.w3.org/1999/xlink" xlink:type="simple">http://species-id.net/wiki/Trichocateres</object-id>
                        </tp:taxon-name><tp:taxon-authority>Kolibáč, 2010</tp:taxon-authority><xref ref-type="fig" rid="F12">Fig. 12</xref><xref ref-type="fig" rid="F13m">; Map 13</xref><tp:nomenclature-citation-list><tp:nomenclature-citation><tp:taxon-name>Trichocateres</tp:taxon-name><comment> Kolibáč, J. 2010: 35.</comment></tp:nomenclature-citation></tp:nomenclature-citation-list></tp:nomenclature><tp:treatment-sec sec-type="Type species"><title>Type species.</title><p><italic><tp:taxon-name>Trichocateres fasciculifer</tp:taxon-name></italic> Kolibáč, 2010 [by monotypy and author’s designation]</p></tp:treatment-sec><tp:treatment-sec sec-type="Description"><title>Description.</title><p>Body size: 5.2–5.5 mm. With general characteristics of the tribe <tp:taxon-name>Lophocaterini</tp:taxon-name> (body oval, frontoclypeal suture deeply arcuate, antennal club weakly asymmetrical, mandibular mola present, base of mandible with membranous appendage/penicillus, prostheca composed of tuft of setae, lacinia with spines). It is most <!--PageBreak-->closely related to <italic><tp:taxon-name>Lophocateres</tp:taxon-name></italic>, <italic><tp:taxon-name>Indopeltis</tp:taxon-name></italic> and <italic><tp:taxon-name>Grynocharis</tp:taxon-name></italic> (mandibular mola present, elytral carinae well-developed).</p><p>Similarities of <italic><tp:taxon-name>Trichocateres</tp:taxon-name></italic> with <italic><tp:taxon-name>Lophocateres</tp:taxon-name></italic> and <italic><tp:taxon-name>Indopeltis</tp:taxon-name></italic>: the mandible with membranous penicillus and distinct prostheca; the wing venation with cross-veins MP3-4 and AA1+2-3+4 absent; and the metendosternite with robust stalk and widely separated anterior tendons. It resembles <italic><tp:taxon-name>Indopeltis</tp:taxon-name></italic> in aedeagus with projecting phallobasic apodeme, eyes similarly shaped, relatively large and situated dorsally, and lateral edge of pronotum undulating, whereas <italic><tp:taxon-name>Lophocateres</tp:taxon-name></italic> parallels include labrum with tormal processes branched at base and maxilla with mediostipes not fused with lacinia. Excluding the characters mentioned, <italic><tp:taxon-name>Trichocateres</tp:taxon-name></italic> differs from all three abovementioned genera chiefly in tibial spur pattern 1-1-1, two sharp grooves in prosternal process and tufts of long hairs on elytra and pronotum. (Genus diagnosis after <xref ref-type="bibr" rid="B151">Kolibáč 2010</xref>.)</p></tp:treatment-sec><tp:treatment-sec sec-type="Biology"><title>Biology.</title><p>The circumstances of collection are not exactly known; the specimens were knocked down from branches or fallen timber. Remnants of insect cuticle were found in the gut of the Assam specimen, the remains of an insect larva in the gut of the Laos specimen.</p></tp:treatment-sec><tp:treatment-sec sec-type="Distribution"><title>Distribution.</title><p>India: Assam, northern Laos.</p></tp:treatment-sec><tp:treatment-sec sec-type="Species"><title>Species:</title><p><italic><tp:taxon-name>Trichocateres fasciculifer</tp:taxon-name></italic> Kolibáč, 2010; NE India: Assam, N Laos (JK)</p><p>Kolibáč, J. 2010: 36</p></tp:treatment-sec><tp:treatment-sec><!--Section generated to contain objects referenced in tp:taxon-treatment.--><fig id="F12" position="float" orientation="portrait"><label>Figure 12.</label><caption><p><bold>A</bold> <italic><tp:taxon-name>Grynocharis oblonga</tp:taxon-name></italic> <bold>B</bold> <italic><tp:taxon-name>Grynocharina peltiformis</tp:taxon-name></italic> <bold>C</bold> <italic><tp:taxon-name>Lophocateres pusillus</tp:taxon-name></italic> <bold>D</bold> <italic><tp:taxon-name>Promanus auripilis</tp:taxon-name></italic> <bold>E</bold> <italic><tp:taxon-name>Promanus subcostatus</tp:taxon-name></italic> <bold>F</bold> <italic><tp:taxon-name>Promanus depressus</tp:taxon-name></italic> <bold>G</bold> <italic><tp:taxon-name>Peltonyxa</tp:taxon-name></italic> sp., Australia, NSW <bold>H</bold> <italic><tp:taxon-name>Trichocateres fasciculifer</tp:taxon-name></italic>.</p></caption><graphic xmlns:xlink="http://www.w3.org/1999/xlink" xlink:href="ZooKeys-366-001-g025.jpg" position="float" orientation="portrait" xlink:type="simple"/></fig><fig id="F13m" position="float" orientation="portrait"><label>Map 13.</label><caption><p>A distribution of the tribe <tp:taxon-name>Lophocaterini</tp:taxon-name>.</p></caption><graphic xmlns:xlink="http://www.w3.org/1999/xlink" xlink:href="ZooKeys-366-001-g024.jpg" position="float" orientation="portrait" xlink:type="simple"/></fig></tp:treatment-sec><ref-list><ref id="B151"><mixed-citation xmlns:xlink="http://www.w3.org/1999/xlink" xlink:type="simple"><person-group><name name-style="western"><surname>Kolibáč</surname><given-names>J</given-names></name></person-group> (<year>2010</year>) <article-title><italic>Trichocateres fasciculifer</italic>, a new genus and species of Trogossitidae: Lophocaterini (Coleoptera).</article-title><source>Zootaxa</source><volume>2353</volume>: <fpage>34</fpage>-<lpage>42</lpage>.</mixed-citation></ref></ref-list></tp:taxon-treatment>
