# Supplementary material for: Trogossitidae: A review of the beetle family, with a catalogue and keys
Source: Zookeys. 2013 Dec 31;(366):1–194. doi: 10.3897/zookeys.366.6172 (PMC3890666; doi:10.3897/zookeys.366.6172)
Supplement: XML Treatment for Anhuistoma [file zookeys.366.6172-treatment83.xml]

<!DOCTYPE tp:taxon-treatment
  PUBLIC "-//TaxonX//DTD Taxonomic Treatment Publishing DTD v0 20100105//EN" "tax-treatment-NSO.dtd">
<tp:taxon-treatment xmlns:tp="http://www.plazi.org/taxpub"><tp:treatment-meta><mixed-citation publication-type="journal"><person-group><name><surname>Kolibáč</surname><given-names>Jiří</given-names></name></person-group><article-title>Trogossitidae: A review of the beetle family,  with a catalogue and keys</article-title><source>Zookeys</source><day>31</day><month>12</month><year>2013</year><volume>2013</volume><issue>366</issue><fpage>1</fpage><lpage>194</lpage><pub-id pub-id-type="doi">10.3897/zookeys.366.6172</pub-id></mixed-citation></tp:treatment-meta><tp:nomenclature><label>† Genus</label><tp:taxon-name>
                                    <tp:taxon-name-part taxon-name-part-type="genus">Anhuistoma</tp:taxon-name-part>
                                    <object-id xmlns:xlink="http://www.w3.org/1999/xlink" xlink:type="simple">http://species-id.net/wiki/Anhuistoma</object-id>
                                </tp:taxon-name><tp:taxon-authority>Lin, 1985</tp:taxon-authority><tp:nomenclature-citation-list><tp:nomenclature-citation><tp:taxon-name>Trogossitidae</tp:taxon-name><comment> Lin, Q.-B. 1985: 309 ( ).</comment></tp:nomenclature-citation></tp:nomenclature-citation-list></tp:nomenclature><tp:treatment-sec sec-type="Type species"><title>Type species.</title><p><italic><tp:taxon-name>Anhuistoma hyla</tp:taxon-name></italic> Lin, 1985 [designated by author and by monotypy]</p><p>Kolibáč, J. &amp; Huang, D.-Y. 2008: 136 (<tp:taxon-name>Coleoptera</tp:taxon-name> <italic>incertae sedis</italic>)</p></tp:treatment-sec><tp:treatment-sec sec-type="Remarks"><title>Remarks.</title><p>This beetle was originally described in <tp:taxon-name>Trogossitidae</tp:taxon-name> and later removed from the superfamily as <tp:taxon-name>Coleoptera</tp:taxon-name> <italic>incertae sedis</italic>.</p></tp:treatment-sec><tp:treatment-sec sec-type="Original description of the genus"><title>Original description of the genus.</title><p>“<italic>A broadly elliptic beetle of small size; pronotum broadly hemiorbicular</italic> (hemispherical?); <italic>elytra short and broad, ornamented with many longitudinal striae; legs short, three pairs of coxae clearly separated, fore-coxa transverse, mid-coxa rounded, both posterior coxae transverse and connected with each other; abdomen with 5 visible sternites.</italic>” (<xref ref-type="bibr" rid="B189">Lin 1985</xref>: 309).</p></tp:treatment-sec><tp:treatment-sec sec-type="Original description of the species"><title>Original description of the species.</title><p>“<!--PageBreak--><!--PageBreak--><!--PageBreak--><!--PageBreak--><italic>The body of a small beetle with head and legs missing, 3.5 mm long and 2.3 mm wide. Body broadly elliptic. Pronotum in hemiorbicular</italic> (hemispherical?) <italic>form, slightly broader than long; anterior margin of pronotum concave, posterior margin of pronotum as wide as the anterior. Anterior coxa transverse and disjointed. Mid-thorax slightly smaller than metathorax. Both mid-coxae rounded and disjointed from one another. Posterior coxae transversely connected. Elytra much broader at base, gradually narrowing toward apex, rounded at apical angle; surface covered with several longitudinal striae. Abdomen with 5 visible sternites.</italic>” (<xref ref-type="bibr" rid="B189">Lin 1985</xref>: 309).</p></tp:treatment-sec><tp:treatment-sec sec-type="Species"><title>Species:</title><p>† <italic><tp:taxon-name>Anhuistoma hyla</tp:taxon-name></italic> Lin, 1985; China: Anhui province; Mesozoic: Lower-Middle Jurassic</p><p>Lin, Q.-B. 1985: 309 (<tp:taxon-name>Trogossitidae</tp:taxon-name>). Kolibáč, J. 2006: 136 (<tp:taxon-name>Trogossitidae</tp:taxon-name> <italic>incertae sedis</italic>). Kolibáč, J. &amp; Huang, D.-Y. 2008: 137 (<tp:taxon-name>Coleoptera</tp:taxon-name> <italic>incertae sedis</italic>)</p><!--PageBreak--></tp:treatment-sec><ref-list><ref id="B189"><mixed-citation xmlns:xlink="http://www.w3.org/1999/xlink" xlink:type="simple"><person-group><name name-style="western"><surname>Lin</surname><given-names>Q-B</given-names></name></person-group> (<year>1985</year>) <article-title>Insect fossils from the Hanshan formation at Hanshan county, Anhui province.</article-title><source>Acta entomologica sinica</source><volume>24</volume>: <fpage>300</fpage>–<lpage>311</lpage>, <comment>2 pls</comment>.</mixed-citation></ref></ref-list></tp:taxon-treatment>
