# Supplementary material for: Trogossitidae: A review of the beetle family, with a catalogue and keys
Source: Zookeys. 2013 Dec 31;(366):1–194. doi: 10.3897/zookeys.366.6172 (PMC3890666; doi:10.3897/zookeys.366.6172)
Supplement: XML Treatment for Peltocoleops [file zookeys.366.6172-treatment84.xml]

<!DOCTYPE tp:taxon-treatment
  PUBLIC "-//TaxonX//DTD Taxonomic Treatment Publishing DTD v0 20100105//EN" "tax-treatment-NSO.dtd">
<tp:taxon-treatment xmlns:tp="http://www.plazi.org/taxpub"><tp:treatment-meta><mixed-citation publication-type="journal"><person-group><name><surname>Kolibáč</surname><given-names>Jiří</given-names></name></person-group><article-title>Trogossitidae: A review of the beetle family,  with a catalogue and keys</article-title><source>Zookeys</source><day>31</day><month>12</month><year>2013</year><volume>2013</volume><issue>366</issue><fpage>1</fpage><lpage>194</lpage><pub-id pub-id-type="doi">10.3897/zookeys.366.6172</pub-id></mixed-citation></tp:treatment-meta><tp:nomenclature><label>† Genus</label><tp:taxon-name>
                                    <tp:taxon-name-part taxon-name-part-type="genus">Peltocoleops</tp:taxon-name-part>
                                    <object-id xmlns:xlink="http://www.w3.org/1999/xlink" xlink:type="simple">http://species-id.net/wiki/Peltocoleops</object-id>
                                </tp:taxon-name><tp:taxon-authority>Ponomarenko, 1990</tp:taxon-authority><tp:nomenclature-citation-list><tp:nomenclature-citation><tp:taxon-name>Cleroidea</tp:taxon-name><comment> Ponomarenko, A. G. 1990: 73 ( ).</comment></tp:nomenclature-citation></tp:nomenclature-citation-list></tp:nomenclature><tp:treatment-sec sec-type="Type species"><title>Type species.</title><p><italic><tp:taxon-name>Peltocoleops onokhojensis</tp:taxon-name></italic> Ponomarenko, 1990 (by monotypy and original designation)</p><p>Kolibáč, J. 2006: 129 (<tp:taxon-name>Lophocaterini</tp:taxon-name>). Ponomarenko, A. G. &amp; Kireichuk, A. G. 2005–2008: <ext-link xmlns:xlink="http://www.w3.org/1999/xlink" ext-link-type="uri" xlink:href="http://www.zin.ru/animalia/Coleoptera/rus/paleosy2.htm" xlink:type="simple">http://www.zin.ru/animalia/Coleoptera/rus/paleosy2.htm</ext-link> (<tp:taxon-name>Peltidae</tp:taxon-name>). Schmied, H. et al. 2009: 25 (<tp:taxon-name>Trogossitidae</tp:taxon-name>: <tp:taxon-name>Peltinae</tp:taxon-name>)</p></tp:treatment-sec><tp:treatment-sec sec-type="Remarks"><title>Remarks.</title><p>The genus was established in <tp:taxon-name>Cleroidea</tp:taxon-name>, with no indication of an exact family classification (<xref ref-type="bibr" rid="B251">Ponomarenko 1990</xref>). Later, <xref ref-type="bibr" rid="B248">Ponomarenko and Kireichuk (2005–2008)</xref> listed it in <tp:taxon-name>Peltidae</tp:taxon-name>. I classified <italic><tp:taxon-name>Peltocoleops onokhojensis</tp:taxon-name></italic> within <tp:taxon-name>Lophocaterini</tp:taxon-name> but this opinion has to be revised here because it was based on mistranslation of antennal characteristics. The symmetrical club (not “weakly asymmetrical”), widely separated mesocoxae and obliquely situated metacoxae (<xref ref-type="bibr" rid="B251">Ponomarenko 1990</xref>: p. 73, 74; fig. 70b) exclude classification of the beetle within <tp:taxon-name>Cleroidea</tp:taxon-name>. It is therefore listed as <tp:taxon-name>Coleoptera</tp:taxon-name> <italic>incertae sedis</italic> herein.</p></tp:treatment-sec><tp:treatment-sec sec-type="Original diagnosis of the genus"><title>Original diagnosis of the genus</title><p>(translation from Russian). “<italic>Medium sized, oval, flat beetle. Head short, gular sutures divergent backwards</italic> [sic], <italic>antennae long with indistinct symmetrical club. Pronotum wide and short, its base not narrower than elytra, front coxae large, transverse, not projecting, with exposed trochantin, prosternal process extending behind coxae, very slightly widened. Middle coxal cavities closed by mesepimeron. Middle coxal cavities large, rounded, with exposed trochantin. Metathorax transverse, weakly convex along join of legs</italic> [sic], <italic>hind trochantins</italic> [sic] <italic>oblique. Abdomen with 5 visible sternites, their bases bordered</italic> (?). <italic>Legs relatively long, outer side of middle tibiae with row of firm spines.</italic>”</p></tp:treatment-sec><tp:treatment-sec sec-type="Original description of the species"><title>Original description of the species</title><p>(translation from Russian). “<italic>Head twice shorter than wide, tempora shorter than eyes, gula shorter than wide. Antennomere 6 reaches backwards base</italic> [sic] <italic>of pronotum. Pronotum evenly rounded anteriorly, 2.5 times shorter than wide, anterior margin straight, about twice narrower than basal margin. Prothorax short, shorter than front coxae, prosternal process distinctly runs behind coxae. Middle coxae relatively widely separated. Metathorax about 2.5 times shorter than wide along its basal margin. Hind coxa is longest along middle of body and 3.5 times shorter than wide</italic> [sic], <italic>coxae distinctly shortened at lateral end. The first and the last abdominal sternites conspicuously longer than others. Elytra widest at basal portion, glabrous. Middle femora scarcely project out of body outline, tibiae widened, with longitudinal sulcus with row of firm spines (or setae) along outer side, tibiae longer than femora.</italic>” “<italic>Length 7.2, width 4.1, length of elytra 5.2 mm.</italic>”</p></tp:treatment-sec><tp:treatment-sec sec-type="Distribution"><title>Distribution.</title><p>Russia: Transbaikalia, Onokhovo, Onokhovsky Graben, Baleysky distr., Chitinskaya obl.; Mesozoic: Early Cretaceous, Lower Neocomian, Leskovskaya Beds.</p></tp:treatment-sec><tp:treatment-sec sec-type="Species"><title>Species:</title><p>† <italic><tp:taxon-name>Peltocoleops onokhojensis</tp:taxon-name></italic> Ponomarenko, 1990; Russia: Transbaikalia; Early Cretaceous, Lower Neocomian (varA)</p><p>Ponomarenko, A. G. 1990: 73. Ponomarenko, A. G. &amp; Kireichuk, A. G. 2005–2008: <ext-link xmlns:xlink="http://www.w3.org/1999/xlink" ext-link-type="uri" xlink:href="http://www.zin.ru/animalia/Coleoptera/rus/paleosy2.htm" xlink:type="simple">http://www.zin.ru/animalia/Coleoptera/rus/paleosy2.htm</ext-link>. Schmied, H. et al. 2009: 26</p><!--PageBreak--></tp:treatment-sec><ref-list><ref id="B251"><mixed-citation xmlns:xlink="http://www.w3.org/1999/xlink" xlink:type="simple"><person-group><name name-style="western"><surname>Ponomarenko</surname><given-names>AG</given-names></name></person-group> (<year>1990</year>) <article-title>Nadsemeystvo Cleroidea Latreille, 1802.</article-title> In: <person-group><name name-style="western"><surname>Raznitsyn</surname><given-names>AP</given-names></name></person-group> (<role>Ed</role>) <issue-title>Pozdnemezozoyskiye nasekomye Vostochnogo Zabaykaliya.</issue-title><publisher-name>Nauka Press</publisher-name>, <publisher-loc>Moscow</publisher-loc>, <fpage>72</fpage>-<lpage>74</lpage>.</mixed-citation></ref><ref id="B248"><mixed-citation xmlns:xlink="http://www.w3.org/1999/xlink" xlink:type="simple"><person-group><name name-style="western"><surname>Ponomarenko</surname><given-names>AG</given-names></name><name name-style="western"><surname>Kireichuk</surname><given-names>AG</given-names></name></person-group> (<year>2004–2008</year>) <article-title>Taxonomic list of fossil beetles of the suborder Scarabaeina (part 2 of catalogue).</article-title><ext-link ext-link-type="uri" xlink:href="http://www.zin.ru/Animalia/Coleoptera/eng/paleosy2.htm" xlink:type="simple">http://www.zin.ru/Animalia/Coleoptera/eng/paleosy2.htm</ext-link></mixed-citation></ref></ref-list></tp:taxon-treatment>
