# Supplementary material for: Trogossitidae: A review of the beetle family, with a catalogue and keys
Source: Zookeys. 2013 Dec 31;(366):1–194. doi: 10.3897/zookeys.366.6172 (PMC3890666; doi:10.3897/zookeys.366.6172)
Supplement: XML Treatment for Meligethiellinae [file zookeys.366.6172-treatment85.xml]

<!DOCTYPE tp:taxon-treatment
  PUBLIC "-//TaxonX//DTD Taxonomic Treatment Publishing DTD v0 20100105//EN" "tax-treatment-NSO.dtd">
<tp:taxon-treatment xmlns:tp="http://www.plazi.org/taxpub"><tp:treatment-meta><mixed-citation publication-type="journal"><person-group><name><surname>Kolibáč</surname><given-names>Jiří</given-names></name></person-group><article-title>Trogossitidae: A review of the beetle family,  with a catalogue and keys</article-title><source>Zookeys</source><day>31</day><month>12</month><year>2013</year><volume>2013</volume><issue>366</issue><fpage>1</fpage><lpage>194</lpage><pub-id pub-id-type="doi">10.3897/zookeys.366.6172</pub-id></mixed-citation></tp:treatment-meta><tp:nomenclature><label>† Subfamily</label><tp:taxon-name>
                                <tp:taxon-name-part taxon-name-part-type="subfamily">Meligethiellinae</tp:taxon-name-part>
                            </tp:taxon-name><tp:taxon-authority>Kireichuk &amp; Ponomarenko, 1990</tp:taxon-authority></tp:nomenclature><tp:treatment-sec sec-type="Remarks"><title>Remarks.</title><p>Because <tp:taxon-name>Meligethiellinae</tp:taxon-name> is excluded from <tp:taxon-name>Cleroidea</tp:taxon-name> herein, the synonymization of the subfamily with <tp:taxon-name>Peltinae</tp:taxon-name>: <tp:taxon-name>Thymalini</tp:taxon-name> is no longer valid. <tp:taxon-name>Meligethiellinae</tp:taxon-name> should be classified within traditional <tp:taxon-name>Cucujoidea</tp:taxon-name> and it is probably related to the extant <tp:taxon-name>Nitidulidae</tp:taxon-name>. However, this issue lies beyond the scope of this communication and should be addressed by those working on <tp:taxon-name>Cucujoidea</tp:taxon-name>.</p></tp:treatment-sec></tp:taxon-treatment>
