# Supplementary material for: Trogossitidae: A review of the beetle family, with a catalogue and keys
Source: Zookeys. 2013 Dec 31;(366):1–194. doi: 10.3897/zookeys.366.6172 (PMC3890666; doi:10.3897/zookeys.366.6172)
Supplement: XML Treatment for Meligethiella [file zookeys.366.6172-treatment86.xml]

<!DOCTYPE tp:taxon-treatment
  PUBLIC "-//TaxonX//DTD Taxonomic Treatment Publishing DTD v0 20100105//EN" "tax-treatment-NSO.dtd">
<tp:taxon-treatment xmlns:tp="http://www.plazi.org/taxpub"><tp:treatment-meta><mixed-citation publication-type="journal"><person-group><name><surname>Kolibáč</surname><given-names>Jiří</given-names></name></person-group><article-title>Trogossitidae: A review of the beetle family,  with a catalogue and keys</article-title><source>Zookeys</source><day>31</day><month>12</month><year>2013</year><volume>2013</volume><issue>366</issue><fpage>1</fpage><lpage>194</lpage><pub-id pub-id-type="doi">10.3897/zookeys.366.6172</pub-id></mixed-citation></tp:treatment-meta><tp:nomenclature><label>† Genus</label><tp:taxon-name>
                                <tp:taxon-name-part taxon-name-part-type="genus">Meligethiella</tp:taxon-name-part>
                                <object-id xmlns:xlink="http://www.w3.org/1999/xlink" xlink:type="simple">http://species-id.net/wiki/Meligethiella</object-id>
                            </tp:taxon-name><tp:taxon-authority>Medvedev, 1969</tp:taxon-authority><tp:nomenclature-citation-list><tp:nomenclature-citation><tp:taxon-name>Nitidulidae</tp:taxon-name><comment> Medvedev, L. N. 1969: 119 ( ).</comment></tp:nomenclature-citation></tp:nomenclature-citation-list></tp:nomenclature><tp:treatment-sec sec-type="Type species"><title>Type species.</title><p><italic><tp:taxon-name>Meligethiella soroniiformis</tp:taxon-name></italic> Medvedev, 1969 (by monotypy and original designation)</p><p>Kireichuk, A. G. &amp; Ponomarenko, A. G. 1990: 81 (<tp:taxon-name>Peltidae</tp:taxon-name>: <tp:taxon-name>Meligethiellinae</tp:taxon-name>). Kolibáč, J. 2006: 126 (<tp:taxon-name>Thymalini</tp:taxon-name>). Ponomarenko, A. G. &amp; Kireichuk, A. G. 2005–2008: <ext-link xmlns:xlink="http://www.w3.org/1999/xlink" ext-link-type="uri" xlink:href="http://www.zin.ru/animalia/Coleoptera/rus/paleosy2.htm" xlink:type="simple">http://www.zin.ru/animalia/Coleoptera/rus/paleosy2.htm</ext-link>. Schmied, H. et al. 2009: 25</p></tp:treatment-sec><tp:treatment-sec sec-type="Remarks"><title>Remarks.</title><p>The genus was originally described in <tp:taxon-name>Nitidulidae</tp:taxon-name> (<xref ref-type="bibr" rid="B207">Medvedev 1969</xref>) and latter shifted to <tp:taxon-name>Peltidae</tp:taxon-name> by <xref ref-type="bibr" rid="B129">Kireichuk and Ponomarenko (1990)</xref> in the new extinct subfamily <tp:taxon-name>Meligethiellinae</tp:taxon-name> along with the genera <italic><tp:taxon-name>Juralithinus</tp:taxon-name></italic> and <italic><tp:taxon-name>Ostomalynus</tp:taxon-name></italic>. I accepted the classification within <tp:taxon-name>Trogossitidae</tp:taxon-name>: <tp:taxon-name>Peltinae</tp:taxon-name>. However, I synonymized <tp:taxon-name>Meligethiellinae</tp:taxon-name> and moved all three genera into the extant <tp:taxon-name>Thymalini</tp:taxon-name> (<xref ref-type="bibr" rid="B146">Kolibáč 2006</xref>). After more careful examination of their descriptions and original illustration, I found the classification of <italic><tp:taxon-name>Meligethiella</tp:taxon-name></italic> and <italic><tp:taxon-name>Ostomalynus</tp:taxon-name></italic> within <tp:taxon-name>Trogossitidae</tp:taxon-name> or even <tp:taxon-name>Cleroidea</tp:taxon-name> hardly possible while <italic><tp:taxon-name>Juralithinus</tp:taxon-name></italic> characters are fully compatible with the definition of <tp:taxon-name>Peltinae</tp:taxon-name>. The most important characters that exclude <italic><tp:taxon-name>Meligethiella</tp:taxon-name></italic> from <tp:taxon-name>Trogossitidae</tp:taxon-name> are (1) widely separated mesocoxae, especially in combination with (2) irregularly punctate elytra and (3) groove for prosternal process in mesosternum.</p></tp:treatment-sec><tp:treatment-sec sec-type="Original description of the genus"><title>Original description of the genus</title><p>(translation from Russian). “<italic>Diagnosis: Body broadly oval, head not distinctly retracted into pronotum, pronotum just about narrower than elytra, 3–4 times shorter than elytra, middle coxae widely separated; mesothorax with groove for apex of prosternal process; elytra perfectly cover abdominal apex, smooth or with irregular punctation; femoral lines in metathorax</italic> [paracoxal sutures?] <italic>mostly well-developed; first visible abdominal sternite longer than following one.</italic> [Measurements 3.7–4.7 mm.]”</p></tp:treatment-sec><tp:treatment-sec sec-type="Distribution"><title>Distribution.</title><p>Russia: Bouriatskaya Autonomnaya Respublika; W Transbaikalia – Chitinskaya oblast; Kazakhstan: Chimkentskaya oblast, Baissa. Mesozoic: Late Jurassic: Karabastayskaya formation; Lower Cretaceous: Turginskaya formation; middle Neocomian: Zazinskaya formation.</p><!--PageBreak--></tp:treatment-sec><tp:treatment-sec sec-type="Species"><title>Species:</title><p>† <italic><tp:taxon-name>Meligethiella glabra</tp:taxon-name></italic> Kireichuk &amp; Ponomarenko, 1990; Russia: Transbaikalia, Chitinskaya obl.; Lower Cretaceous, Turginskaya formation (varA)</p><p>Kireichuk, A. G. &amp; Ponomarenko, A. G. 1990: 82. Ponomarenko, A. G. &amp; Kireichuk, A. G. 2005–2008: <ext-link xmlns:xlink="http://www.w3.org/1999/xlink" ext-link-type="uri" xlink:href="http://www.zin.ru/animalia/Coleoptera/rus/paleosy2.htm" xlink:type="simple">http://www.zin.ru/animalia/Coleoptera/rus/paleosy2.htm</ext-link>. Schmied, H. et al. 2009: 25</p><p>† <italic><tp:taxon-name>Meligethiella kovalevi</tp:taxon-name></italic> Kireichuk &amp; Ponomarenko, 1990; Kazakhstan: Chimkentskaya obl.; Late Jurassic: Karabastayskaya formation (varA)</p><p>Kireichuk, A. G. &amp; Ponomarenko, A. G. 1990: 81. Ponomarenko, A. G. &amp; Kireichuk, A. G. 2005–2008: <ext-link xmlns:xlink="http://www.w3.org/1999/xlink" ext-link-type="uri" xlink:href="http://www.zin.ru/animalia/Coleoptera/rus/paleosy2.htm" xlink:type="simple">http://www.zin.ru/animalia/Coleoptera/rus/paleosy2.htm</ext-link>. Schmied, H. et al. 2009: 25</p><p>† <italic><tp:taxon-name>Meligethiella soroniiformis</tp:taxon-name></italic> Medvedev, 1969; Russia: Bouriatskaya Autonom. Rep., Baissa; Lower Cretaceous: Zazinskaya formation (varA)</p><p>Kireichuk, A. G. &amp; Ponomarenko, A. G. 1990: 81. Medvedev, L. N. 1969: 120. Ponomarenko, A. G. &amp; Kireichuk, A. G. 2005–2008: <ext-link xmlns:xlink="http://www.w3.org/1999/xlink" ext-link-type="uri" xlink:href="http://www.zin.ru/animalia/Coleoptera/rus/paleosy2.htm" xlink:type="simple">http://www.zin.ru/animalia/Coleoptera/rus/paleosy2.htm</ext-link>. Schmied, H. et al. 2009: 25</p></tp:treatment-sec><ref-list><ref id="B207"><mixed-citation xmlns:xlink="http://www.w3.org/1999/xlink" xlink:type="simple"><person-group><name name-style="western"><surname>Medvedev</surname><given-names>LN</given-names></name></person-group> (<year>1969</year>) <article-title>Novye mezozoyskiye zhestkokrylye (Cucujoidea) Azii.</article-title><source>Paleontologicheskiy Zhurnal</source><volume>1969</volume>: <fpage>119</fpage>-<lpage>125</lpage>.</mixed-citation></ref><ref id="B129"><mixed-citation xmlns:xlink="http://www.w3.org/1999/xlink" xlink:type="simple"><person-group><name name-style="western"><surname>Kireichuk</surname><given-names>AG</given-names></name><name name-style="western"><surname>Ponomarenko</surname><given-names>AG</given-names></name></person-group> (<year>1990</year>) <article-title>Iskopaemye zhuki semeistv Peltidae i Nitidulidae (Coleoptera).</article-title><source>Paleontologicheskii zhurnal</source><volume>1990</volume>: <fpage>78</fpage>–<lpage>88</lpage><comment>+ Tab. VII</comment>.</mixed-citation></ref><ref id="B146"><mixed-citation xmlns:xlink="http://www.w3.org/1999/xlink" xlink:type="simple"><person-group><name name-style="western"><surname>Kolibáč</surname><given-names>J</given-names></name></person-group> (<year>2006</year>) <article-title>A review of the Trogossitidae. Part 2: Larval morphology, phylogeny and taxonomy (Coleoptera, Cleroidea).</article-title><source>Entomologica Basiliensia et Collectionis Frey</source><volume>28</volume>: <fpage>105</fpage>-<lpage>153</lpage>.</mixed-citation></ref></ref-list></tp:taxon-treatment>
