# Supplementary material for: Trogossitidae: A review of the beetle family, with a catalogue and keys
Source: Zookeys. 2013 Dec 31;(366):1–194. doi: 10.3897/zookeys.366.6172 (PMC3890666; doi:10.3897/zookeys.366.6172)
Supplement: XML Treatment for Ostomalynus [file zookeys.366.6172-treatment87.xml]

<!DOCTYPE tp:taxon-treatment
  PUBLIC "-//TaxonX//DTD Taxonomic Treatment Publishing DTD v0 20100105//EN" "tax-treatment-NSO.dtd">
<tp:taxon-treatment xmlns:tp="http://www.plazi.org/taxpub"><tp:treatment-meta><mixed-citation publication-type="journal"><person-group><name><surname>Kolibáč</surname><given-names>Jiří</given-names></name></person-group><article-title>Trogossitidae: A review of the beetle family,  with a catalogue and keys</article-title><source>Zookeys</source><day>31</day><month>12</month><year>2013</year><volume>2013</volume><issue>366</issue><fpage>1</fpage><lpage>194</lpage><pub-id pub-id-type="doi">10.3897/zookeys.366.6172</pub-id></mixed-citation></tp:treatment-meta><tp:nomenclature><label>† Genus</label><tp:taxon-name>
                                <tp:taxon-name-part taxon-name-part-type="genus">Ostomalynus</tp:taxon-name-part>
                                <object-id xmlns:xlink="http://www.w3.org/1999/xlink" xlink:type="simple">http://species-id.net/wiki/Ostomalynus</object-id>
                            </tp:taxon-name><tp:taxon-authority>Kireichuk &amp; Ponomarenko, 1990</tp:taxon-authority><tp:nomenclature-citation-list><tp:nomenclature-citation><tp:taxon-name>Peltidae</tp:taxon-name><comment> Kireichuk, A. G. &amp; Ponomarenko, A. G. 1990: 82 ( : <tp:taxon-name>Meligethiellinae</tp:taxon-name>).</comment></tp:nomenclature-citation></tp:nomenclature-citation-list></tp:nomenclature><tp:treatment-sec sec-type="Type species"><title>Type species.</title><p><italic><tp:taxon-name>Ostomalynus ovalis</tp:taxon-name></italic> Kireichuk &amp; Ponomarenko, 1990 (by monotypy and original designation)</p><p>Kolibáč, J. 2006: 126 (<tp:taxon-name>Thymalini</tp:taxon-name>). Ponomarenko, A. G. &amp; Kireichuk, A. G. 2005–2008: <ext-link xmlns:xlink="http://www.w3.org/1999/xlink" ext-link-type="uri" xlink:href="http://www.zin.ru/animalia/Coleoptera/rus/paleosy2.htm" xlink:type="simple">http://www.zin.ru/animalia/Coleoptera/rus/paleosy2.htm</ext-link>. Schmied, H. et al. 2009: 25</p></tp:treatment-sec><tp:treatment-sec sec-type="Remarks"><title>Remarks.</title><p>The genus was described in <tp:taxon-name>Meligethiellinae</tp:taxon-name> by Kireichuk &amp; Ponomarenko (1990) and latter shifted to <tp:taxon-name>Thymalini</tp:taxon-name> by (<xref ref-type="bibr" rid="B146">Kolibáč 2006</xref>, <xref ref-type="bibr" rid="B273">Schmied et al. 2009</xref>). It is apparently related to <italic><tp:taxon-name>Meligethiella</tp:taxon-name></italic>, so both genera must be removed together from <tp:taxon-name>Trogossitidae</tp:taxon-name> and <tp:taxon-name>Cleroidea</tp:taxon-name>.</p></tp:treatment-sec><tp:treatment-sec sec-type="Original description"><title>Original description.</title><p>“<italic>Body oviform, strongly narrowed posteriorly. Pronotum short, five times shorter than elytra, prothorax very short, nearly lenticular, with strong longitudinal keel along centre, middle coxae widely separated, anterior part of mesothorax with groove for apex of prosternal process, elytra reaching behind end of abdomen, dorsally with thin lines beneath them longitudinal rows of punctures can be visible.</italic> [Measurements: length 5.3, width 2.8 mm.]”</p></tp:treatment-sec><tp:treatment-sec sec-type="Distribution"><title>Distribution.</title><p>Russia: Transbaikalia, Chitinskaya oblast, Nerchinsko-Zavodskoy district, Pavlovka village. Mesozoic: Early Cretaceous, Lower Neocomian, Gidarinyskaya formation.</p></tp:treatment-sec><tp:treatment-sec sec-type="Species"><title>Species:</title><p>† <italic><tp:taxon-name>Ostomalynus ovalis</tp:taxon-name></italic> Kireichuk &amp; Ponomarenko, 1990; Russia: Transbaikalia; Lower Cretaceous, Gidarinyskaya formation</p><!--PageBreak--><p>Kireichuk, A. G. &amp; Ponomarenko, A. G. 1990: 83. Ponomarenko, A. G. &amp; Kireichuk, A. G. 2005–2008: <ext-link xmlns:xlink="http://www.w3.org/1999/xlink" ext-link-type="uri" xlink:href="http://www.zin.ru/animalia/Coleoptera/rus/paleosy2.htm" xlink:type="simple">http://www.zin.ru/animalia/Coleoptera/rus/paleosy2.htm</ext-link>. Schmied, H. et al. 2009: 25</p></tp:treatment-sec><ref-list><ref id="B146"><mixed-citation xmlns:xlink="http://www.w3.org/1999/xlink" xlink:type="simple"><person-group><name name-style="western"><surname>Kolibáč</surname><given-names>J</given-names></name></person-group> (<year>2006</year>) <article-title>A review of the Trogossitidae. Part 2: Larval morphology, phylogeny and taxonomy (Coleoptera, Cleroidea).</article-title><source>Entomologica Basiliensia et Collectionis Frey</source><volume>28</volume>: <fpage>105</fpage>-<lpage>153</lpage>.</mixed-citation></ref><ref id="B273"><mixed-citation xmlns:xlink="http://www.w3.org/1999/xlink" xlink:type="simple"><person-group><name name-style="western"><surname>Schmied</surname><given-names>H</given-names></name><name name-style="western"><surname>Wappler</surname><given-names>T</given-names></name><name name-style="western"><surname>Kolibáč</surname><given-names>J</given-names></name></person-group> (<year>2009</year>) <article-title>A new bark-gnawing beetle (Coleoptera, Trogossitidae) from the middle Eocene of Europe, with a checklist of fossil Trogossitidae.</article-title><source>Zootaxa</source><volume>1993</volume>: <fpage>17</fpage>-<lpage>26</lpage>.</mixed-citation></ref></ref-list></tp:taxon-treatment>
