# Supplementary material for: Trogossitidae: A review of the beetle family, with a catalogue and keys
Source: Zookeys. 2013 Dec 31;(366):1–194. doi: 10.3897/zookeys.366.6172 (PMC3890666; doi:10.3897/zookeys.366.6172)
Supplement: XML Treatment for Palaeoendomychus [file zookeys.366.6172-treatment88.xml]

<!DOCTYPE tp:taxon-treatment
  PUBLIC "-//TaxonX//DTD Taxonomic Treatment Publishing DTD v0 20100105//EN" "tax-treatment-NSO.dtd">
<tp:taxon-treatment xmlns:tp="http://www.plazi.org/taxpub"><tp:treatment-meta><mixed-citation publication-type="journal"><person-group><name><surname>Kolibáč</surname><given-names>Jiří</given-names></name></person-group><article-title>Trogossitidae: A review of the beetle family,  with a catalogue and keys</article-title><source>Zookeys</source><day>31</day><month>12</month><year>2013</year><volume>2013</volume><issue>366</issue><fpage>1</fpage><lpage>194</lpage><pub-id pub-id-type="doi">10.3897/zookeys.366.6172</pub-id></mixed-citation></tp:treatment-meta><tp:nomenclature><label>† Genus</label><tp:taxon-name>
                                <tp:taxon-name-part taxon-name-part-type="genus">Palaeoendomychus</tp:taxon-name-part>
                                <object-id xmlns:xlink="http://www.w3.org/1999/xlink" xlink:type="simple">http://species-id.net/wiki/Palaeoendomychus</object-id>
                            </tp:taxon-name><tp:taxon-authority>Zhang, 1992</tp:taxon-authority><tp:nomenclature-citation-list><tp:nomenclature-citation><tp:taxon-name>Endomychidae</tp:taxon-name><comment> Zhang, J.-F. 1992: 337 ( ).</comment></tp:nomenclature-citation><tp:nomenclature-citation><tp:taxon-name>Palaeoendomychus gymnus</tp:taxon-name><comment> [Type species:   Zhang, 1992]</comment></tp:nomenclature-citation><tp:nomenclature-citation><tp:taxon-name>Cucujoidea</tp:taxon-name><comment> Kolibáč, J. &amp; Huang, D.-Y. 2008: 139 (  <italic>incertae sedis</italic>). Ponomarenko, A. G. &amp; Kireichuk A. G. (2005–2008): <ext-link xmlns:xlink="http://www.w3.org/1999/xlink" ext-link-type="uri" xlink:href="http://www.zin.ru/animalia/Coleoptera/rus/paleosy2.htm" xlink:type="simple">http://www.zin.ru/animalia/Coleoptera/rus/paleosy2.htm</ext-link> (<tp:taxon-name>Trogossitidae</tp:taxon-name>). Schmied, H. et al. 2009: 26.</comment></tp:nomenclature-citation></tp:nomenclature-citation-list></tp:nomenclature><tp:treatment-sec sec-type="Remarks"><title>Remarks.</title><p>The author (<xref ref-type="bibr" rid="B320">Zhang 1992</xref>: 337) compares the genus with pantropical <italic><tp:taxon-name>Stenotarsus</tp:taxon-name></italic> Perty, 1832 which contains about 250 recent species that are highly variable in body shape. A combination of characters similar to those of <italic><tp:taxon-name>Palaeoendomychus</tp:taxon-name></italic> may be found, for example, in <tp:taxon-name>Endomychidae</tp:taxon-name> and <tp:taxon-name>Nitidulidae</tp:taxon-name> (<xref ref-type="bibr" rid="B153">Kolibáč and Huang 2008</xref>).</p></tp:treatment-sec><tp:treatment-sec sec-type="Original description"><title>Original description.</title><p>“<italic>Body minute and compact, oval, hairless. Head deeply sunk into pronotum. Eyes rather large, widely separated, slightly prominent. Antennae short, flagellum cylindrical. Pronotum transverse, short</italic> (Chin.: raised at centre), <italic>without membrane</italic> [sic] <italic>in front, but with lateral sides</italic> (Chin. “edges”) <italic>broadly flattened, posterior angles prominent. Scutellum small, narrowly triangular, distinctly longer than broad. Elytra wide, dehiscent, as wide at base as pronotum, and both closely connected to one another, humeral angles rounded, terminal angles prominent, surface with striae. Legs normal, with tarsi short and narrow</italic> (Chin. 3 tarsomeres visible), <italic>first and second tarsal segments triangular, each about as long as wide, third cylindrical, noticeably longer than wide.</italic>” (<xref ref-type="bibr" rid="B320">Zhang 1992</xref>: 334, 337.) After <xref ref-type="bibr" rid="B153">Kolibáč and Huang (2008)</xref>.</p><p>Note: The Chinese and English texts are somewhat different from one another. Important items from the Chinese are translated in parentheses.</p></tp:treatment-sec><tp:treatment-sec sec-type="Species"><title>Species:</title><p>† <italic><tp:taxon-name>Palaeoendomychus gymnus</tp:taxon-name></italic> Zhang, 1992; China: Shandong; Mesozoic: Lower Cretaceous</p><p>Zhang, J.-F. 1992: 337 (<tp:taxon-name>Endomychidae</tp:taxon-name>). Kolibáč, J. 2006: 136 (<tp:taxon-name>Trogossitidae</tp:taxon-name> <italic>incertae sedis</italic>). Kolibáč, J. &amp; Huang, D.-Y. 2008: 139 (<tp:taxon-name>Cucujoidea</tp:taxon-name> <italic>incertae sedis</italic>). Ponomarenko, A. G. &amp; Kireichuk A. G. (2005–2008): <ext-link xmlns:xlink="http://www.w3.org/1999/xlink" ext-link-type="uri" xlink:href="http://www.zin.ru/animalia/Coleoptera/rus/paleosy2.htm" xlink:type="simple">http://www.zin.ru/animalia/Coleoptera/rus/paleosy2.htm</ext-link> (<tp:taxon-name>Trogossitidae</tp:taxon-name>). Schmied, H. et al. 2009: 26</p><!--PageBreak--></tp:treatment-sec><ref-list><ref id="B320"><mixed-citation xmlns:xlink="http://www.w3.org/1999/xlink" xlink:type="simple"><person-group><name name-style="western"><surname>Zhang</surname><given-names>J-F</given-names></name></person-group> (<year>1992</year>) <article-title>Fossil Coleoptera from Laiyang, Shandong Province, China.</article-title><source>Acta entomologica sinica</source><volume>35</volume>: <fpage>331</fpage>-<lpage>338</lpage>.</mixed-citation></ref><ref id="B153"><mixed-citation xmlns:xlink="http://www.w3.org/1999/xlink" xlink:type="simple"><person-group><name name-style="western"><surname>Kolibáč</surname><given-names>J</given-names></name><name name-style="western"><surname>Huang</surname><given-names>D-Y</given-names></name></person-group> (<year>2008</year>) <article-title>Taxonomic status of the Mesozoic genera <italic>Anhuistoma</italic> Lin, 1985, Eotenebroides Ren, 1995, <italic>Lithostoma</italic> Martynov, 1926, <italic>Palaeoendomychus</italic> Zhang, 1992 and Sinosoronia Zhang, 1992 (Coleoptera).</article-title><source>Entomologica Basiliensia et Collectionis Frey</source><volume>30</volume>: <fpage>135</fpage>-<lpage>148</lpage>.</mixed-citation></ref></ref-list></tp:taxon-treatment>
